# Supplementary material for: Protein domains provide a new layer of information for classifying human variations in rare diseases
Source: Front Bioinform. 2023 Feb 21;3:1127341. doi: 10.3389/fbinf.2023.1127341 (PMC9990413; doi:10.3389/fbinf.2023.1127341)
Supplement: Supplementary file 2 [file Table1.XLSX]

## Sheet: Supplementary_Table_1
#AlleleID	GeneSymbol	RS#_(dbSNP)	ChromosomeAccession_GRCH38	Start_GRCH38	ChromosomeAccession_GRCH37	Start_GRCH37	Chromosome	Ref	Alt	Stars	RefSeq	hgvs_c	hgsv_p	ClinicalSignificance	Class	ClinVar_ID	entry_name	ensembl	uniprot	pfid	wt	mt	delta	DOLPHIN_PM1	PVS1	PS1	PS2	PS3	PS4	PM1	PM2	PM3	PM4	PM5	PM6	PP1	PP2	PP3	PP4	PP5	BA1	BP1	BP2	BP3	BP4	BP5	BP6	BP7	BS1
70000	BRCA1	80357390	NC_000017.11	43070950	NC_000017.10	41222967	17	G	A	2	NM_007294.4	c.4964C>T	p.Ser1655Phe	Pathogenic/Likely pathogenic	4/5	55333	BRCA1_HUMAN	ENST00000357654	P38398	PF00533	-0.52	-1.23	-0.71	0	0	0	0	0	0	0	1	0	0	0	0	0	0	1	0	1	0	1	0	0	0	0	0	0	0
70006	BRCA1	28897695	NC_000017.11	43070929	NC_000017.10	41222946	17	A	G	3	NM_007294.4	c.4985T>C	p.Phe1662Ser	Benign	1	55339	BRCA1_HUMAN	ENST00000357654	P38398	PF00533	-0.368	-2.264	-1.896	0	0	0	0	0	0	1	1	0	0	0	0	0	0	0	0	0	0	1	0	0	1	0	1	0	0
70028	BRCA1	80356958	NC_000017.11	43067638	NC_000017.10	41219655	17	C	T	3	NM_007294.4	c.5044G>A	p.Glu1682Lys	Benign	1	55361	BRCA1_HUMAN	ENST00000357654	P38398	PF00533	0.922	1.097	0.175	0	0	0	0	0	0	1	1	0	0	0	0	0	0	1	0	0	0	1	0	0	0	0	1	0	0
70031	BRCA1	80356890	NC_000017.11	43067629	NC_000017.10	41219646	17	T	C	3	NM_007294.4	c.5053A>G	p.Thr1685Ala	Pathogenic	5	55364	BRCA1_HUMAN	ENST00000357654	P38398	PF00533	2.525	-1.551	-4.076	NA	0	0	0	0	0	1	1	0	0	0	0	0	0	1	0	1	0	1	0	0	0	0	0	0	0
70032	BRCA1	80357043	NC_000017.11	43067628	NC_000017.10	41219645	17	G	A	3	NM_007294.4	c.5054C>T	p.Thr1685Ile	Pathogenic	5	55365	BRCA1_HUMAN	ENST00000357654	P38398	PF00533	2.525	-2.829	-5.354	1	0	0	0	0	0	1	1	0	0	0	0	0	0	1	0	1	0	1	0	0	0	0	0	0	0
70059	BRCA1	80356993	NC_000017.11	43063937	NC_000017.10	41215954	17	A	G	3	NM_007294.4	c.5089T>C	p.Cys1697Arg	Pathogenic	5	55392	BRCA1_HUMAN	ENST00000357654	P38398	PF00533	1.795	-0.599	-2.394	NA	0	0	0	0	0	1	1	0	0	0	0	0	0	1	0	1	0	1	0	0	0	0	0	0	0
70063	BRCA1	55770810	NC_000017.11	43063931	NC_000017.10	41215948	17	G	A	3	NM_007294.4	c.5095C>T	p.Arg1699Trp	Pathogenic	5	55396	BRCA1_HUMAN	ENST00000357654	P38398	PF00533	1.431	0.345	-1.086	NA	0	0	0	0	0	1	0	0	0	0	0	0	0	1	0	1	0	1	0	0	0	0	0	0	0
70073	BRCA1	80356860	NC_000017.11	43063909	NC_000017.10	41215926	17	C	G	3	NM_007294.4	c.5117G>C	p.Gly1706Ala	Benign	1	55406	BRCA1_HUMAN	ENST00000357654	P38398	PF00533	0.148	1.798	1.65	0	0	0	0	0	0	1	0	0	0	1	0	0	0	0	0	0	0	1	0	0	0	0	1	0	0
70074	BRCA1	28897696	NC_000017.11	43063903	NC_000017.10	41215920	17	G	T	3	NM_007294.4	c.5123C>A	p.Ala1708Glu	Pathogenic	5	55407	BRCA1_HUMAN	ENST00000357654	P38398	PF00533	0.938	0.471	-0.467	0	0	0	0	0	0	1	1	0	0	0	0	0	0	1	0	1	0	1	0	0	0	0	0	0	0
70080	BRCA1	80357243	NC_000017.11	43063885	NC_000017.10	41215902	17	A	C	2	NM_007294.4	c.5141T>G	p.Val1714Gly	Likely pathogenic	4	55413	BRCA1_HUMAN	ENST00000357654	P38398	PF00533	2.172	-4.845	-7.017	1	0	0	0	0	0	1	1	0	0	0	0	0	0	1	0	1	0	1	0	0	0	0	0	0	0
70081	BRCA1	80357222	NC_000017.11	43063883	NC_000017.10	41215900	17	T	G	3	NM_007294.4	c.5143A>C	p.Ser1715Arg	Pathogenic	5	55414	BRCA1_HUMAN	ENST00000357654	P38398	PF00533	1.142	0.276	-0.866	0	0	0	0	0	0	1	1	0	0	0	0	0	0	1	0	1	0	1	0	0	0	0	0	0	0
70083	BRCA1	45444999	NC_000017.11	43063882	NC_000017.10	41215899	17	C	T	3	NM_007294.4	c.5144G>A	p.Ser1715Asn	Pathogenic	5	55416	BRCA1_HUMAN	ENST00000357654	P38398	PF00533	1.142	0.933	-0.209	0	0	0	0	0	0	1	1	0	0	0	0	0	0	1	0	1	0	1	0	0	0	0	0	0	0
70102	BRCA1	80357239	NC_000017.11	43063372	NC_000017.10	41215389	17	C	A	2	NM_007294.4	c.5154G>T	p.Trp1718Cys	Likely pathogenic	4	55435	BRCA1_HUMAN	ENST00000357654	P38398	PF00533	4.235	-4.772	-9.007	1	0	0	0	0	0	1	1	0	0	0	0	0	0	1	0	1	0	1	0	0	0	0	0	0	0
70105	BRCA1	56195342	NC_000017.11	43063368	NC_000017.10	41215385	17	T	C	3	NM_007294.4	c.5158A>G	p.Thr1720Ala	Benign	1	55438	BRCA1_HUMAN	ENST00000357654	P38398	PF00533	0.412	-1.576	-1.988	NA	0	0	0	0	0	1	0	0	0	0	0	0	0	0	0	0	0	1	0	0	0	0	1	0	0
70108	BRCA1	80357104	NC_000017.11	43063361	NC_000017.10	41215378	17	G	A	2	NM_007294.4	c.5165C>T	p.Ser1722Phe	Pathogenic/Likely pathogenic	4/5	55441	BRCA1_HUMAN	ENST00000357654	P38398	PF00533	1.347	-3.551	-4.898	1	0	0	0	0	0	1	1	0	0	0	0	0	0	1	0	1	0	1	0	0	0	0	0	0	0
70177	BRCA1	80357281	NC_000017.11	43051104	NC_000017.10	41203121	17	A	G	3	NM_007294.4	c.5291T>C	p.Leu1764Pro	Pathogenic	5	55510	BRCA1_HUMAN	ENST00000357654	P38398	PF00533	0.764	-3.984	-4.748	1	0	0	0	0	0	1	1	0	0	0	0	0	0	1	0	1	0	1	0	0	0	0	0	0	0
70206	BRCA1	80357041	NC_000017.11	43049194	NC_000017.10	41201211	17	T	C	2	NM_007294.4	c.5333A>G	p.Asp1778Gly	Benign/Likely benign	1/2	55539	BRCA1_HUMAN	ENST00000357654	P38398	PF00533	1.22	-0.747	-1.967	NA	0	0	0	0	0	1	1	0	0	0	0	0	0	0	0	0	0	1	0	0	0	0	1	0	0
70208	BRCA1	80357474	NC_000017.11	43049188	NC_000017.10	41201205	17	A	G	2	NM_007294.4	c.5339T>C	p.Leu1780Pro	Pathogenic/Likely pathogenic	4/5	55541	BRCA1_HUMAN	ENST00000357654	P38398	PF00533	1.328	-5.329	-6.657	1	0	0	0	0	0	1	1	0	0	0	0	0	0	1	0	1	0	1	0	0	0	0	0	0	0
70235	BRCA1	80356920	NC_000017.11	43047699	NC_000017.10	41199716	17	A	T	3	NM_007294.4	c.5411T>A	p.Val1804Asp	Benign	1	55568	BRCA1_HUMAN	ENST00000357654	P38398	PF00533	1.34	-3.261	-4.601	1	1	0	0	0	0	0	0	0	0	0	0	0	0	0	0	0	0	0	0	0	1	0	1	0	0
70240	BRCA1	28897698	NC_000017.11	43047685	NC_000017.10	41199702	17	C	A	2	NM_007294.4	c.5425G>T	p.Val1809Phe	Likely pathogenic	4	55573	BRCA1_HUMAN	ENST00000357654	P38398	PF00533	1.314	-1.622	-2.936	NA	0	0	0	0	0	1	1	0	0	0	0	0	0	1	0	0	0	1	0	0	0	0	0	0	0
70252	BRCA1	80357286	NC_000017.11	43047654	NC_000017.10	41199671	17	T	C	2	NM_007294.4	c.5456A>G	p.Asn1819Ser	Benign/Likely benign	1/2	55585	BRCA1_HUMAN	ENST00000357654	P38398	PF00533	0.657	0.778	0.121	0	0	0	0	0	0	1	0	0	0	0	0	0	0	0	0	0	0	1	0	0	1	0	1	0	0
70255	BRCA1	80357212	NC_000017.11	43047643	NC_000017.10	41199660	17	C	T	2	NM_007294.4	c.5467G>A	p.Ala1823Thr	Pathogenic	5	55588	BRCA1_HUMAN	ENST00000357654	P38398	PF00533	0.156	-0.787	-0.943	0	0	0	0	0	0	1	1	0	0	0	0	0	0	1	0	1	0	1	0	0	0	0	0	0	0
70265	BRCA1	80357268	NC_000017.11	43045773	NC_000017.10	41197790	17	C	T	2	NM_007294.4	c.5497G>A	p.Val1833Met	Pathogenic/Likely pathogenic	4/5	55598	BRCA1_HUMAN	ENST00000357654	P38398	PF00533	2.172	-0.943	-3.115	NA	0	0	0	0	0	1	1	0	0	0	0	0	0	1	0	1	0	1	0	0	0	0	0	0	0
70274	BRCA1	80356959	NC_000017.11	43045761	NC_000017.10	41197778	17	A	C	2	NM_007294.4	c.5509T>G	p.Trp1837Gly	Likely pathogenic	4	55607	BRCA1_HUMAN	ENST00000357654	P38398	PF00533	4.235	0.461	-3.774	NA	0	0	0	0	0	1	1	0	0	0	0	0	0	1	0	1	0	1	0	0	0	0	0	0	0
70278	BRCA1	80357107	NC_000017.11	43045757	NC_000017.10	41197774	17	A	T	3	NM_007294.4	c.5513T>A	p.Val1838Glu	Pathogenic	5	55611	BRCA1_HUMAN	ENST00000357654	P38398	PF00533	0.88	-9.127	-10.007	1	0	0	0	0	0	1	1	0	0	0	0	0	0	1	0	1	0	1	0	0	0	0	0	0	0
70341	BRCA1	80357410	NC_000017.11	43124027	NC_000017.10	41276044	17	A	G	2	NM_007294.4	c.70T>C	p.Cys24Arg	Pathogenic/Likely pathogenic	4/5	55674	BRCA1_HUMAN	ENST00000357654	P38398	PF00097	4.312	-9.641	-13.953	1	0	0	0	0	0	1	1	0	0	0	0	0	0	1	0	1	0	1	0	0	0	0	0	0	0
70449	BRAF	397509343	NC_000007.14	140801531	NC_000007.13	140501331	7	A	C	3	NM_004333.6	c.741T>G	p.Phe247Leu	Pathogenic	5	55793	BRAF_HUMAN	ENST00000646891	P15056	PF00130	2.133	-1.66	-3.793	NA	0	0	0	0	0	1	1	0	0	0	0	0	0	1	0	1	0	0	0	0	0	0	0	0	0
70512	BICD2	371707778	NC_000009.12	92717947	NC_000009.11	95480229	9	G	A	2	NM_001003800.2	c.2108C>T	p.Thr703Met	Pathogenic/Likely pathogenic	4/5	55858	BICD2_HUMAN	ENST00000356884	Q8TD16	PF09730	2.619	-3.345	-5.964	1	0	0	0	0	0	1	0	0	0	0	0	0	0	1	0	1	0	0	0	0	0	0	0	0	0
70522	LARS2	199589947	NC_000003.12	45496316	NC_000003.11	45537808	3	C	A	2	NM_015340.4	c.1565C>A	p.Thr522Asn	Pathogenic/Likely pathogenic	4/5	55871	SYLM_HUMAN	ENST00000645846	Q15031	PF00133	1.696	-4.011	-5.707	1	0	0	0	0	0	1	1	0	0	0	0	0	0	1	0	1	0	0	0	0	0	0	0	0	0
70567	ERF	587777008	NC_000019.10	42250332	NC_000019.9	42754484	19	G	A	2	NM_006494.4	c.256C>T	p.Arg86Cys	Pathogenic	5	55925	ERF_HUMAN	ENST00000222329	P50548	PF00178	2.884	-3.075	-5.959	1	0	0	0	0	0	1	1	0	0	0	0	0	0	1	0	1	0	1	0	0	0	0	0	0	0
70743	GLDC	386833587	NC_000009.12	6605186	NC_000009.11	6605186	9	G	A	2	NM_000170.2	c.806C>T	p.Thr269Met	Pathogenic/Likely pathogenic	4/5	56104	GCSP_HUMAN	ENST00000321612	P23378	PF02347	2.794	-1.885	-4.679	1	0	0	0	0	0	1	1	0	0	0	0	0	0	1	0	1	0	0	0	0	0	0	0	0	0
70797	SLC40A1	387907377	NC_000002.12	189565504	NC_000002.11	190430230	2	C	T	2	NM_014585.5	c.610G>A	p.Gly204Ser	Likely pathogenic	4	56158	S40A1_HUMAN	ENST00000261024	Q9NP59	PF06963	1.079	0.718	-0.361	0	0	0	0	0	0	0	1	0	0	0	0	0	0	1	0	1	0	0	0	0	0	0	0	0	0
70829	PPT1	386833642	NC_000001.11	40092082	NC_000001.10	40557754	1	A	C	2	NM_000310.3	c.325T>G	p.Tyr109Asp	Pathogenic/Likely pathogenic	4/5	56190	PPT1_HUMAN	ENST00000642050	P50897	PF02089	2.574	-7.754	-10.328	1	0	0	0	0	0	1	1	0	0	0	0	0	0	1	0	1	0	0	0	0	0	0	0	0	0
70837	PPT1	386833650	NC_000001.11	40089417	NC_000001.10	40555089	1	G	C	2	NM_000310.3	c.529C>G	p.Gln177Glu	Pathogenic	5	56198	PPT1_HUMAN	ENST00000642050	P50897	PF02089	3.067	-3.428	-6.495	1	0	0	0	0	0	1	1	0	0	0	0	0	0	1	0	1	0	0	0	0	0	0	0	0	0
70841	PPT1	148412181	NC_000001.11	40080483	NC_000001.10	40546155	1	C	A	2	NM_000310.3	c.541G>T	p.Val181Leu	Pathogenic/Likely pathogenic	4/5	56202	PPT1_HUMAN	ENST00000642050	P50897	PF02089	1.78	-3.098	-4.878	1	0	0	0	0	0	1	1	0	0	0	0	0	0	1	0	1	0	0	0	0	0	0	0	0	0
70843	PPT1	386833655	NC_000001.11	40080474	NC_000001.10	40546146	1	C	T	2	NM_000310.3	c.550G>A	p.Glu184Lys	Pathogenic/Likely pathogenic	4/5	56204	PPT1_HUMAN	ENST00000642050	P50897	PF02089	0.405	-4.85	-5.255	1	0	0	0	0	0	1	1	0	0	0	0	0	0	1	0	1	0	0	0	0	0	0	0	0	0
70867	AMT	386833679	NC_000003.12	49422145	NC_000003.11	49459578	3	G	A	2	NM_000481.4	c.217C>T	p.Arg73Cys	Pathogenic/Likely pathogenic	4/5	56228	GCST_HUMAN	ENST00000273588	P48728	PF01571	2.383	-2.695	-5.078	1	0	0	0	0	0	1	1	0	0	0	0	0	0	1	0	1	0	0	0	0	0	0	0	0	0
70868	AMT	386833680	NC_000003.12	49422132	NC_000003.11	49459565	3	G	A	2	NM_000481.4	c.230C>T	p.Ser77Leu	Pathogenic/Likely pathogenic	4/5	56229	GCST_HUMAN	ENST00000273588	P48728	PF01571	1.554	-4.388	-5.942	1	0	0	0	0	0	1	1	0	0	0	0	0	0	1	0	1	0	0	0	0	0	0	0	0	0
70882	CLN3	386833694	NC_000016.10	28482161	NC_000016.9	28493482	16	G	A	2	NM_000086.2	c.1000C>T	p.Arg334Cys	Pathogenic/Likely pathogenic	4/5	56243	CLN3_HUMAN	ENST00000359984	Q13286	PF02487	2.617	-3.083	-5.7	1	0	0	0	0	0	1	1	0	0	0	0	0	0	1	0	1	0	1	0	0	0	0	0	0	0
70883	CLN3	386833695	NC_000016.10	28482160	NC_000016.9	28493481	16	C	T	2	NM_000086.2	c.1001G>A	p.Arg334His	Pathogenic/Likely pathogenic	4/5	56244	CLN3_HUMAN	ENST00000359984	Q13286	PF02487	2.617	-3.6	-6.217	1	0	0	0	0	0	1	1	0	0	0	0	0	0	1	0	1	0	1	0	0	0	0	0	0	0
71058	NPHS1	386833863	NC_000019.10	35848759	NC_000019.9	36339661	19	A	G	2	NM_004646.3	c.1048T>C	p.Ser350Pro	Pathogenic/Likely pathogenic	4/5	56419	NPHN_HUMAN	ENST00000378910	O60500	PF08205	0.303	-0.387	-0.69	0	0	0	0	0	0	0	1	0	0	0	0	0	0	0	0	1	0	0	0	0	0	0	0	0	0
71069	NPHS1	386833874	NC_000019.10	35848349	NC_000019.9	36339251	19	G	A	2	NM_004646.3	c.1219C>T	p.Arg407Trp	Likely pathogenic	4	56430	NPHN_HUMAN	ENST00000378910	O60500	PF08205	0.366	-3.762	-4.128	NA	0	0	0	0	0	0	1	0	0	0	0	0	0	0	0	1	0	0	0	0	0	0	0	0	0
71077	NPHS1	386833880	NC_000019.10	35848102	NC_000019.9	36339004	19	C	T	2	NM_004646.3	c.1379G>A	p.Arg460Gln	Pathogenic/Likely pathogenic	4/5	56438	NPHN_HUMAN	ENST00000378910	O60500	PF08205	0.19	0.188	-0.002	0	0	0	0	0	0	1	1	0	0	0	0	0	0	0	0	1	0	0	0	0	0	0	0	0	0
71086	NPHS1	386833889	NC_000019.10	35845711	NC_000019.9	36336613	19	C	T	2	NM_004646.3	c.1715G>A	p.Ser572Asn	Pathogenic/Likely pathogenic	4/5	56447	NPHN_HUMAN	ENST00000378910	O60500	PF08205	1.594	-1.405	-2.999	NA	0	0	0	0	0	1	1	0	0	0	0	0	0	1	0	1	0	0	0	0	0	0	0	0	0
71092	NPHS1	386833895	NC_000019.10	35845430	NC_000019.9	36336332	19	C	A	2	NM_004646.3	c.1868G>T	p.Cys623Phe	Pathogenic/Likely pathogenic	4/5	56453	NPHN_HUMAN	ENST00000378910	O60500	PF08205	4.259	-9.469	-13.728	1	0	0	0	0	0	1	1	0	0	0	0	0	0	1	0	1	0	0	0	0	0	0	0	0	0
71108	NPHS1	386833909	NC_000019.10	35843579	NC_000019.9	36334481	19	G	A	2	NM_004646.3	c.2227C>T	p.Arg743Cys	Likely pathogenic	4	56469	NPHN_HUMAN	ENST00000378910	O60500	PF13927	-0.18	-5.01	-4.83	1	0	0	0	0	0	1	1	0	0	0	0	0	0	0	0	1	0	0	0	0	0	0	0	0	0
71112	NPHS1	386833912	NC_000019.10	35842468	NC_000019.9	36333370	19	G	T	2	NM_004646.3	c.2417C>A	p.Ala806Asp	Pathogenic/Likely pathogenic	4/5	56473	NPHN_HUMAN	ENST00000378910	O60500	PF13927	0.421	-3.696	-4.117	NA	0	0	0	0	0	1	1	0	0	0	0	0	0	0	0	1	0	0	0	0	0	0	0	0	0
71132	NPHS1	386833932	NC_000019.10	35851346	NC_000019.9	36342248	19	C	T	2	NM_004646.3	c.313G>A	p.Asp105Asn	Likely pathogenic	4	56493	NPHN_HUMAN	ENST00000378910	O60500	PF07679	2.771	-0.509	-3.28	NA	0	0	0	0	0	0	1	0	0	0	0	0	0	1	0	1	0	0	0	0	0	0	0	0	0
71401	TMEM67	386834180	NC_000008.11	93781725	NC_000008.10	94793953	8	T	C	2	NM_153704.6	c.1046T>C	p.Leu349Ser	Pathogenic/Likely pathogenic	4/5	56762	MKS3_HUMAN	ENST00000453321	Q5HYA8	PF09773	1.203	-1.2	-2.403	NA	0	0	0	1	0	1	1	0	0	0	0	0	0	1	0	1	0	0	0	0	0	0	0	0	0
71455	CYP11B1	387907573	NC_000008.11	142876299	NC_000008.10	143957715	8	A	G	2	NM_000497.3	c.896T>C	p.Leu299Pro	Pathogenic/Likely pathogenic	4/5	56832	C11B1_HUMAN	ENST00000292427	P15538	PF00067	1.175	-1.137	-2.312	NA	0	0	0	0	0	1	1	0	0	0	0	0	0	1	0	1	0	0	0	0	0	0	0	0	0
71513	COL6A3	397515332	NC_000002.12	237361138	NC_000002.11	238269781	2	C	T	2	NM_004369.4	c.6193G>A	p.Gly2065Ser	Likely pathogenic	4	56907	CO6A3_HUMAN	ENST00000295550	P12111	PF01391	2.637	-2.913	-5.55	1	0	0	0	0	0	1	1	0	0	0	0	0	0	1	0	1	0	1	0	0	0	0	0	0	0
71514	COL6A2	397515333	NC_000021.9	46115873	NC_000021.8	47535787	21	G	A	2	NM_001849.3	c.803G>A	p.Gly268Asp	Likely pathogenic	4	56908	CO6A2_HUMAN	ENST00000300527	P12110	PF01391	2.641	-6.699	-9.34	1	0	0	0	0	0	1	1	0	0	0	0	0	0	1	0	1	0	0	0	0	0	0	0	0	0
75093	RIT1	672601334	NC_000001.11	155904798	NC_000001.10	155874589	1	G	C	2	NM_006912.6	c.170C>G	p.Ala57Gly	Pathogenic	5	60506	RIT1_HUMAN	ENST00000368323	Q92963	PF00071	-2.364	-3.21	-0.846	0	0	0	0	0	0	1	1	0	0	0	0	0	0	1	0	1	0	0	0	0	0	0	0	0	0
75096	RIT1	672601335	NC_000001.11	155904456	NC_000001.10	155874247	1	C	G	2	NM_006912.6	c.284G>C	p.Gly95Ala	Pathogenic	5	60509	RIT1_HUMAN	ENST00000368323	Q92963	PF00071	1.795	0.884	-0.911	NA	0	0	0	0	0	1	1	0	0	0	0	0	0	1	0	1	0	0	0	0	0	0	0	0	0
75124	GMPPB	397509425	NC_000003.12	49722604	NC_000003.11	49760037	3	G	A	2	NM_021971.4	c.553C>T	p.Arg185Cys	Pathogenic/Likely pathogenic	4/5	60543	GMPPB_HUMAN	ENST00000308388	Q9Y5P6	PF00483	1.453	-1.714	-3.167	NA	0	0	0	1	0	1	1	0	0	0	0	0	0	1	0	1	0	0	0	0	0	0	0	0	0
75126	GMPPB	202160208	NC_000003.12	49722056	NC_000003.11	49759489	3	C	T	2	NM_021971.4	c.860G>A	p.Arg287Gln	Pathogenic	5	60545	GMPPB_HUMAN	ENST00000308388	Q9Y5P6	PF00132	-0.897	0.431	1.328	0	0	0	0	0	0	1	1	0	0	0	0	0	0	0	0	0	0	0	0	0	0	0	0	0	0
75127	GMPPB	142336618	NC_000003.12	49723648	NC_000003.11	49761081	3	C	G	2	NM_021971.4	c.79G>C	p.Asp27His	Pathogenic	5	60546	GMPPB_HUMAN	ENST00000308388	Q9Y5P6	PF00483	0.372	-2.406	-2.778	NA	0	0	0	0	0	1	1	0	0	0	0	0	0	1	0	1	0	0	0	0	0	0	0	0	0
75270	GABRG2	397514737	NC_000005.10	162149153	NC_000005.9	161576159	5	G	A	2	NM_198903.2	c.1088G>A	p.Arg363Gln	Pathogenic	5	60708	GBRG2_HUMAN	ENST00000414552	P18507	PF02932	2.166	0.726	-1.44	NA	0	0	0	0	0	1	1	0	0	0	0	0	0	1	0	1	0	0	0	0	0	0	0	0	0
75301	PIK3R1	397515453	NC_000005.10	68296301	NC_000005.9	67592129	5	C	T	2	NM_181523.3	c.1945C>T	p.Arg649Trp	Pathogenic	5	60763	P85A_HUMAN	ENST00000521381	P27986	PF00017	2.887	-2.59	-5.477	1	0	0	0	0	0	1	1	0	0	0	0	0	0	1	0	1	0	0	0	0	0	0	0	0	0
75309	SCN1B	16969925	NC_000019.10	35033545	NC_000019.9	35524449	19	G	A	2	NM_001037.5	c.254G>A	p.Arg85His	Pathogenic	5	60767	SCN1B_HUMAN	ENST00000262631	Q07699	PF07686	0.128	-0.359	-0.487	0	0	0	0	0	0	1	0	0	0	0	0	0	0	1	0	1	0	0	0	0	0	0	0	0	0
75628	TSC1	377076733	NC_000009.12	132912342	NC_000009.11	135787729	9	A	C	2	NM_000368.4	c.853T>G	p.Phe285Val	Benign/Likely benign	1/2	64699	TSC1_HUMAN	ENST00000298552	Q92574	PF04388	1.344	-0.973	-2.317	NA	0	0	0	0	0	1	0	0	0	0	0	0	0	0	0	0	0	0	0	0	0	0	1	0	0
75677	TSC1	397514808	NC_000009.12	132911475	NC_000009.11	135786862	9	C	T	2	NM_000368.4	c.1007G>A	p.Arg336Gln	Benign/Likely benign	1/2	64748	TSC1_HUMAN	ENST00000298552	Q92574	PF04388	1.452	-0.026	-1.478	NA	0	0	0	0	0	1	0	0	0	0	0	0	0	0	0	0	0	0	0	0	0	0	1	0	0
75772	TSC1	397514880	NC_000009.12	132905878	NC_000009.11	135781265	9	G	A	2	NM_000368.4	c.1700C>T	p.Ala567Val	Benign/Likely benign	1/2	64843	TSC1_HUMAN	ENST00000298552	Q92574	PF04388	0.932	-1.624	-2.556	NA	0	0	0	0	0	1	0	0	0	0	0	0	0	0	0	0	0	0	0	0	0	0	1	0	0
75797	TSC2	45490993	NC_000016.10	2087890	NC_000016.9	2137891	16	G	A	2	NM_000548.5	c.5017G>A	p.Val1673Ile	Benign/Likely benign	1/2	64868	TSC2_HUMAN	ENST00000219476	P49815	PF02145	2.208	1.743	-0.465	0	0	0	0	0	0	1	1	0	0	0	0	0	0	0	0	0	0	1	0	0	0	0	1	0	0
75872	TSC2	397514957	NC_000016.10	2056699	NC_000016.9	2106700	16	G	A	2	NM_000548.5	c.704G>A	p.Ser235Asn	Benign/Likely benign	1/2	64942	TSC2_HUMAN	ENST00000219476	P49815	PF11864	2.089	-0.121	-2.21	NA	0	0	0	0	0	1	1	0	0	0	0	0	0	0	0	0	0	1	0	0	0	0	1	0	0
75913	TSC2	139779505	NC_000016.10	2088110	NC_000016.9	2138111	16	G	A	2	NM_000548.5	c.5131G>A	p.Val1711Met	Benign/Likely benign	1/2	64983	TSC2_HUMAN	ENST00000219476	P49815	PF02145	-0.263	1.052	1.315	0	0	0	0	0	0	1	0	0	0	0	0	0	0	1	0	0	0	1	0	0	0	0	1	0	0
75951	TSC2	397515011	NC_000016.10	2056729	NC_000016.9	2106730	16	G	A	2	NM_000548.5	c.734G>A	p.Arg245His	Benign/Likely benign	1/2	65021	TSC2_HUMAN	ENST00000219476	P49815	PF11864	2.086	-1.179	-3.265	NA	0	0	0	0	0	1	1	0	0	0	0	0	0	1	0	0	0	1	0	0	0	0	1	0	0
76122	TSC2	397515142	NC_000016.10	2062976	NC_000016.9	2112977	16	G	A	2	NM_000548.5	c.1366G>A	p.Glu456Lys	Benign/Likely benign	1/2	65190	TSC2_HUMAN	ENST00000219476	P49815	PF11864	1.734	-0.516	-2.25	NA	0	0	0	0	0	1	1	0	0	0	0	0	0	0	0	0	0	1	0	0	0	0	1	0	0
76163	TSC2	45517126	NC_000016.10	2056755	NC_000016.9	2106756	16	G	A	2	NM_000548.5	c.760G>A	p.Glu254Lys	Benign/Likely benign	1/2	65231	TSC2_HUMAN	ENST00000219476	P49815	PF11864	1.714	0.725	-0.989	NA	0	0	0	0	0	1	0	0	0	0	0	0	0	0	0	0	0	1	0	0	0	0	1	0	0
76366	ACTA2	112901682	NC_000010.11	88948816	NC_000010.10	90708573	10	G	A	2	NM_001613.4	c.115C>T	p.Arg39Cys	Pathogenic/Likely pathogenic	4/5	65449	ACTA_HUMAN	ENST00000224784	P62736	PF00022	2.079	-0.439	-2.518	NA	0	0	0	0	0	1	0	0	0	0	0	0	1	1	0	1	0	1	0	0	0	0	0	0	0
76468	SLC26A2	3776070	NC_000005.10	149981658	NC_000005.9	149361221	5	A	T	2	NM_000112.3	c.2065A>T	p.Thr689Ser	Benign	1	65560	S26A2_HUMAN	ENST00000286298	P50443	PF01740	-0.937	0.853	1.79	0	0	0	0	0	0	0	0	0	0	0	0	0	0	0	0	0	1	0	0	0	0	0	1	0	1
76478	GBA	439898	NC_000001.11	155238630	NC_000001.10	155208421	1	G	A	2	NM_000157.4	c.475C>T	p.Arg159Trp	Pathogenic	5	65570	GLCM_HUMAN	ENST00000368373	P04062	PF02055	2.65	-1.332	-3.982	NA	0	0	0	0	0	1	1	0	0	0	0	0	0	1	0	1	0	0	0	0	0	0	0	0	0
76486	HGD	149165166	NC_000003.12	120650848	NC_000003.11	120369695	3	A	C	2	NM_000187.4	c.360T>G	p.Cys120Trp	Pathogenic	5	65578	HGD_HUMAN	ENST00000283871	Q93099	PF04209	3.147	-7.518	-10.665	1	0	0	0	0	0	1	1	0	0	0	0	0	0	1	0	1	0	0	0	0	0	0	0	0	0
76488	CFI	112534524	NC_000004.12	109760371	NC_000004.11	110681527	4	C	T	2	NM_000204.4	c.782G>A	p.Gly261Asp	Likely benign	2	65580	CFAI_HUMAN	ENST00000394634	P05156	PF00057	-0.722	-0.104	0.618	0	0	0	0	0	0	1	1	0	0	0	0	0	0	0	0	0	0	0	0	0	0	0	1	0	0
76516	CYP21A2	6474	NC_000006.12	32039109	NC_000006.11	32006886	6	G	A	2	NM_000500.9	c.308G>A	p.Arg103Lys	Benign	1	65608	Q16874_HUMAN	ENST00000644719		PF00067	-1.153	-1.471	-0.318	0	0	0	0	0	0	1	0	0	0	0	0	0	0	0	0	0	1	0	0	0	1	0	1	0	1
76517	CYP21A2	397515531	NC_000006.12	32039548	NC_000006.11	32007325	6	C	G	2	NM_000500.9	c.552C>G	p.Asp184Glu	Benign	1	65609	CP21A_HUMAN	ENST00000644719		PF00067	1.361	0.263	-1.098	NA	0	0	0	0	0	1	0	0	0	0	0	0	0	0	0	0	0	0	0	0	1	0	1	0	0
76542	CLCN7	12926089	NC_000016.10	1452856	NC_000016.9	1502857	16	C	T	2	NM_001287.6	c.1252G>A	p.Val418Met	Benign/Likely benign	1/2	65634	CLCN7_HUMAN	ENST00000382745	P51798	PF00654	0.614	0.723	0.109	0	0	0	0	0	0	1	0	0	0	0	0	0	1	0	0	0	1	0	0	0	0	0	1	0	1
76552	CPT1A	80356779	NC_000011.10	68780662	NC_000011.9	68548130	11	G	A	2	NM_001876.4	c.1436C>T	p.Pro479Leu	Pathogenic	5	65644	CPT1A_HUMAN	ENST00000265641	P50416	PF00755	1.498	-0.798	-2.296	NA	0	0	0	0	0	1	1	0	0	0	0	0	0	1	0	1	0	0	0	0	0	0	0	0	0
76563	CPT1A	2229738	NC_000011.10	68794860	NC_000011.9	68562328	11	C	T	2	NM_001876.4	c.823G>A	p.Ala275Thr	Benign	1	65655	CPT1A_HUMAN	ENST00000265641	P50416	PF00755	-0.441	-0.484	-0.043	0	0	0	0	0	0	0	0	0	0	0	0	0	0	0	0	0	1	0	0	0	1	0	1	0	1
76596	MSTN	1805086	NC_000002.12	190060351	NC_000002.11	190925077	2	T	C	2	NM_005259.3	c.458A>G	p.Lys153Arg	Benign	1	65688	GDF8_HUMAN	ENST00000260950	O14793	PF00688	0.831	0.784	-0.047	0	0	0	0	0	0	0	0	0	0	0	0	0	0	0	0	0	1	0	0	0	0	0	1	0	1
76601	SLC6A8	397515559	NC_000023.11	153694783	NC_000023.10	152960238	X	C	T	2	NM_005629.4	c.1661C>T	p.Pro554Leu	Pathogenic	5	65693	SC6A8_HUMAN	ENST00000253122	P48029	PF00209	2.598	-3.978	-6.576	1	0	0	0	0	0	1	1	0	0	0	0	0	0	1	0	1	0	0	0	0	0	0	0	0	0
76679	BCKDHB	386834233	NC_000006.12	80201023	NC_000006.11	80910740	6	G	A	2	NM_183050.4	c.832G>A	p.Gly278Ser	Pathogenic/Likely pathogenic	4/5	65771	ODBB_HUMAN	ENST00000320393	P21953	PF02780	2.292	1.423	-0.869	NA	0	0	0	0	0	1	0	0	0	0	0	0	0	1	0	1	0	0	0	0	0	0	0	0	0
76746	CYP27A1	573951598	NC_000002.12	218814408	NC_000002.11	219679131	2	C	T	2	NM_000784.4	c.1213C>T	p.Arg405Trp	Pathogenic	5	65838	CP27A_HUMAN	ENST00000258415	Q02318	PF00067	2.344	-2.688	-5.032	1	0	0	0	0	0	0	1	0	0	0	0	0	0	1	0	1	0	0	0	0	0	0	0	0	0
76763	FGFR3	121913105	NC_000004.12	1806163	NC_000004.11	1807890	4	A	C	2	NM_000142.5	c.1949A>C	p.Lys650Thr	Pathogenic	5	65855	FGFR3_HUMAN	ENST00000440486	P22607	PF07714	0.299	0.339	0.04	0	0	0	0	0	0	1	1	0	0	0	0	0	0	1	0	1	0	0	0	0	0	0	0	0	0
76773	CYP27A1	201114717	NC_000002.12	218809700	NC_000002.11	219674423	2	C	T	2	NM_000784.4	c.379C>T	p.Arg127Trp	Pathogenic/Likely pathogenic	4/5	65865	CP27A_HUMAN	ENST00000258415	Q02318	PF00067	-0.219	-2.498	-2.279	NA	0	0	0	0	0	1	1	0	0	0	0	0	0	1	0	1	0	0	0	0	0	0	0	0	0
76774	CYP27A1	376230356	NC_000002.12	218809701	NC_000002.11	219674424	2	G	A	2	NM_000784.4	c.380G>A	p.Arg127Gln	Pathogenic/Likely pathogenic	4/5	65866	CP27A_HUMAN	ENST00000258415	Q02318	PF00067	-0.219	-1.278	-1.059	0	0	0	0	0	0	1	1	0	0	0	0	0	0	1	0	1	0	0	0	0	0	0	0	0	0
76835	RYR1	118192158	NC_000019.10	38585952	NC_000019.9	39076592	19	G	A	2	NM_000540.2	c.14818G>A	p.Ala4940Thr	Pathogenic/Likely pathogenic	4/5	65927	RYR1_HUMAN	ENST00000359596	P21817	PF00520	-0.204	0.886	1.09	0	0	0	0	0	0	1	1	0	0	0	0	0	0	1	0	1	0	0	0	0	0	0	0	0	0
76840	RYR1	118192160	NC_000019.10	38442361	NC_000019.9	38933001	19	G	A	2	NM_000540.2	c.178G>A	p.Asp60Asn	Pathogenic/Likely pathogenic	4/5	65932	RYR1_HUMAN	ENST00000359596	P21817	PF08709	2.092	-0.342	-2.434	NA	0	0	0	0	0	1	1	0	0	0	0	0	0	1	0	1	0	0	0	0	0	0	0	0	0
76894	RYR1	118192181	NC_000019.10	38580439	NC_000019.9	39071079	19	C	T	2	NM_000540.2	c.14581C>T	p.Arg4861Cys	Pathogenic	5	65986	RYR1_HUMAN	ENST00000359596	P21817	PF00520	-0.977	0.296	1.273	0	0	0	0	0	0	1	1	0	0	0	0	0	0	1	0	1	0	0	0	0	0	0	0	0	0
76896	RYR1	118192151	NC_000019.10	38584974	NC_000019.9	39075614	19	G	A	2	NM_000540.2	c.14678G>A	p.Arg4893Gln	Pathogenic/Likely pathogenic	4/5	65988	RYR1_HUMAN	ENST00000359596	P21817	PF00520	-0.668	-2.359	-1.691	0	0	0	0	0	0	1	1	0	0	0	0	0	0	1	0	1	0	0	0	0	0	0	0	0	0
76897	RYR1	118192150	NC_000019.10	38584973	NC_000019.9	39075613	19	C	T	2	NM_000540.2	c.14677C>T	p.Arg4893Trp	Pathogenic	5	65989	RYR1_HUMAN	ENST00000359596	P21817	PF00520	-0.668	-2.854	-2.186	0	0	0	0	0	0	1	1	0	0	0	0	0	0	1	0	1	0	0	0	0	0	0	0	0	0
76988	ALG13	398122394	NC_000023.11	111685040	NC_000023.10	110928268	X	A	G	2	NM_001099922.3	c.320A>G	p.Asn107Ser	Pathogenic	5	66086	ALG13_HUMAN	ENST00000394780	Q9NP73	PF04101	2.547	-3.746	-6.293	1	0	0	0	0	0	1	1	0	0	0	0	0	0	0	0	1	0	0	0	0	0	0	0	0	0
77012	GNAO1	587777057	NC_000016.10	56336744	NC_000016.9	56370656	16	G	A	2	NM_020988.3	c.607G>A	p.Gly203Arg	Pathogenic	5	66115	GNAO_HUMAN	ENST00000262493	P09471	PF00503	2.458	-3.303	-5.761	1	0	0	0	0	0	1	1	0	0	0	0	0	1	1	0	1	0	0	0	0	0	0	0	0	0
77131	KRT5	11170164	NC_000012.12	52519884	NC_000012.11	52913668	12	C	T	2	NM_000424.4	c.413G>A	p.Gly138Glu	Benign	1	66234	K2C5_HUMAN	ENST00000252242	P13647	PF16208	2.028	-2.348	-4.376	1	0	0	0	0	0	0	0	0	0	0	0	0	0	1	0	0	1	0	0	0	0	0	1	0	1
77172	KRT5	641615	NC_000012.12	52519125	NC_000012.11	52912909	12	G	T	2	NM_000424.4	c.591C>A	p.Asp197Glu	Benign	1	66275	K2C5_HUMAN	ENST00000252242	P13647	PF00038	-0.852	2.152	3.004	0	0	0	0	0	0	0	0	0	0	0	0	0	0	0	0	0	1	0	0	0	0	0	1	0	1
77203	KRT14	59966597	NC_000017.11	41583347	NC_000017.10	39739599	17	G	A	2	NM_000526.5	c.1162C>T	p.Arg388Cys	Pathogenic	5	66306	K1C14_HUMAN	ENST00000167586	P02533	PF00038	1.964	-2.769	-4.733	1	0	0	0	0	0	1	1	0	0	0	0	0	0	1	0	1	0	0	0	0	0	0	0	0	0
77253	KRT14	61027685	NC_000017.11	41586438	NC_000017.10	39742690	17	C	T	2	NM_000526.5	c.397G>A	p.Val133Met	Pathogenic	5	66356	K1C14_HUMAN	ENST00000167586	P02533	PF00038	2.476	-1.517	-3.993	NA	0	0	0	0	0	1	1	0	0	0	0	0	0	1	0	1	0	0	0	0	0	0	0	0	0
77275	KRT14	61371557	NC_000017.11	41583872	NC_000017.10	39740124	17	A	G	2	NM_000526.5	c.815T>C	p.Met272Thr	Pathogenic	5	66378	K1C14_HUMAN	ENST00000167586	P02533	PF00038	2.771	-1.472	-4.243	1	0	0	0	0	0	1	1	0	0	0	0	0	0	1	0	1	0	0	0	0	0	0	0	0	0
77284	DES	57496341	NC_000002.12	219420943	NC_000002.11	220285665	2	T	G	2	NM_001927.4	c.1013T>G	p.Leu338Arg	Pathogenic/Likely pathogenic	4/5	66387	DESM_HUMAN	ENST00000373960	P17661	PF00038	1.251	-4.407	-5.658	1	0	0	0	0	0	1	1	0	0	0	0	0	0	1	0	1	0	0	0	0	0	0	0	0	0
77290	DES	59308628	NC_000002.12	219421425	NC_000002.11	220286147	2	T	C	2	NM_001927.4	c.1109T>C	p.Leu370Pro	Pathogenic	5	66393	DESM_HUMAN	ENST00000373960	P17661	PF00038	1.863	-4.362	-6.225	1	0	0	0	0	0	1	1	0	0	0	0	0	0	1	0	1	0	0	0	0	0	0	0	0	0
77295	DES	61726467	NC_000002.12	219421553	NC_000002.11	220286275	2	G	A	2	NM_001927.4	c.1237G>A	p.Glu413Lys	Pathogenic/Likely pathogenic	4/5	66398	DESM_HUMAN	ENST00000373960	P17661	PF00038	2.099	-4.094	-6.193	1	0	0	0	0	0	1	1	0	0	0	0	0	0	1	0	1	0	0	0	0	0	0	0	0	0
77308	DES	267607499	NC_000002.12	219418809	NC_000002.11	220283531	2	A	G	2	NM_001927.4	c.347A>G	p.Asn116Ser	Likely pathogenic	4	66411	DESM_HUMAN	ENST00000373960	P17661	PF00038	3.006	-4.223	-7.229	1	0	0	0	0	0	1	1	0	0	0	0	0	0	1	0	1	0	0	0	0	0	0	0	0	0
77309	DES	267607495	NC_000002.12	219418497	NC_000002.11	220283219	2	C	T	2	NM_001927.4	c.35C>T	p.Ser12Phe	Pathogenic/Likely pathogenic	4/5	66412	DESM_HUMAN	ENST00000373960	P17661	PF04732	2.246	-7.323	-9.569	1	0	0	0	0	0	1	1	0	0	0	0	0	0	1	0	1	0	0	0	0	0	0	0	0	0
77354	GFAP	57474185	NC_000017.11	44915347	NC_000017.10	42992715	17	G	A	2	NM_002055.5	c.140C>T	p.Pro47Leu	Benign/Likely benign	1/2	66457	GFAP_HUMAN	ENST00000588735	P14136	PF04732	0.96	0.018	-0.942	0	0	0	0	0	0	1	0	0	0	0	0	0	0	0	0	0	0	0	0	0	0	0	1	0	1
77357	GFAP	60343255	NC_000017.11	44915279	NC_000017.10	42992647	17	G	A	2	NM_002055.5	c.208C>T	p.Arg70Trp	Pathogenic	5	66460	GFAP_HUMAN	ENST00000588735	P14136	PF00038	0.833	-2.812	-3.645	NA	0	0	0	0	0	1	1	0	0	0	0	0	0	0	0	1	0	0	0	0	0	0	0	0	0
77382	GFAP	59291670	NC_000017.11	44914081	NC_000017.10	42991449	17	C	T	2	NM_002055.5	c.469G>A	p.Asp157Asn	Benign/Likely benign	1/2	66485	GFAP_HUMAN	ENST00000588735	P14136	PF00038	1.225	1.199	-0.026	0	0	0	0	0	0	1	0	0	0	0	0	0	0	0	0	0	0	0	0	0	0	0	1	0	1
77406	GFAP	1126642	NC_000017.11	44911695	NC_000017.10	42989063	17	C	T	2	NM_002055.5	c.883G>A	p.Asp295Asn	Benign	1	66509	GFAP_HUMAN	ENST00000588735	P14136	PF00038	0.2	-1.814	-2.014	NA	0	0	0	0	0	0	0	0	0	0	0	0	0	0	0	0	1	0	0	0	0	0	1	0	1
77430	KRT8	59536457	NC_000012.12	52904795	NC_000012.11	53298579	12	T	C	2	NM_002273.4	c.187A>G	p.Ile63Val	Benign/Likely benign	1/2	66533	K2C8_HUMAN	ENST00000293308	P05787	PF16208	2.716	-2.587	-5.303	1	0	0	0	0	0	1	0	0	0	0	0	0	0	1	0	0	0	0	0	0	0	0	1	0	0
77545	KRT1	59151464	NC_000012.12	52679790	NC_000012.11	53073574	12	G	A	2	NM_006121.4	c.559C>T	p.Leu187Phe	Pathogenic	5	66648	K2C1_HUMAN	ENST00000252244	P04264	PF00038	2.148	-3.835	-5.983	1	0	0	0	0	0	1	1	0	0	0	0	0	0	1	0	1	0	0	0	0	0	0	0	0	0
77568	NEFL	62636503	NC_000008.11	24953779	NC_000008.10	24811293	8	C	T	2	NM_006158.4	c.1186G>A	p.Glu396Lys	Pathogenic	5	66671	NFL_HUMAN	ENST00000610854	P07196	PF00038	2.391	-2.834	-5.225	1	0	0	0	0	0	1	1	0	0	0	0	0	0	1	0	1	0	0	0	0	0	0	0	0	0
77583	NEFL	58907919	NC_000008.11	24956289	NC_000008.10	24813803	8	A	G	2	NM_006158.4	c.227T>C	p.Val76Ala	Benign/Likely benign	1/2	66686	NFL_HUMAN	ENST00000610854	P07196	PF04732	0.161	1.979	1.818	0	0	0	0	0	0	1	0	0	0	0	0	0	0	1	0	0	0	0	0	0	0	0	1	0	0
77659	LMNA	267607555	NC_000001.11	156136009	NC_000001.10	156105800	1	C	T	2	NM_170707.4	c.1045C>T	p.Arg349Trp	Pathogenic/Likely pathogenic	4/5	66762	LMNA_HUMAN	ENST00000368300	P02545	PF00038	1.964	-1.647	-3.611	NA	0	0	0	0	0	1	1	0	0	0	0	0	0	1	0	1	0	0	0	0	0	0	0	0	0
77688	LMNA	57983345	NC_000001.11	156115034	NC_000001.10	156084825	1	A	G	2	NM_170707.4	c.116A>G	p.Asn39Ser	Pathogenic	5	66791	LMNA_HUMAN	ENST00000368300	P02545	PF00038	3.006	-4.223	-7.229	1	0	0	0	0	0	1	1	0	0	0	0	0	0	1	0	1	0	0	0	0	0	0	0	0	0
77708	LMNA	267607599	NC_000001.11	156136422	NC_000001.10	156106213	1	A	G	2	NM_170707.4	c.1366A>G	p.Asn456Asp	Pathogenic	5	66811	LMNA_HUMAN	ENST00000368300	P02545	PF00932	3.204	-4.313	-7.517	1	0	0	0	0	0	1	1	0	0	0	0	0	0	1	0	1	0	0	0	0	0	0	0	0	0
77746	LMNA	57629361	NC_000001.11	156137207	NC_000001.10	156106998	1	C	A	2	NM_170707.4	c.1583C>A	p.Thr528Lys	Pathogenic/Likely pathogenic	4/5	66849	LMNA_HUMAN	ENST00000368300	P02545	PF00932	2.288	-7.284	-9.572	1	0	0	0	0	0	1	1	0	0	0	0	0	0	1	0	1	0	0	0	0	0	0	0	0	0
77747	LMNA	57629361	NC_000001.11	156137207	NC_000001.10	156106998	1	C	G	2	NM_170707.4	c.1583C>G	p.Thr528Arg	Pathogenic/Likely pathogenic	4/5	66850	LMNA_HUMAN	ENST00000368300	P02545	PF00932	2.288	-7.284	-9.572	1	0	0	0	0	0	1	1	0	0	0	0	0	0	1	0	1	0	0	0	0	0	0	0	0	0
77757	LMNA	61444459	NC_000001.11	156137667	NC_000001.10	156107458	1	G	A	2	NM_170707.4	c.1622G>A	p.Arg541His	Pathogenic/Likely pathogenic	4/5	66860	LMNA_HUMAN	ENST00000368300	P02545	PF00932	2.062	0.975	-1.087	NA	0	0	0	0	0	1	1	0	0	0	0	0	0	1	0	1	0	0	0	0	0	0	0	0	0
77758	LMNA	61444459	NC_000001.11	156137667	NC_000001.10	156107458	1	G	C	2	NM_170707.4	c.1622G>C	p.Arg541Pro	Pathogenic/Likely pathogenic	4/5	66861	LMNA_HUMAN	ENST00000368300	P02545	PF00932	2.062	-7.284	-9.346	1	0	0	0	0	0	1	1	0	0	0	0	0	0	1	0	1	0	0	0	0	0	0	0	0	0
77765	LMNA	56793579	NC_000001.11	156115102	NC_000001.10	156084893	1	C	G	2	NM_170707.4	c.184C>G	p.Arg62Gly	Pathogenic	5	66868	LMNA_HUMAN	ENST00000368300	P02545	PF00038	0.355	-4.757	-5.112	1	0	0	0	0	0	1	1	0	0	0	0	0	0	1	0	1	0	0	0	0	0	0	0	0	0
77779	LMNA	59270054	NC_000001.11	156115162	NC_000001.10	156084953	1	G	A	2	NM_170707.4	c.244G>A	p.Glu82Lys	Pathogenic	5	66882	LMNA_HUMAN	ENST00000368300	P02545	PF00038	1.797	-1.62	-3.417	NA	0	0	0	0	0	1	1	0	0	0	0	0	0	1	0	1	0	0	0	0	0	0	0	0	0
77798	LMNA	267607570	NC_000001.11	156130757	NC_000001.10	156100548	1	G	C	2	NM_170707.4	c.497G>C	p.Arg166Pro	Pathogenic/Likely pathogenic	4/5	66901	LMNA_HUMAN	ENST00000368300	P02545	PF00038	2.026	-4.479	-6.505	1	0	0	0	0	0	1	1	0	0	0	0	0	0	1	0	1	0	0	0	0	0	0	0	0	0
77805	LMNA	59026483	NC_000001.11	156134457	NC_000001.10	156104248	1	C	T	2	NM_170707.4	c.568C>T	p.Arg190Trp	Pathogenic	5	66908	LMNA_HUMAN	ENST00000368300	P02545	PF00038	2.004	-2.126	-4.13	NA	0	0	0	0	0	1	1	0	0	0	0	0	0	1	0	1	0	0	0	0	0	0	0	0	0
77807	LMNA	267607571	NC_000001.11	156134458	NC_000001.10	156104249	1	G	A	2	NM_170707.4	c.569G>A	p.Arg190Gln	Pathogenic/Likely pathogenic	4/5	66910	LMNA_HUMAN	ENST00000368300	P02545	PF00038	2.004	-0.414	-2.418	NA	0	0	0	0	0	1	1	0	0	0	0	0	0	1	0	1	0	0	0	0	0	0	0	0	0
77822	LMNA	57207746	NC_000001.11	156134860	NC_000001.10	156104651	1	G	A	2	NM_170707.4	c.695G>A	p.Gly232Glu	Pathogenic/Likely pathogenic	4/5	66925	LMNA_HUMAN	ENST00000368300	P02545	PF00038	-0.064	-1.549	-1.485	0	0	0	0	0	0	1	1	0	0	0	0	0	0	1	0	1	0	0	0	0	0	0	0	0	0
77828	LMNA	59332535	NC_000001.11	156134911	NC_000001.10	156104702	1	G	A	2	NM_170707.4	c.746G>A	p.Arg249Gln	Pathogenic	5	66931	LMNA_HUMAN	ENST00000368300	P02545	PF00038	2.465	-0.667	-3.132	NA	0	0	0	0	0	1	1	0	0	0	0	0	0	1	0	1	0	0	0	0	0	0	0	0	0
78157	KCNH2	199473428	NC_000007.14	150951643	NC_000007.13	150648731	7	C	T	2	NM_000238.4	c.1750G>A	p.Gly584Ser	Pathogenic/Likely pathogenic	4/5	67261	KCNH2_HUMAN	ENST00000262186	Q12809	PF00520	-0.755	-2.042	-1.287	0	0	0	0	1	0	1	1	0	0	0	0	0	0	1	0	1	0	0	0	0	0	0	0	0	0
78293	KCNH2	199472999	NC_000007.14	150949034	NC_000007.13	150646122	7	A	C	2	NM_000238.4	c.2414T>G	p.Phe805Cys	Pathogenic/Likely pathogenic	4/5	67397	KCNH2_HUMAN	ENST00000262186	Q12809	PF00027	2.934	1.569	-1.365	NA	0	0	0	0	0	1	1	0	0	0	0	0	0	1	0	1	0	0	0	0	0	0	0	0	0
78298	KCNH2	199473538	NC_000007.14	150948981	NC_000007.13	150646069	7	G	A	2	NM_000238.4	c.2467C>T	p.Arg823Trp	Pathogenic/Likely pathogenic	4/5	67402	KCNH2_HUMAN	ENST00000262186	Q12809	PF00027	1.836	-2.963	-4.799	1	0	0	0	0	0	1	1	0	0	0	0	0	0	0	0	1	0	0	0	0	0	0	0	0	0
78461	KCNJ2	104894585	NC_000017.11	70175263	NC_000017.10	68171404	17	C	T	2	NM_000891.2	c.224C>T	p.Thr75Met	Pathogenic	5	67565	KCNJ2_HUMAN	ENST00000243457	P63252	PF01007	2.823	-7.203	-10.026	1	0	0	0	0	0	1	1	0	0	0	0	0	1	1	0	1	0	0	0	0	0	0	0	0	0
78465	KCNJ2	199473653	NC_000017.11	70175284	NC_000017.10	68171425	17	G	A	2	NM_000891.2	c.245G>A	p.Arg82Gln	Pathogenic/Likely pathogenic	4/5	67569	KCNJ2_HUMAN	ENST00000243457	P63252	PF01007	2.76	-1.192	-3.952	NA	0	0	0	0	0	1	1	0	0	0	0	0	1	1	0	1	0	0	0	0	0	0	0	0	0
78481	KCNJ2	199473384	NC_000017.11	70175692	NC_000017.10	68171833	17	G	A	2	NM_000891.2	c.653G>A	p.Arg218Gln	Pathogenic	5	67585	KCNJ2_HUMAN	ENST00000243457	P63252	PF17655	2.785	-1.067	-3.852	NA	0	0	0	0	0	1	1	0	0	0	0	0	1	1	0	1	0	0	0	0	0	0	0	0	0
78490	KCNJ2	199473389	NC_000017.11	70175973	NC_000017.10	68172114	17	C	T	2	NM_000891.2	c.934C>T	p.Arg312Cys	Likely pathogenic	4	67594	KCNJ2_HUMAN	ENST00000243457	P63252	PF17655	2.771	-4.017	-6.788	1	0	0	0	0	0	1	1	0	0	0	0	0	1	1	0	1	0	0	0	0	0	0	0	0	0
78493	ANK2	45570339	NC_000004.12	113363442	NC_000004.11	114284598	4	C	G	2	NM_001148.6	c.10861C>G	p.Leu3621Val	Benign/Likely benign	1/2	67597	ANK2_HUMAN	ENST00000357077	Q01484	PF00531	0.183	0.739	0.556	0	0	0	0	0	0	1	0	0	0	0	0	0	0	1	0	0	0	0	0	0	0	0	0	0	1
78517	KCNE2	142153692	NC_000021.9	34370518	NC_000021.8	35742817	21	G	A	2	NM_172201.1	c.40G>A	p.Val14Ile	Likely benign	2	67621	KCNE2_HUMAN	ENST00000290310	Q9Y6J6	PF02060	-0.55	-2.338	-1.788	0	0	0	0	0	0	0	0	0	0	0	0	0	0	0	0	0	0	0	0	0	0	0	1	0	0
78528	SCN5A	199473565	NC_000003.12	38606743	NC_000003.11	38648234	3	C	T	2	NM_198056.2	c.1066G>A	p.Asp356Asn	Pathogenic/Likely pathogenic	4/5	67632	SCN5A_HUMAN	ENST00000333535	Q14524	PF00520	1.881	0.243	-1.638	NA	0	0	0	0	0	1	1	0	0	0	0	0	0	1	0	1	0	1	0	0	0	0	0	0	0
78529	SCN5A	199473097	NC_000003.12	38606710	NC_000003.11	38648201	3	G	A	2	NM_198056.2	c.1099C>T	p.Arg367Cys	Pathogenic/Likely pathogenic	4/5	67633	SCN5A_HUMAN	ENST00000333535	Q14524	PF00520	1.103	-2.46	-3.563	NA	0	0	0	0	0	1	1	0	0	0	0	0	0	1	0	1	0	1	0	0	0	0	0	0	0
78535	SCN5A	199473101	NC_000003.12	38606682	NC_000003.11	38648173	3	C	T	2	NM_198056.2	c.1127G>A	p.Arg376His	Pathogenic/Likely pathogenic	4/5	67639	SCN5A_HUMAN	ENST00000333535	Q14524	PF00520	-1.618	-3.272	-1.654	0	0	0	0	0	0	1	1	0	0	0	0	0	0	1	0	1	0	1	0	0	0	0	0	0	0
78547	SCN5A	72549410	NC_000003.12	38606058	NC_000003.11	38647549	3	C	T	2	NM_000335.4	c.1231G>A	p.Val411Met	Pathogenic	5	67651	SCN5A_HUMAN	ENST00000423572	Q14524	PF00520	1.722	0.873	-0.849	NA	0	0	0	0	0	1	1	0	0	0	0	0	0	1	0	1	0	1	0	0	0	0	0	0	0
78578	SCN5A	36210423	NC_000003.12	38603887	NC_000003.11	38645378	3	G	T	2	NM_000335.5	c.1715C>A	p.Ala572Asp	Benign/Likely benign	1/2	67683	SCN5A_HUMAN	ENST00000423572	Q14524	PF11933	0.279	-4.685	-4.964	1	0	0	0	0	0	1	0	0	0	0	0	0	0	0	0	0	0	1	0	0	0	0	1	0	1
78587	SCN5A	45488304	NC_000003.12	38603750	NC_000003.11	38645241	3	G	A	2	NM_000335.5	c.1852C>T	p.Leu618Phe	Benign/Likely benign	1/2	67692	SCN5A_HUMAN	ENST00000423572	Q14524	PF11933	2.015	-2.769	-4.784	1	0	0	0	0	0	1	1	0	0	0	0	0	0	1	0	0	0	1	0	0	0	0	1	0	0
78618	SCN5A	199473153	NC_000003.12	38597737	NC_000003.11	38639228	3	C	T	2	NM_198056.2	c.2254G>A	p.Gly752Arg	Pathogenic/Likely pathogenic	4/5	67723	SCN5A_HUMAN	ENST00000333535	Q14524	PF00520	-0.508	-4.809	-4.301	NA	0	0	0	0	0	1	1	0	0	0	0	0	0	1	0	1	0	1	0	0	0	0	0	0	0
78626	SCN5A	199473161	NC_000003.12	38586038	NC_000003.11	38627529	3	G	A	2	NM_000335.5	c.2440C>T	p.Arg814Trp	Pathogenic/Likely pathogenic	4/5	67731	SCN5A_HUMAN	ENST00000423572	Q14524	PF00520	2.581	-1.309	-3.89	NA	0	0	0	0	0	1	1	0	0	0	0	0	0	1	0	1	0	1	0	0	0	0	0	0	0
78639	SCN5A	199473168	NC_000003.12	38585846	NC_000003.11	38627337	3	G	A	2	NM_198056.2	c.2632C>T	p.Arg878Cys	Pathogenic/Likely pathogenic	4/5	67744	SCN5A_HUMAN	ENST00000333535	Q14524	PF00520	0.648	-1.985	-2.633	NA	0	0	0	0	0	1	1	0	0	0	0	0	0	1	0	1	0	1	0	0	0	0	0	0	0
78648	SCN5A	199473175	NC_000003.12	38585749	NC_000003.11	38627240	3	G	A	2	NM_198056.2	c.2729C>T	p.Ser910Leu	Pathogenic/Likely pathogenic	4/5	67753	SCN5A_HUMAN	ENST00000333535	Q14524	PF00520	-0.578	-1.705	-1.127	0	0	0	0	0	0	1	1	0	0	0	0	0	0	1	0	1	0	1	0	0	0	0	0	0	0
78669	SCN5A	199473185	NC_000003.12	38581112	NC_000003.11	38622603	3	G	A	2	NM_198056.2	c.3047C>T	p.Thr1016Met	Likely benign	2	67774	SCN5A_HUMAN	ENST00000333535	Q14524	PF06512	0.136	-0.136	-0.272	0	0	0	0	0	0	0	1	0	0	0	0	0	0	0	0	0	0	1	0	0	1	0	1	0	0
78735	SCN5A	199473224	NC_000003.12	38560404	NC_000003.11	38601895	3	C	T	2	NM_198056.2	c.3988G>A	p.Ala1330Thr	Pathogenic/Likely pathogenic	4/5	67842	SCN5A_HUMAN	ENST00000333535	Q14524	PF00520	0.648	0.204	-0.444	0	0	0	0	0	0	1	1	0	0	0	0	0	0	1	0	1	0	1	0	0	0	0	0	0	0
78737	SCN5A	199473225	NC_000003.12	38560397	NC_000003.11	38601888	3	G	A	2	NM_198056.2	c.3995C>T	p.Pro1332Leu	Pathogenic	5	67844	SCN5A_HUMAN	ENST00000333535	Q14524	PF00520	1.208	-0.544	-1.752	NA	0	0	0	0	0	1	1	0	0	0	0	0	0	1	0	1	0	1	0	0	0	0	0	0	0
78829	SCN5A	199473623	NC_000003.12	38551486	NC_000003.11	38592977	3	C	T	2	NM_198056.2	c.4886G>A	p.Arg1629Gln	Pathogenic/Likely pathogenic	4/5	67937	SCN5A_HUMAN	ENST00000333535	Q14524	PF00520	2.585	0.17	-2.415	NA	0	0	0	0	0	1	1	0	0	0	0	0	0	1	0	0	0	1	0	0	0	0	0	0	0
78859	SCN5A	199473305	NC_000003.12	38551145	NC_000003.11	38592636	3	C	T	2	NM_198056.2	c.5227G>A	p.Gly1743Arg	Pathogenic	5	67967	SCN5A_HUMAN	ENST00000333535	Q14524	PF00520	-0.017	-2.664	-2.647	NA	0	0	0	0	0	1	1	0	0	0	0	0	0	1	0	1	0	1	0	0	0	0	0	0	0
78872	SCN5A	199473311	NC_000003.12	38551070	NC_000003.11	38592561	3	T	C	2	NM_198056.2	c.5302A>G	p.Ile1768Val	Pathogenic	5	67980	SCN5A_HUMAN	ENST00000333535	Q14524	PF00520	1.673	1.443	-0.23	0	0	0	0	0	0	1	1	0	0	0	0	0	0	1	0	1	0	1	0	0	0	0	0	0	0
78924	SCN5A	199473072	NC_000003.12	38613773	NC_000003.11	38655264	3	G	A	2	NM_000335.4	c.673C>T	p.Arg225Trp	Pathogenic/Likely pathogenic	4/5	68032	SCN5A_HUMAN	ENST00000423572	Q14524	PF00520	2.581	-1.309	-3.89	NA	0	0	0	0	0	1	1	0	0	0	0	0	0	1	0	1	0	1	0	0	0	0	0	0	0
78940	SCN5A	61746118	NC_000003.12	38609812	NC_000003.11	38651303	3	C	A	2	NM_000335.5	c.856G>T	p.Ala286Ser	Benign/Likely benign	1/2	68049	SCN5A_HUMAN	ENST00000423572	Q14524	PF00520	-2.397	-1.391	1.006	0	0	0	0	0	0	1	1	0	0	0	0	0	0	0	0	0	0	1	0	0	1	0	1	0	0
78946	SCN5A	199473087	NC_000003.12	38609773	NC_000003.11	38651264	3	A	T	2	NM_198056.2	c.895T>A	p.Leu299Met	Likely benign	2	68055	SCN5A_HUMAN	ENST00000333535	Q14524	PF00520	-3.175	-2.57	0.605	0	0	0	0	0	0	1	1	0	0	0	0	0	0	0	0	0	0	1	0	0	0	0	1	0	0
79025	ARSA	199476375	NC_000022.11	50627182	NC_000022.10	51065610	22	G	A	2	NM_000487.6	c.449C>T	p.Pro150Leu	Pathogenic/Likely pathogenic	4/5	68134	A0A0C4DFZ2_HUMAN	ENST00000216124		PF00884	0.707	-0.439	-1.146	0	0	0	0	0	0	0	1	0	0	0	0	0	0	1	0	1	0	0	0	0	0	0	0	0	0
79039	ARSA	199476366	NC_000022.11	50626708	NC_000022.10	51065136	22	C	T	2	NM_000487.6	c.737G>A	p.Arg246His	Pathogenic/Likely pathogenic	4/5	68148	A0A0C4DFZ2_HUMAN	ENST00000216124		PF00884	1.64	1.524	-0.116	0	0	0	0	0	0	0	1	0	0	0	0	0	0	1	0	1	0	0	0	0	0	0	0	0	0
79044	ARSA	199476355	NC_000022.11	50626264	NC_000022.10	51064692	22	C	T	2	NM_000487.6	c.869G>A	p.Arg290His	Pathogenic/Likely pathogenic	4/5	68153	A0A0C4DFZ2_HUMAN	ENST00000216124		PF00884	-0.785	-2.433	-1.648	0	0	0	0	0	0	0	1	0	0	0	0	0	0	1	0	1	0	0	0	0	0	0	0	0	0
79045	ARSA	199476349	NC_000022.11	50626250	NC_000022.10	51064678	22	C	T	2	NM_000487.6	c.883G>A	p.Gly295Ser	Pathogenic/Likely pathogenic	4/5	68154	A0A0C4DFZ2_HUMAN	ENST00000216124		PF00884	1.253	-2.783	-4.036	NA	0	0	0	0	0	0	1	0	0	0	0	0	0	1	0	1	0	0	0	0	0	0	0	0	0
79077	F11	281875275	NC_000004.12	186287800	NC_000004.11	187208954	4	G	A	2	NM_000128.3	c.1693G>A	p.Glu565Lys	Likely pathogenic	4	68186	FA11_HUMAN	ENST00000403665	P03951	PF00089	0.973	0.06	-0.913	0	0	0	0	0	0	1	1	0	0	0	0	0	0	1	0	1	0	0	0	0	0	0	0	0	0
79113	AIRE	179363882	NC_000021.9	44286678	NC_000021.8	45706561	21	A	G	2	NM_000383.4	c.254A>G	p.Tyr85Cys	Pathogenic	5	68222	AIRE_HUMAN	ENST00000291582	O43918	PF03172	1.797	-3.862	-5.659	1	0	0	0	0	0	1	1	0	0	0	0	0	0	1	0	1	0	0	0	0	0	0	0	0	0
79120	AIRE	179363878	NC_000021.9	44286089	NC_000021.8	45705972	21	T	C	2	NM_000383.4	c.83T>C	p.Leu28Pro	Pathogenic/Likely pathogenic	4/5	68229	AIRE_HUMAN	ENST00000291582	O43918	PF03172	0.683	-6.658	-7.341	1	0	0	0	0	0	1	1	0	0	0	0	0	0	1	0	1	0	0	0	0	0	0	0	0	0
79125	IKBKG	148695964	NC_000023.11	154552171	NC_000023.10	153780386	X	G	A	2	NM_003639.4	c.169G>A	p.Glu57Lys	Benign/Likely benign	1/2	68234	NEMO_HUMAN	.	.	PF11577	2.465	-6.225	-8.69	1	0	0	0	0	0	1	0	0	0	0	0	0	0	1	0	0	0	0	0	0	0	0	1	0	0
79144	SERPING1	281875170	NC_000011.10	57600377	NC_000011.9	57367850	11	G	A	2	NM_000062.2	c.550G>A	p.Gly184Arg	Pathogenic/Likely pathogenic	4/5	68253	IC1_HUMAN	ENST00000278407	P05155	PF00079	2.284	-3.591	-5.875	1	0	0	0	0	0	1	1	0	0	0	0	0	0	1	0	1	0	0	0	0	0	0	0	0	0
79154	ADA	121908725	NC_000020.11	44636279	NC_000020.10	43264920	20	G	C	2	NM_000022.4	c.43C>G	p.His15Asp	Pathogenic/Likely pathogenic	4/5	68263	ADA_HUMAN	ENST00000372874	P00813	PF00962	3.416	-3.57	-6.986	1	0	0	0	0	0	0	1	0	0	0	0	0	0	1	0	1	0	0	0	0	0	0	0	0	0
79156	ADA	121908719	NC_000020.11	44624279	NC_000020.10	43252920	20	C	T	2	NM_000022.4	c.529G>A	p.Val177Met	Pathogenic/Likely pathogenic	4/5	68265	ADA_HUMAN	ENST00000372874	P00813	PF00962	1.335	-0.75	-2.085	NA	0	0	0	0	0	0	1	0	0	0	0	0	0	1	0	1	0	0	0	0	0	0	0	0	0
79176	SLC37A4	193302888	NC_000011.10	119027681	NC_000011.9	118898391	11	G	A	2	NM_001164277.1	c.572C>T	p.Pro191Leu	Pathogenic/Likely pathogenic	4/5	68285	G6PT1_HUMAN	ENST00000545985		PF07690	1.189	-1.137	-2.326	NA	0	0	0	0	0	0	1	0	0	0	0	0	0	1	0	1	0	0	0	0	0	0	0	0	0
79177	SLC37A4	193302881	NC_000011.10	119029311	NC_000011.9	118900021	11	C	T	2	NM_001164277.1	c.59G>A	p.Gly20Asp	Pathogenic/Likely pathogenic	4/5	68286	G6PT1_HUMAN	ENST00000545985		PF07690	-0.026	-11.984	-11.958	1	0	0	0	0	0	1	1	0	0	0	0	0	0	1	0	1	0	0	0	0	0	0	0	0	0
79263	CYBB	141756032	NC_000023.11	37804069	NC_000023.10	37663322	X	G	C	2	NM_000397.3	c.1090G>C	p.Gly364Arg	Benign/Likely benign	1/2	68372	CY24B_HUMAN	ENST00000378588	P04839	PF08022	-0.822	1.27	2.092	0	0	0	0	0	0	1	0	0	0	0	0	0	0	1	0	0	0	0	0	0	0	0	1	0	0
79276	CYBB	151344452	NC_000023.11	37809656	NC_000023.10	37668909	X	T	A	2	NM_000397.3	c.1551T>A	p.Asp517Glu	Benign/Likely benign	1/2	68385	CY24B_HUMAN	ENST00000378588	P04839	PF08030	0.982	0.275	-0.707	0	0	0	0	0	0	1	1	0	0	0	0	0	0	0	0	0	0	0	0	0	0	0	1	0	0
79277	CYBB	151344454	NC_000023.11	37810813	NC_000023.10	37670066	X	T	C	2	NM_000397.3	c.1609T>C	p.Cys537Arg	Pathogenic	5	68386	CY24B_HUMAN	ENST00000378588	P04839	PF08030	4.064	-9.296	-13.36	1	0	0	0	0	0	1	1	0	0	0	0	0	0	1	0	1	0	0	0	0	0	0	0	0	0
79364	CRYBA1	117757092	NC_000017.11	29253757	NC_000017.10	27580775	17	G	A	2	NM_005208.4	c.475G>A	p.Gly159Ser	Benign/Likely benign	1/2	68472	CRBA1_HUMAN	ENST00000225387	P05813	PF00030	0.828	-0.427	-1.255	0	0	0	0	0	0	1	0	0	0	0	0	0	0	0	0	0	0	1	0	0	0	0	1	0	0
79394	SCN1A	121917957	NC_000002.12	166047667	NC_000002.11	166904177	2	C	T	2	NM_001165963.4	c.1130G>A	p.Arg377Gln	Pathogenic/Likely pathogenic	4/5	68502	SCN1A_HUMAN	ENST00000674923		PF00520	1.103	1.819	0.716	0	0	0	0	0	0	1	1	0	0	0	0	0	0	1	0	1	0	1	0	0	0	0	0	0	0
79397	SCN1A	121917929	NC_000002.12	166046970	NC_000002.11	166903480	2	G	A	2	NM_001165963.4	c.1177C>T	p.Arg393Cys	Pathogenic	5	68505	SCN1A_HUMAN	ENST00000674923		PF00520	0.456	-2.134	-2.59	NA	0	0	0	0	0	1	1	0	0	0	0	0	0	1	0	1	0	1	0	0	0	0	0	0	0
79398	SCN1A	121917927	NC_000002.12	166046969	NC_000002.11	166903479	2	C	T	2	NM_001165963.4	c.1178G>A	p.Arg393His	Pathogenic	5	68506	SCN1A_HUMAN	ENST00000674923		PF00520	0.456	-1.225	-1.681	NA	0	0	0	0	0	1	1	0	0	0	0	0	0	1	0	1	0	1	0	0	0	0	0	0	0
79415	SCN1A	121917971	NC_000002.12	166037885	NC_000002.11	166894395	2	C	T	2	NM_001165963.4	c.2837G>A	p.Arg946His	Pathogenic	5	68523	SCN1A_HUMAN	ENST00000674923		PF00520	1.103	-2.844	-3.947	NA	0	0	0	0	0	1	1	0	0	0	0	0	0	1	0	1	0	1	0	0	0	0	0	0	0
79425	SCN1A	121917912	NC_000002.12	166012254	NC_000002.11	166868764	2	C	T	2	NM_001165963.4	c.3734G>A	p.Arg1245Gln	Pathogenic/Likely pathogenic	4/5	68533	SCN1A_HUMAN	ENST00000674923		PF00520	0.152	0.34	0.188	0	0	0	0	0	0	1	1	0	0	0	0	0	0	1	0	1	0	1	0	0	0	0	0	0	0
79429	SCN1A	121917986	NC_000002.12	166002588	NC_000002.11	166859098	2	C	T	2	NM_001165963.4	c.4168G>A	p.Val1390Met	Pathogenic	5	68537	SCN1A_HUMAN	ENST00000674923		PF00520	-0.991	-1.428	-0.437	0	0	0	0	0	0	1	1	0	0	0	0	0	0	1	0	1	0	1	0	0	0	0	0	0	0
79436	SCN1A	121917945	NC_000002.12	165998162	NC_000002.11	166854672	2	G	A	2	NM_001165963.4	c.4352C>T	p.Pro1451Leu	Pathogenic/Likely pathogenic	4/5	68544	SCN1A_HUMAN	ENST00000674923		PF00520	0.917	-3.008	-3.925	NA	0	0	0	0	0	1	1	0	0	0	0	0	0	1	0	1	0	1	0	0	0	0	0	0	0
79444	SCN1A	121917919	NC_000002.12	165994236	NC_000002.11	166850746	2	A	G	2	NM_001165963.4	c.4762T>C	p.Cys1588Arg	Pathogenic/Likely pathogenic	4/5	68552	SCN1A_HUMAN	ENST00000674923		PF00520	1.539	-4.633	-6.172	1	0	0	0	0	0	1	1	0	0	0	0	0	0	1	0	1	0	1	0	0	0	0	0	0	0
79445	SCN1A	121917993	NC_000002.12	165994212	NC_000002.11	166850722	2	G	A	2	NM_001165963.4	c.4786C>T	p.Arg1596Cys	Pathogenic/Likely pathogenic	4/5	68553	SCN1A_HUMAN	ENST00000674923		PF00520	0.069	-2.574	-2.643	NA	0	0	0	0	0	1	0	0	0	0	0	0	0	1	0	1	0	1	0	0	0	0	0	0	0
79446	SCN1A	121917915	NC_000002.12	165994176	NC_000002.11	166850686	2	C	A	2	NM_001165963.4	c.4822G>T	p.Asp1608Tyr	Pathogenic/Likely pathogenic	4/5	68554	SCN1A_HUMAN	ENST00000674923		PF00520	2.741	-1.877	-4.618	1	0	0	0	0	0	1	1	0	0	0	0	0	0	1	0	1	0	1	0	0	0	0	0	0	0
79449	SCN1A	121917995	NC_000002.12	165992368	NC_000002.11	166848878	2	C	T	2	NM_001165963.4	c.4907G>A	p.Arg1636Gln	Pathogenic/Likely pathogenic	4/5	68557	SCN1A_HUMAN	ENST00000674923		PF00520	1.516	-0.057	-1.573	NA	0	0	0	0	0	1	1	0	0	0	0	0	0	1	0	1	0	1	0	0	0	0	0	0	0
79450	SCN1A	121917976	NC_000002.12	165992341	NC_000002.11	166848851	2	C	T	2	NM_001165963.4	c.4934G>A	p.Arg1645Gln	Pathogenic	5	68558	SCN1A_HUMAN	ENST00000674923		PF00520	2.581	-0.919	-3.5	NA	0	0	0	0	0	1	1	0	0	0	0	0	0	1	0	1	0	1	0	0	0	0	0	0	0
79462	SCN1A	121917980	NC_000002.12	165991928	NC_000002.11	166848438	2	C	T	2	NM_001165963.4	c.5347G>A	p.Ala1783Thr	Pathogenic	5	68570	SCN1A_HUMAN	ENST00000674923		PF00520	1.656	-0.853	-2.509	NA	0	0	0	0	0	1	1	0	0	0	0	0	0	1	0	1	0	1	0	0	0	0	0	0	0
79463	SCN1A	121917921	NC_000002.12	165991927	NC_000002.11	166848437	2	G	A	2	NM_001165963.4	c.5348C>T	p.Ala1783Val	Pathogenic	5	68571	SCN1A_HUMAN	ENST00000674923		PF00520	1.656	-1.215	-2.871	NA	0	0	0	0	0	1	1	0	0	0	0	0	0	1	0	1	0	1	0	0	0	0	0	0	0
79467	SCN1A	121917935	NC_000002.12	166054660	NC_000002.11	166911170	2	C	T	2	NM_001165963.4	c.580G>A	p.Asp194Asn	Pathogenic	5	68575	SCN1A_HUMAN	ENST00000674923		PF00520	2.741	-1.642	-4.383	1	0	0	0	0	0	1	1	0	0	0	0	0	0	1	0	1	0	1	0	0	0	0	0	0	0
79470	SCN1A	121917984	NC_000002.12	166052869	NC_000002.11	166909379	2	G	A	2	NM_001165963.4	c.677C>T	p.Thr226Met	Pathogenic	5	68578	SCN1A_HUMAN	ENST00000674923		PF00520	0.17	0.185	0.015	0	0	0	0	0	0	1	1	0	0	0	0	0	0	1	0	1	0	1	0	0	0	0	0	0	0
79471	SCN1A	121917937	NC_000002.12	166052866	NC_000002.11	166909376	2	A	C	2	NM_001165963.4	c.680T>G	p.Ile227Ser	Pathogenic	5	68579	SCN1A_HUMAN	ENST00000674923		PF00520	1.268	-0.313	-1.581	NA	0	0	0	0	0	1	1	0	0	0	0	0	0	1	0	1	0	1	0	0	0	0	0	0	0
79481	SCN1A	121918769	NC_000002.12	166043901	NC_000002.11	166900411	2	C	T	2	NM_001165963.4	c.1811G>A	p.Arg604His	Benign/Likely benign	1/2	68589	SCN1A_HUMAN	ENST00000674923		PF11933	2.507	1.59	-0.917	NA	0	0	0	0	0	1	0	0	0	0	0	0	0	1	0	0	0	1	0	0	0	0	1	0	0
79490	SCN1A	121918788	NC_000002.12	166037931	NC_000002.11	166894441	2	G	A	2	NM_001165963.4	c.2791C>T	p.Arg931Cys	Pathogenic/Likely pathogenic	4/5	68598	SCN1A_HUMAN	ENST00000674923		PF00520	0.648	-1.985	-2.633	NA	0	0	0	0	0	1	1	0	0	0	0	0	0	1	0	1	0	1	0	0	0	0	0	0	0
79496	SCN1A	121918775	NC_000002.12	166037886	NC_000002.11	166894396	2	G	A	2	NM_001165963.4	c.2836C>T	p.Arg946Cys	Pathogenic	5	68604	SCN1A_HUMAN	ENST00000674923		PF00520	1.103	-2.46	-3.563	NA	0	0	0	0	0	1	1	0	0	0	0	0	0	1	0	1	0	1	0	0	0	0	0	0	0
79505	SCN1A	121918818	NC_000002.12	166036376	NC_000002.11	166892886	2	A	G	2	NM_001165963.4	c.3101T>C	p.Ile1034Thr	Likely benign	2	68613	SCN1A_HUMAN	ENST00000674923		PF06512	1.326	-7.961	-9.287	1	0	0	0	0	0	0	0	0	0	0	0	0	0	1	0	0	0	1	0	0	0	0	1	0	0
79522	SCN1A	121918741	NC_000002.12	165999763	NC_000002.11	166856273	2	C	T	2	NM_001165963.4	c.4298G>A	p.Gly1433Glu	Pathogenic	5	68630	SCN1A_HUMAN	ENST00000674923		PF00520	2.074	-2.3	-4.374	1	0	0	0	0	0	1	1	0	0	0	0	0	0	1	0	1	0	1	0	0	0	0	0	0	0
79530	SCN1A	121918808	NC_000002.12	165994164	NC_000002.11	166850674	2	C	T	2	NM_001165963.4	c.4834G>A	p.Val1612Ile	Likely benign	2	68638	SCN1A_HUMAN	ENST00000674923		PF00520	1.83	1.321	-0.509	0	0	0	0	0	0	1	0	0	0	0	0	0	0	1	0	0	0	1	0	0	0	0	1	0	0
79560	SCN1A	121918773	NC_000002.12	166054672	NC_000002.11	166911182	2	A	G	2	NM_001165963.4	c.568T>C	p.Trp190Arg	Pathogenic	5	68668	SCN1A_HUMAN	ENST00000674923		PF00520	3.92	-0.868	-4.788	1	0	0	0	0	0	1	1	0	0	0	0	0	0	1	0	1	0	1	0	0	0	0	0	0	0
79572	RAG1	141524540	NC_000011.10	36574607	NC_000011.9	36596157	11	A	G	2	NM_000448.2	c.1303A>G	p.Met435Val	Pathogenic/Likely pathogenic	4/5	68680	RAG1_HUMAN	ENST00000299440	P15918	PF12940	2.469	-5.153	-7.622	1	0	0	0	0	0	1	1	0	0	0	0	0	0	0	0	1	0	0	0	0	1	0	0	0	0
79573	RAG1	199474685	NC_000011.10	36574635	NC_000011.9	36596185	11	C	T	2	NM_000448.2	c.1331C>T	p.Ala444Val	Pathogenic	5	68681	RAG1_HUMAN	ENST00000299440	P15918	PF12940	2.111	-5.153	-7.264	1	0	0	0	0	0	1	1	0	0	0	0	0	0	1	0	1	0	0	0	0	0	0	0	0	0
79585	RAG1	150739647	NC_000011.10	36576228	NC_000011.9	36597778	11	G	A	2	NM_000448.2	c.2924G>A	p.Arg975Gln	Pathogenic	5	68693	RAG1_HUMAN	ENST00000299440	P15918	PF12940	2.81	-5.153	-7.963	1	0	0	0	0	0	0	1	0	0	0	0	0	0	1	0	1	0	0	0	0	0	0	0	0	0
79630	TPP1	121908200	NC_000011.10	6615442	NC_000011.9	6636673	11	C	G	2	NM_000391.4	c.1266G>C	p.Gln422His	Pathogenic	5	68738	TPP1_HUMAN	ENST00000299427	O14773	PF00082	0.208	-0.344	-0.552	0	0	0	0	0	0	1	1	0	0	0	0	0	0	1	0	1	0	0	0	0	0	0	0	0	0
79633	TPP1	121908202	NC_000011.10	6615172	NC_000011.9	6636403	11	G	A	2	NM_000391.4	c.1424C>T	p.Ser475Leu	Pathogenic/Likely pathogenic	4/5	68741	TPP1_HUMAN	ENST00000299427	O14773	PF00082	2.625	-6.301	-8.926	1	0	0	0	0	0	1	1	0	0	0	0	0	0	1	0	1	0	0	0	0	0	0	0	0	0
79637	TPP1	1800746	NC_000011.10	6617707	NC_000011.9	6638938	11	T	C	2	NM_000391.4	c.299A>G	p.Gln100Arg	Benign/Likely benign	1/2	68745	TPP1_HUMAN	ENST00000299427	O14773	PF09286	0.673	1.107	0.434	0	0	0	0	0	0	1	0	0	0	0	0	0	0	0	0	0	0	0	0	0	0	0	1	0	1
79638	TPP1	121908204	NC_000011.10	6617626	NC_000011.9	6638857	11	C	T	2	NM_000391.4	c.380G>A	p.Arg127Gln	Pathogenic/Likely pathogenic	4/5	68746	TPP1_HUMAN	ENST00000299427	O14773	PF09286	0.117	-0.277	-0.394	0	0	0	0	0	0	1	1	0	0	0	0	0	0	1	0	0	0	0	0	0	0	0	0	0	0
79681	PYCR1	121918375	NC_000017.11	81934670	NC_000017.10	79892546	17	C	T	2	NM_006907.4	c.616G>A	p.Gly206Arg	Pathogenic/Likely pathogenic	4/5	68789	P5CR1_HUMAN	ENST00000329875	P32322	PF14748	0.83	-7.819	-8.649	1	0	0	0	0	0	1	1	0	0	0	0	0	0	1	0	1	0	0	0	0	0	0	0	0	0
86023	COL7A1	149711883	NC_000003.12	48582346	NC_000003.11	48619779	3	G	A	2	NM_000094.4	c.4612C>T	p.Arg1538Cys	Benign/Likely benign	1/2	75132	CO7A1_HUMAN	ENST00000328333	Q02388	PF01391	-0.492	-0.82	-0.328	0	0	0	0	0	0	0	0	0	0	0	0	0	0	1	0	0	0	0	0	0	0	0	1	0	0
92943	DCX	267606317	NC_000023.11	111410094	NC_000023.10	110653322	X	C	T	2	NM_001195553.2	c.305G>A	p.Arg102His	Pathogenic/Likely pathogenic	4/5	82052	A8K340_HUMAN	ENST00000636035		PF03607	2.434	0.447	-1.987	NA	0	0	0	0	0	1	1	0	0	0	0	0	0	1	0	1	0	0	0	0	0	0	0	0	0
94227	CTCF	879255516	NC_000016.10	67628550	NC_000016.9	67662453	16	C	T	2	NM_006565.4	c.1699C>T	p.Arg567Trp	Pathogenic	5	88638	CTCF_HUMAN	ENST00000264010	P49711	PF00096	0.705	-1.134	-1.839	NA	0	0	0	0	0	1	1	0	0	0	0	0	0	1	0	1	0	0	0	0	0	0	0	0	0
94253	SMAD4	397518413	NC_000018.10	51078294	NC_000018.9	48604664	18	C	T	2	NM_005359.6	c.1486C>T	p.Arg496Cys	Pathogenic/Likely pathogenic	4/5	88673	SMAD4_HUMAN	ENST00000342988	Q13485	PF03166	1.187	-3.107	-4.294	NA	0	0	0	0	0	1	1	0	0	0	0	0	0	1	0	1	0	0	0	0	0	0	0	0	0
94309	GRIN2A	397518470	NC_000016.10	9840745	NC_000016.9	9934602	16	C	T	2	NM_001134407.3	c.1553G>A	p.Arg518His	Pathogenic/Likely pathogenic	4/5	88732	NMDE1_HUMAN	ENST00000330684	Q12879	PF10613	2.847	-1.492	-4.339	1	0	0	0	0	0	1	1	0	0	0	0	0	0	1	0	1	0	0	0	0	0	0	0	0	0
94325	STAC3	140291094	NC_000012.12	57244322	NC_000012.11	57638105	12	C	G	2	NM_145064.3	c.851G>C	p.Trp284Ser	Pathogenic	5	88744	STAC3_HUMAN	ENST00000332782	Q96MF2	PF00018	4.583	-10.365	-14.948	1	0	0	0	0	0	1	1	0	0	0	0	0	0	1	0	1	0	1	0	0	0	0	0	0	0
94353	LIPA	587778878	NC_000010.11	89228368	NC_000010.10	90988125	10	C	A	2	NM_000235.4	c.260G>T	p.Gly87Val	Pathogenic/Likely pathogenic	4/5	88770	LICH_HUMAN	ENST00000336233	P38571	PF00561	2.423	-5.575	-7.998	1	0	0	0	0	0	1	1	0	0	0	0	0	0	1	0	1	0	0	0	0	0	0	0	0	0
94510	MYH11	201831933	NC_000016.10	15726915	NC_000016.9	15820772	16	A	G	2	NM_002474.3	c.3791T>C	p.Leu1264Pro	Pathogenic	5	88953	MYH11_HUMAN	ENST00000300036	P35749	PF01576	1.284	-8.96	-10.244	1	0	0	0	0	0	0	1	0	0	0	0	0	1	1	0	0	0	1	0	0	0	0	0	0	0
94576	SLC35A3	141952252	NC_000001.11	100017814	NC_000001.10	100483370	1	A	G	2	NM_012243.3	c.886A>G	p.Ser296Gly	Pathogenic	5	89030	S35A3_HUMAN	ENST00000533028	Q9Y2D2	PF04142	-0.055	-0.755	-0.7	0	0	0	0	0	0	1	1	0	0	0	0	0	0	1	0	1	0	1	0	0	0	0	0	0	0
94660	MSH6	63751405	NC_000002.12	47799287	NC_000002.11	48026426	2	T	C	2	NM_000179.2	c.1304T>C	p.Leu435Pro	Likely pathogenic	4	89186	MSH6_HUMAN	ENST00000234420	P52701	PF01624	1.444	-5.345	-6.789	1	0	0	0	0	0	1	1	0	0	0	0	0	0	1	0	1	0	1	0	0	0	0	0	0	0
94663	MSH6	63750741	NC_000002.12	47799329	NC_000002.11	48026468	2	T	C	3	NM_000179.3	c.1346T>C	p.Leu449Pro	Pathogenic	5	89189	MSH6_HUMAN	ENST00000234420	P52701	PF01624	1.374	-4.675	-6.049	1	0	0	0	0	0	1	1	0	0	0	0	0	0	1	0	1	0	1	0	0	0	0	0	0	0
94666	MSH6	41295268	NC_000002.12	47799386	NC_000002.11	48026525	2	G	A	3	NM_000179.2	c.1403G>A	p.Arg468His	Likely benign	2	89192	MSH6_HUMAN	ENST00000234420	P52701	PF01624	1.233	0.94	-0.293	0	0	0	0	0	0	1	1	0	0	0	0	0	0	1	0	0	0	1	0	0	0	0	1	0	0
94672	MSH6	63750897	NC_000002.12	47799491	NC_000002.11	48026630	2	C	G	3	NM_000179.2	c.1508C>G	p.Ser503Cys	Likely benign	2	89198	MSH6_HUMAN	ENST00000234420	P52701	PF01624	0.155	-4.093	-4.248	NA	0	0	0	0	0	1	1	0	0	0	0	0	0	1	0	0	0	1	0	0	0	0	1	0	0
94688	MSH6	63751312	NC_000002.12	47799650	NC_000002.11	48026789	2	A	T	3	NM_000179.2	c.1667A>T	p.Tyr556Phe	Likely benign	2	89214	MSH6_HUMAN	ENST00000234420	P52701	PF05188	1.341	1.501	0.16	0	0	0	0	0	0	1	1	0	0	0	0	0	0	0	0	0	0	1	0	0	0	0	1	0	0
94719	MSH6	587779227	NC_000002.12	47800040	NC_000002.11	48027179	2	G	A	3	NM_000179.2	c.2057G>A	p.Gly686Asp	Likely pathogenic	4	89245	MSH6_HUMAN	ENST00000234420	P52701	PF05188	0.721	-5.518	-6.239	1	0	0	0	0	0	1	1	0	0	0	0	0	0	1	0	1	0	1	0	0	0	0	0	0	0
94741	MSH6	63750138	NC_000002.12	47800297	NC_000002.11	48027436	2	C	T	3	NM_000179.2	c.2314C>T	p.Arg772Trp	Pathogenic	5	89267	MSH6_HUMAN	ENST00000234420	P52701	PF05192	2.734	-3.149	-5.883	1	0	0	0	0	0	1	1	0	0	0	0	0	0	1	0	1	0	1	0	0	0	0	0	0	0
94753	MSH6	61748083	NC_000002.12	47800381	NC_000002.11	48027520	2	G	C	3	NM_000179.3	c.2398G>C	p.Val800Leu	Likely benign	2	89279	MSH6_HUMAN	ENST00000234420	P52701	PF05192	-0.428	-0.441	-0.013	0	0	0	0	0	0	1	1	0	0	0	0	0	0	0	0	0	0	1	0	0	0	0	1	0	0
94815	MSH6	267608075	NC_000002.12	47801143	NC_000002.11	48028282	2	A	T	3	NM_000179.3	c.3160A>T	p.Ile1054Phe	Likely benign	2	89341	MSH6_HUMAN	ENST00000234420	P52701	PF05192	1.353	-1.322	-2.675	NA	0	0	0	0	0	1	1	0	0	0	0	0	0	0	0	0	0	1	0	0	0	0	1	0	0
94874	MSH6	63750252	NC_000002.12	47804959	NC_000002.11	48032098	2	A	T	3	NM_000179.3	c.3488A>T	p.Glu1163Val	Likely benign	2	89400	MSH6_HUMAN	ENST00000234420	P52701	PF00488	1.557	-1.378	-2.935	NA	0	0	0	0	0	1	0	0	0	0	0	0	0	1	0	0	0	1	0	0	0	0	1	0	0
94896	MSH6	63751328	NC_000002.12	47805638	NC_000002.11	48032777	2	G	A	2	NM_000179.2	c.3577G>A	p.Glu1193Lys	Likely pathogenic	4	89422	MSH6_HUMAN	ENST00000234420	P52701	PF00488	2.413	-4.352	-6.765	1	0	0	0	0	0	1	1	0	0	0	0	0	0	1	0	0	0	1	0	0	0	0	0	0	0
94953	MSH6	34625968	NC_000002.12	47806561	NC_000002.11	48033700	2	G	A	3	NM_000179.2	c.3911G>A	p.Arg1304Lys	Likely benign	2	89479	MSH6_HUMAN	ENST00000234420	P52701	PF00488	1.486	0.784	-0.702	0	0	0	0	0	0	1	0	0	0	0	0	0	0	0	0	0	0	1	0	0	0	0	1	0	0
95105	MLH1	63749906	NC_000003.12	36993651	NC_000003.11	37035142	3	T	G	3	NM_000249.3	c.104T>G	p.Met35Arg	Pathogenic	5	89631	MLH1_HUMAN	ENST00000231790	P40692	PF13589	0.495	-8.922	-9.417	1	0	0	0	0	0	1	1	0	0	0	0	0	0	1	0	1	0	1	0	0	0	0	0	0	0
95119	MLH1	63750580	NC_000003.12	36993659	NC_000003.11	37035150	3	A	C	3	NM_000249.3	c.112A>C	p.Asn38His	Pathogenic	5	89645	MLH1_HUMAN	ENST00000231790	P40692	PF13589	3.173	-5.083	-8.256	1	0	0	0	0	0	1	1	0	0	0	0	0	0	1	0	1	0	1	0	0	0	0	0	0	0
95122	MLH1	587778888	NC_000003.12	36993660	NC_000003.11	37035151	3	A	G	3	NM_000249.3	c.113A>G	p.Asn38Ser	Pathogenic	5	89648	MLH1_HUMAN	ENST00000231790	P40692	PF13589	3.173	-4.581	-7.754	1	0	0	0	0	0	1	1	0	0	0	0	0	0	1	0	1	0	1	0	0	0	0	0	0	0
95125	MLH1	267607706	NC_000003.12	36993661	NC_000003.11	37035152	3	C	G	3	NM_000249.3	c.114C>G	p.Asn38Lys	Pathogenic	5	89651	MLH1_HUMAN	ENST00000231790	P40692	PF13589	3.173	-8.922	-12.095	1	0	0	0	0	0	1	1	0	0	0	0	0	0	1	0	1	0	1	0	0	0	0	0	0	0
95156	MLH1	267607713	NC_000003.12	36996623	NC_000003.11	37038114	3	G	C	3	NM_000249.3	c.121G>C	p.Asp41His	Pathogenic	5	89682	MLH1_HUMAN	ENST00000231790	P40692	PF13589	2.817	-5.083	-7.9	1	NA	NA	NA	NA	NA	NA	NA	NA	NA	NA	NA	NA	NA	NA	NA	NA	NA	NA	NA	NA	NA	NA	NA	NA	NA
95158	MLH1	63751094	NC_000003.12	36996624	NC_000003.11	37038115	3	A	G	3	NM_000249.3	c.122A>G	p.Asp41Gly	Pathogenic	5	89684	MLH1_HUMAN	ENST00000231790	P40692	PF13589	2.817	-5.141	-7.958	1	0	0	0	0	0	1	1	0	0	0	0	0	0	1	0	1	0	1	0	0	0	0	0	0	0
95213	MLH1	587778914	NC_000003.12	36996645	NC_000003.11	37038136	3	A	C	3	NM_000249.3	c.143A>C	p.Gln48Pro	Likely pathogenic	4	89739	MLH1_HUMAN	ENST00000231790	P40692	PF13589	0.85	-5.818	-6.668	1	0	0	0	0	0	1	1	0	0	0	0	0	0	1	0	1	0	1	0	0	0	0	0	0	0
95223	MLH1	63750098	NC_000003.12	36996648	NC_000003.11	37038139	3	T	A	3	NM_000249.3	c.146T>A	p.Val49Glu	Pathogenic	5	89749	MLH1_HUMAN	ENST00000231790	P40692	PF13589	1.826	-8.922	-10.748	1	0	0	0	0	0	1	1	0	0	0	0	0	0	1	0	1	0	1	0	0	0	0	0	0	0
95292	MLH1	63750193	NC_000003.12	37040276	NC_000003.11	37081767	3	T	C	3	NM_000249.3	c.1649T>C	p.Leu550Pro	Pathogenic	5	89818	MLH1_HUMAN	ENST00000231790	P40692	PF16413	0.637	-7.313	-7.95	1	0	0	0	0	0	1	1	0	0	0	0	0	0	0	0	1	0	1	0	0	0	0	0	0	0
95296	MLH1	587778937	NC_000003.12	37040291	NC_000003.11	37081782	3	T	C	3	NM_000249.3	c.1664T>C	p.Leu555Pro	Likely pathogenic	4	89822	MLH1_HUMAN	ENST00000231790	P40692	PF16413	1.506	-7.313	-8.819	1	0	0	0	0	0	1	1	0	0	0	0	0	0	1	0	1	0	1	0	0	0	0	0	0	0
95299	MLH1	63751596	NC_000003.12	37040294	NC_000003.11	37081785	3	G	T	3	NM_000249.3	c.1667G>T	p.Ser556Ile	Pathogenic	5	89825	MLH1_HUMAN	ENST00000231790	P40692	PF16413	1.892	-0.981	-2.873	NA	0	0	0	0	0	0	1	0	0	0	0	0	0	1	0	1	0	1	0	0	0	0	0	0	0
95320	MLH1	63751608	NC_000003.12	37042321	NC_000003.11	37083812	3	T	C	3	NM_000249.3	c.1721T>C	p.Leu574Pro	Likely pathogenic	4	89846	MLH1_HUMAN	ENST00000231790	P40692	PF16413	0.926	-7.313	-8.239	1	0	0	0	0	0	0	1	0	0	0	0	0	0	0	0	1	0	1	0	0	0	0	0	0	0
95345	MLH1	63751616	NC_000003.12	37047532	NC_000003.11	37089023	3	T	C	3	NM_000249.3	c.1745T>C	p.Leu582Pro	Pathogenic	5	89871	MLH1_HUMAN	ENST00000231790	P40692	PF16413	1.944	-7.313	-9.257	1	0	0	0	0	0	0	1	0	0	0	0	0	0	1	0	1	0	1	0	0	0	0	0	0	0
95358	MLH1	63750016	NC_000003.12	37047553	NC_000003.11	37089044	3	C	A	3	NM_000249.3	c.1766C>A	p.Ala589Asp	Likely pathogenic	4	89884	MLH1_HUMAN	ENST00000231790	P40692	PF16413	2.146	-7.313	-9.459	1	0	0	0	0	0	0	1	0	0	0	0	0	0	1	0	1	0	1	0	0	0	0	0	0	0
95364	MLH1	267607861	NC_000003.12	37047586	NC_000003.11	37089077	3	A	G	3	NM_000249.3	c.1799A>G	p.Glu600Gly	Benign	1	89890	MLH1_HUMAN	ENST00000231790	P40692	PF16413	1.45	-1.319	-2.769	NA	0	0	0	0	0	0	1	0	0	0	0	0	0	0	0	0	0	1	0	0	0	0	1	0	0
95369	MLH1	41295284	NC_000003.12	37047607	NC_000003.11	37089098	3	T	A	3	NM_000249.4	c.1820T>A	p.Leu607His	Likely benign	2	89895	MLH1_HUMAN	ENST00000231790	P40692	PF16413	1.09	-2.792	-3.882	NA	0	0	0	0	0	0	1	0	0	0	0	0	0	1	0	0	0	1	0	0	0	0	1	0	0
95408	MLH1	587778955	NC_000003.12	36996691	NC_000003.11	37038182	3	C	A	3	NM_000249.3	c.189C>A	p.Asp63Glu	Pathogenic	5	89934	MLH1_HUMAN	ENST00000231790	P40692	PF13589	2.909	-4.131	-7.04	1	0	0	0	0	0	1	1	0	0	0	0	0	0	1	0	1	0	1	0	0	0	0	0	0	0
95377	MLH1	35001569	NC_000003.12	37047639	NC_000003.11	37089130	3	A	G	2	NM_000249.4	c.1852A>G	p.Lys618Glu	Benign/Likely benign	1/2	89903	MLH1_HUMAN	ENST00000231790	P40692	PF16413	1.815	-4.545	-6.36	1	0	0	0	0	0	0	0	0	0	0	0	0	0	1	0	0	0	1	0	0	0	0	1	0	0
95380	MLH1	63750449	NC_000003.12	37047640	NC_000003.11	37089131	3	A	C	3	NM_000249.4	c.1853A>C	p.Lys618Thr	Benign	1	89906	MLH1_HUMAN	ENST00000231790	P40692	PF16413	1.815	-4.323	-6.138	1	0	0	0	0	0	0	0	0	0	0	0	0	0	1	0	0	0	1	0	0	0	0	1	0	0
95381	MLH1	63750449	NC_000003.12	37047640	NC_000003.11	37089131	3	A	G	3	NM_000249.3	c.1853A>G	p.Lys618Arg	Likely benign	2	89907	MLH1_HUMAN	ENST00000231790	P40692	PF16413	1.815	1.73	-0.085	0	0	0	0	0	0	0	1	0	0	0	0	0	0	0	0	0	0	1	0	0	0	0	1	0	0
95383	MLH1	267607866	NC_000003.12	37047642	NC_000003.11	37089133	3	G	C	3	NM_000249.3	c.1855G>C	p.Ala619Pro	Likely pathogenic	4	89909	MLH1_HUMAN	ENST00000231790	P40692	PF16413	1.478	-7.313	-8.791	1	0	0	0	0	0	0	1	0	0	0	0	0	0	0	0	1	0	1	0	0	0	0	0	0	0
95385	MLH1	63750693	NC_000003.12	37047652	NC_000003.11	37089143	3	T	C	3	NM_000249.3	c.1865T>C	p.Leu622Pro	Pathogenic	5	89911	MLH1_HUMAN	ENST00000231790	P40692	PF16413	2.082	-7.313	-9.395	1	0	0	0	0	0	0	1	0	0	0	0	0	0	1	0	1	0	1	0	0	0	0	0	0	0
95394	MLH1	63750850	NC_000003.12	36996689	NC_000003.11	37038180	3	G	A	2	NM_000249.3	c.187G>A	p.Asp63Asn	Pathogenic/Likely pathogenic	4/5	89920	MLH1_HUMAN	ENST00000231790	P40692	PF13589	2.909	-2.657	-5.566	1	0	0	0	0	0	1	1	0	0	0	0	0	0	1	0	1	0	1	0	0	0	0	0	0	0
95419	MLH1	63749792	NC_000003.12	37048538	NC_000003.11	37090029	3	C	T	3	NM_000249.3	c.1918C>T	p.Pro640Ser	Likely pathogenic	4	89945	MLH1_HUMAN	ENST00000231790	P40692	PF16413	2.934	-7.313	-10.247	1	0	0	0	0	0	0	1	0	0	0	0	0	0	1	0	1	0	1	0	0	0	0	0	0	0
95427	MLH1	63750610	NC_000003.12	37048563	NC_000003.11	37090054	3	C	T	3	NM_000249.3	c.1943C>T	p.Pro648Leu	Likely pathogenic	4	89953	MLH1_HUMAN	ENST00000231790	P40692	PF16413	2.907	-2.761	-5.668	1	0	0	0	0	0	0	1	0	0	0	0	0	0	1	0	1	0	1	0	0	0	0	0	0	0
95429	MLH1	63751465	NC_000003.12	36996696	NC_000003.11	37038187	3	G	A	3	NM_000249.3	c.194G>A	p.Gly65Asp	Likely pathogenic	4	89955	MLH1_HUMAN	ENST00000231790	P40692	PF13589	2.652	-5.95	-8.602	1	0	0	0	0	0	1	1	0	0	0	0	0	0	1	0	1	0	1	0	0	0	0	0	0	0
95431	MLH1	63751202	NC_000003.12	37048578	NC_000003.11	37090069	3	T	G	3	NM_000249.3	c.1958T>G	p.Leu653Arg	Likely pathogenic	4	89957	MLH1_HUMAN	ENST00000231790	P40692	PF16413	2.091	-7.313	-9.404	1	0	0	0	0	0	0	1	0	0	0	0	0	0	1	0	1	0	1	0	0	0	0	0	0	0
95433	MLH1	63750726	NC_000003.12	37048581	NC_000003.11	37090072	3	C	T	3	NM_000249.3	c.1961C>T	p.Pro654Leu	Pathogenic	5	89959	MLH1_HUMAN	ENST00000231790	P40692	PF16413	2.906	-7.313	-10.219	1	0	0	0	0	0	0	1	0	0	0	0	0	0	1	0	1	0	1	0	0	0	0	0	0	0
95439	MLH1	63749900	NC_000003.12	37048596	NC_000003.11	37090087	3	G	C	3	NM_000249.3	c.1976G>C	p.Arg659Pro	Pathogenic	5	89965	MLH1_HUMAN	ENST00000231790	P40692	PF16413	2.451	-7.313	-9.764	1	0	0	0	0	0	0	1	0	0	0	0	0	0	1	0	1	0	1	0	0	0	0	0	0	0
95440	MLH1	63749900	NC_000003.12	37048596	NC_000003.11	37090087	3	G	T	3	NM_000249.3	c.1976G>T	p.Arg659Leu	Pathogenic	5	89966	MLH1_HUMAN	ENST00000231790	P40692	PF16413	2.451	-3.839	-6.29	1	0	0	0	0	0	0	1	0	0	0	0	0	0	1	0	1	0	1	0	0	0	0	0	0	0
95442	MLH1	587778964	NC_000003.12	37048604	NC_000003.11	37090095	3	A	C	3	NM_000249.3	c.1984A>C	p.Thr662Pro	Likely pathogenic	4	89968	MLH1_HUMAN	ENST00000231790	P40692	PF16413	1.773	1.879	0.106	0	0	0	0	0	0	0	1	0	0	0	0	0	0	1	0	1	0	1	0	0	0	0	0	0	0
95454	MLH1	63751662	NC_000003.12	37048609	NC_000003.11	37090100	3	G	T	3	NM_000249.3	c.1989G>T	p.Glu663Asp	Pathogenic	5	89980	MLH1_HUMAN	ENST00000231790	P40692	PF16413	1.404	1.179	-0.225	0	0	0	0	0	0	0	1	0	0	0	0	0	0	1	0	1	0	1	0	0	0	0	0	0	0
95466	MLH1	63750206	NC_000003.12	36996701	NC_000003.11	37038192	3	G	A	3	NM_000249.4	c.199G>A	p.Gly67Arg	Pathogenic	5	89992	MLH1_HUMAN	ENST00000231790	P40692	PF13589	2.651	-8.922	-11.573	1	0	0	0	0	0	1	1	0	0	0	0	0	0	1	0	1	0	1	0	0	0	0	0	0	0
95480	MLH1	63750809	NC_000003.12	37048952	NC_000003.11	37090443	3	T	C	3	NM_000249.3	c.2038T>C	p.Cys680Arg	Likely pathogenic	4	90006	MLH1_HUMAN	ENST00000231790	P40692	PF16413	2.267	-7.313	-9.58	1	0	0	0	0	0	0	1	0	0	0	0	0	0	1	0	1	0	1	0	0	0	0	0	0	0
95482	MLH1	63750281	NC_000003.12	36996705	NC_000003.11	37038196	3	T	A	3	NM_000249.3	c.203T>A	p.Ile68Asn	Likely pathogenic	4	90008	MLH1_HUMAN	ENST00000231790	P40692	PF13589	2.082	-7.669	-9.751	1	0	0	0	0	0	1	1	0	0	0	0	0	0	1	0	1	0	1	0	0	0	0	0	0	0
95486	MLH1	587778972	NC_000003.12	37048962	NC_000003.11	37090453	3	T	C	3	NM_000249.3	c.2048T>C	p.Phe683Ser	Likely pathogenic	4	90012	MLH1_HUMAN	ENST00000231790	P40692	PF16413	2.967	-2.972	-5.939	1	0	0	0	0	0	0	1	0	0	0	0	0	0	1	0	1	0	1	0	0	0	0	0	0	0
95488	MLH1	63751275	NC_000003.12	37048973	NC_000003.11	37090464	3	C	T	3	NM_000249.3	c.2059C>T	p.Arg687Trp	Pathogenic	5	90014	MLH1_HUMAN	ENST00000231790	P40692	PF16413	1.052	-1.605	-2.657	NA	0	0	0	0	0	0	1	0	0	0	0	0	0	1	0	1	0	1	0	0	0	0	0	0	0
95490	MLH1	63750702	NC_000003.12	37048980	NC_000003.11	37090471	3	A	G	3	NM_000249.4	c.2066A>G	p.Gln689Arg	Benign	1	90016	MLH1_HUMAN	ENST00000231790	P40692	PF16413	1.24	-2.611	-3.851	NA	0	0	0	0	0	0	1	0	0	0	0	0	0	1	0	0	0	1	0	0	0	0	1	0	0
95516	MLH1	63750114	NC_000003.12	37049015	NC_000003.11	37090506	3	C	A	3	NM_000249.3	c.2101C>A	p.Gln701Lys	Likely benign	2	90042	MLH1_HUMAN	ENST00000231790	P40692	PF16413	0.859	-1.062	-1.921	NA	0	0	0	0	0	0	0	0	0	0	0	0	0	1	0	1	0	1	0	0	0	0	1	0	0
95523	MLH1	63750603	NC_000003.12	37049017	NC_000003.11	37090508	3	G	C	3	NM_000249.3	c.2103G>C	p.Gln701His	Pathogenic	5	90049	MLH1_HUMAN	ENST00000231790	P40692	PF16413	0.859	-1.414	-2.273	NA	0	0	0	0	0	0	1	0	0	0	0	0	0	1	0	1	0	1	0	0	0	0	0	0	0
95545	MLH1	587778983	NC_000003.12	37050535	NC_000003.11	37092026	3	A	C	3	NM_000249.3	c.2153A>C	p.His718Pro	Likely pathogenic	4	90071	MLH1_HUMAN	ENST00000231790	P40692	PF16413	3.403	-7.313	-10.716	1	0	0	0	0	0	0	1	0	0	0	0	0	0	1	0	1	0	1	0	0	0	0	0	0	0
95571	MLH1	267607894	NC_000003.12	37050628	NC_000003.11	37092119	3	T	C	3	NM_000249.3	c.2246T>C	p.Leu749Pro	Pathogenic	5	90097	MLH1_HUMAN	ENST00000231790	P40692	PF16413	2.146	-7.313	-9.459	1	0	0	0	0	0	0	1	0	0	0	0	0	0	1	0	1	0	1	0	0	0	0	0	0	0
95574	MLH1	140195825	NC_000003.12	37050634	NC_000003.11	37092125	3	A	G	3	NM_000249.3	c.2252A>G	p.Lys751Arg	Likely benign	2	90100	MLH1_HUMAN	ENST00000231790	P40692	PF16413	2.042	1.919	-0.123	0	0	0	0	0	0	0	1	0	0	0	0	0	0	0	0	0	0	1	0	0	1	0	1	0	0
95584	MLH1	63749859	NC_000003.12	37000976	NC_000003.11	37042467	3	T	C	3	NM_000249.3	c.229T>C	p.Cys77Arg	Pathogenic	5	90110	MLH1_HUMAN	ENST00000231790	P40692	PF13589	2.617	-2.928	-5.545	1	0	0	0	0	0	1	1	0	0	0	0	0	0	1	0	1	0	1	0	0	0	0	0	0	0
95586	MLH1	63750437	NC_000003.12	37000977	NC_000003.11	37042468	3	G	A	3	NM_000249.3	c.230G>A	p.Cys77Tyr	Pathogenic	5	90112	MLH1_HUMAN	ENST00000231790	P40692	PF13589	2.617	-3.585	-6.202	1	0	0	0	0	0	1	1	0	0	0	0	0	0	1	0	1	0	1	0	0	0	0	0	0	0
95589	MLH1	63749990	NC_000003.12	37000985	NC_000003.11	37042476	3	T	G	3	NM_000249.3	c.238T>G	p.Phe80Val	Likely pathogenic	4	90115	MLH1_HUMAN	ENST00000231790	P40692	PF13589	2.073	-1.497	-3.57	NA	0	0	0	0	0	1	1	0	0	0	0	0	0	1	0	1	0	1	0	0	0	0	0	0	0
95590	MLH1	587778998	NC_000003.12	37000991	NC_000003.11	37042482	3	A	G	3	NM_000249.4	c.244A>G	p.Thr82Ala	Likely pathogenic	4	90116	MLH1_HUMAN	ENST00000231790	P40692	PF13589	2.14	-1.41	-3.55	NA	0	0	0	0	0	1	1	0	0	0	0	0	0	1	0	1	0	1	0	0	0	0	0	0	0
95592	MLH1	63750005	NC_000003.12	37000992	NC_000003.11	37042483	3	C	T	3	NM_000249.3	c.245C>T	p.Thr82Ile	Pathogenic	5	90118	MLH1_HUMAN	ENST00000231790	P40692	PF13589	2.14	-4.47	-6.61	1	0	0	0	0	0	1	1	0	0	0	0	0	0	1	0	1	0	1	0	0	0	0	0	0	0
95594	MLH1	63750641	NC_000003.12	37000997	NC_000003.11	37042488	3	A	G	3	NM_000249.3	c.250A>G	p.Lys84Glu	Likely pathogenic	4	90120	MLH1_HUMAN	ENST00000231790	P40692	PF13589	1.98	-0.881	-2.861	NA	0	0	0	0	0	1	1	0	0	0	0	0	0	1	0	1	0	1	0	0	0	0	0	0	0
95607	MLH1	63750266	NC_000003.12	37001046	NC_000003.11	37042537	3	G	C	3	NM_000249.3	c.299G>C	p.Arg100Pro	Pathogenic	5	90133	MLH1_HUMAN	ENST00000231790	P40692	PF13589	1.967	-8.922	-10.889	1	0	0	0	0	0	1	1	0	0	0	0	0	0	1	0	1	0	1	0	0	0	0	0	0	0
95611	MLH1	267607726	NC_000003.12	37001048	NC_000003.11	37042539	3	G	A	3	NM_000249.3	c.301G>A	p.Gly101Ser	Likely pathogenic	4	90137	MLH1_HUMAN	ENST00000231790	P40692	PF13589	2.469	-3.367	-5.836	1	0	0	0	0	0	1	1	0	0	0	0	0	0	1	0	1	0	1	0	0	0	0	0	0	0
95612	MLH1	267607727	NC_000003.12	37001049	NC_000003.11	37042540	3	G	A	3	NM_000249.3	c.302G>A	p.Gly101Asp	Likely pathogenic	4	90138	MLH1_HUMAN	ENST00000231790	P40692	PF13589	2.469	-5.283	-7.752	1	NA	NA	NA	NA	NA	NA	NA	NA	NA	NA	NA	NA	NA	NA	NA	NA	NA	NA	NA	NA	NA	NA	NA	NA	NA
95615	MLH1	63750453	NC_000003.12	37001051	NC_000003.11	37042542	3	G	A	3	NM_000249.3	c.304G>A	p.Glu102Lys	Likely pathogenic	4	90141	MLH1_HUMAN	ENST00000231790	P40692	PF13589	1.851	-5.353	-7.204	1	0	0	0	0	0	1	1	0	0	0	0	0	0	1	0	1	0	1	0	0	0	0	0	0	0
95624	MLH1	63751665	NC_000003.12	37001053	NC_000003.11	37042544	3	G	C	3	NM_000249.3	c.306G>C	p.Glu102Asp	Pathogenic	5	90150	MLH1_HUMAN	ENST00000231790	P40692	PF13589	1.851	-4.887	-6.738	1	0	0	0	0	0	1	1	0	0	0	0	0	0	1	0	1	0	1	0	0	0	0	0	0	0
95641	MLH1	63750507	NC_000003.12	37004414	NC_000003.11	37045905	3	T	G	3	NM_000249.3	c.320T>G	p.Ile107Arg	Pathogenic	5	90167	MLH1_HUMAN	ENST00000231790	P40692	PF13589	1.339	-3.818	-5.157	1	0	0	0	0	0	1	1	0	0	0	0	0	0	1	0	1	0	1	0	0	0	0	0	0	0
95645	MLH1	63750539	NC_000003.12	37004426	NC_000003.11	37045917	3	C	T	3	NM_000249.3	c.332C>T	p.Ala111Val	Likely pathogenic	4	90171	MLH1_HUMAN	ENST00000231790	P40692	PF13589	1.43	-5.096	-6.526	1	0	0	0	0	0	1	1	0	0	0	0	0	0	1	0	1	0	1	0	0	0	0	0	0	0
95652	MLH1	63750781	NC_000003.12	37004444	NC_000003.11	37045935	3	C	G	3	NM_000249.3	c.350C>G	p.Thr117Arg	Likely pathogenic	4	90178	MLH1_HUMAN	ENST00000231790	P40692	PF13589	2.461	-5.968	-8.429	1	0	0	0	0	0	1	1	0	0	0	0	0	0	1	0	1	0	1	0	0	0	0	0	0	0
95668	MLH1	63751595	NC_000003.12	37004474	NC_000003.11	37045965	3	G	A	3	NM_000249.3	c.380G>A	p.Arg127Lys	Pathogenic	5	90194	MLH1_HUMAN	ENST00000231790	P40692	PF13589	0.99	0.379	-0.611	0	0	0	0	0	0	1	1	0	0	0	0	0	0	1	0	1	0	1	0	0	0	0	0	0	0
95673	MLH1	63750866	NC_000003.12	37006992	NC_000003.11	37048483	3	G	C	3	NM_000249.3	c.382G>C	p.Ala128Pro	Pathogenic	5	90199	MLH1_HUMAN	ENST00000231790	P40692	PF13589	0.156	-8.922	-9.078	1	0	0	0	0	0	1	1	0	0	0	0	0	0	1	0	1	0	1	0	0	0	0	0	0	0
95779	MLH1	1799977	NC_000003.12	37012077	NC_000003.11	37053568	3	A	C	3	NM_000249.3	c.655A>C	p.Ile219Leu	Benign	1	90305	MLH1_HUMAN	ENST00000231790	P40692	PF01119	1.428	-0.442	-1.87	NA	0	0	0	0	0	0	1	0	0	0	0	0	0	0	0	0	0	1	0	0	0	0	1	0	0
95792	MLH1	63751711	NC_000003.12	37012099	NC_000003.11	37053590	3	G	A	3	NM_000249.4	c.677G>A	p.Arg226Gln	Pathogenic	5	90318	MLH1_HUMAN	ENST00000231790	P40692	PF01119	0.808	0.586	-0.222	0	0	0	0	0	0	0	1	0	0	0	0	0	0	1	0	1	0	1	0	0	0	0	0	0	0
95793	MLH1	63751711	NC_000003.12	37012099	NC_000003.11	37053590	3	G	T	3	NM_000249.4	c.677G>T	p.Arg226Leu	Likely pathogenic	4	90319	MLH1_HUMAN	ENST00000231790	P40692	PF01119	0.808	-2.936	-3.744	NA	0	0	0	0	0	0	1	0	0	0	0	0	0	1	0	1	0	1	0	0	0	0	0	0	0
95813	MLH1	63750303	NC_000003.12	37014485	NC_000003.11	37055976	3	G	A	3	NM_000249.3	c.731G>A	p.Gly244Asp	Pathogenic	5	90339	MLH1_HUMAN	ENST00000231790	P40692	PF01119	2.423	-7.627	-10.05	1	0	0	0	0	0	1	1	0	0	0	0	0	0	1	0	1	0	1	0	0	0	0	0	0	0
95816	MLH1	63750948	NC_000003.12	37014493	NC_000003.11	37055984	3	T	C	3	NM_000249.3	c.739T>C	p.Ser247Pro	Pathogenic	5	90342	MLH1_HUMAN	ENST00000231790	P40692	PF01119	2.207	1.184	-1.023	NA	0	0	0	0	0	1	1	0	0	0	0	0	0	1	0	1	0	1	0	0	0	0	0	0	0
95817	MLH1	63749838	NC_000003.12	36993620	NC_000003.11	37035111	3	A	T	3	NM_000249.3	c.73A>T	p.Ile25Phe	Likely pathogenic	4	90343	MLH1_HUMAN	ENST00000231790	P40692	PF13589	0.578	-2.185	-2.763	NA	0	0	0	0	0	1	1	0	0	0	0	0	0	1	0	1	0	1	0	0	0	0	0	0	0
95824	MLH1	63751283	NC_000003.12	37014533	NC_000003.11	37056024	3	T	G	3	NM_000249.3	c.779T>G	p.Leu260Arg	Pathogenic	5	90350	MLH1_HUMAN	ENST00000231790	P40692	PF01119	1.457	-4.662	-6.119	1	0	0	0	0	0	1	1	0	0	0	0	0	0	1	0	1	0	1	0	0	0	0	0	0	0
95854	MLH1	63751194	NC_000003.12	37017508	NC_000003.11	37058999	3	C	A	3	NM_000249.3	c.793C>A	p.Arg265Ser	Pathogenic	5	90380	MLH1_HUMAN	ENST00000231790	P40692	PF01119	2.839	-8.282	-11.121	1	0	0	0	0	0	1	1	0	0	0	0	0	0	1	0	1	0	1	0	0	0	0	0	0	0
95856	MLH1	63750650	NC_000003.12	37017518	NC_000003.11	37059009	3	A	G	3	NM_000249.4	c.803A>G	p.Glu268Gly	Benign	1	90382	MLH1_HUMAN	ENST00000231790	P40692	PF01119	1.396	-0.021	-1.417	NA	0	0	0	0	0	1	1	0	0	0	0	0	0	1	0	0	0	1	0	0	0	0	1	0	0
95862	MLH1	63750792	NC_000003.12	36993630	NC_000003.11	37035121	3	C	T	3	NM_000249.3	c.83C>T	p.Pro28Leu	Pathogenic	5	90388	MLH1_HUMAN	ENST00000231790	P40692	PF13589	1.46	0.634	-0.826	0	0	0	0	0	0	1	1	0	0	0	0	0	0	1	0	1	0	1	0	0	0	0	0	0	0
95864	MLH1	63749950	NC_000003.12	37017557	NC_000003.11	37059048	3	C	T	3	NM_000249.3	c.842C>T	p.Ala281Val	Pathogenic	5	90390	MLH1_HUMAN	ENST00000231790	P40692	PF01119	0.616	-1.981	-2.597	NA	0	0	0	0	0	1	1	0	0	0	0	0	0	0	0	1	0	1	0	0	0	0	0	0	0
95865	MLH1	63750360	NC_000003.12	37017560	NC_000003.11	37059051	3	C	G	3	NM_000249.3	c.845C>G	p.Ala282Gly	Likely benign	2	90391	MLH1_HUMAN	ENST00000231790	P40692	PF01119	0.642	-0.802	-1.444	NA	0	0	0	0	0	1	1	0	0	0	0	0	0	0	0	0	0	1	0	0	0	0	1	0	0
95877	MLH1	63750216	NC_000003.12	36993633	NC_000003.11	37035124	3	C	G	3	NM_000249.3	c.86C>G	p.Ala29Gly	Pathogenic	5	90403	MLH1_HUMAN	ENST00000231790	P40692	PF13589	0.343	-1.637	-1.98	NA	0	0	0	0	0	1	1	0	0	0	0	0	0	1	0	1	0	1	0	0	0	0	0	0	0
95882	MLH1	63751598	NC_000003.12	37017598	NC_000003.11	37059089	3	A	C	3	NM_000249.3	c.883A>C	p.Ser295Arg	Pathogenic	5	90408	MLH1_HUMAN	ENST00000231790	P40692	PF01119	1.517	-1.62	-3.137	NA	0	0	0	0	0	1	1	0	0	0	0	0	0	1	0	1	0	1	0	0	0	0	0	0	0
95883	MLH1	63751598	NC_000003.12	37017598	NC_000003.11	37059089	3	A	G	3	NM_000249.3	c.883A>G	p.Ser295Gly	Pathogenic	5	90409	MLH1_HUMAN	ENST00000231790	P40692	PF01119	1.517	-3.314	-4.831	1	0	0	0	0	0	1	1	0	0	0	0	0	0	1	0	1	0	1	0	0	0	0	0	0	0
95889	MLH1	63750144	NC_000003.12	37017599	NC_000003.11	37059090	3	G	A	3	NM_000249.3	c.884G>A	p.Ser295Asn	Pathogenic	5	90415	MLH1_HUMAN	ENST00000231790	P40692	PF01119	1.517	2.096	0.579	0	0	0	0	0	0	1	1	0	0	0	0	0	0	1	0	1	0	1	0	0	0	0	0	0	0
95913	MLH1	63750993	NC_000003.12	37020336	NC_000003.11	37061827	3	A	T	3	NM_000249.3	c.911A>T	p.Asp304Val	Likely pathogenic	4	90439	MLH1_HUMAN	ENST00000231790	P40692	PF01119	2.875	-3.639	-6.514	1	0	0	0	0	0	1	1	0	0	0	0	0	0	1	0	1	0	1	0	0	0	0	0	0	0
95915	MLH1	587779054	NC_000003.12	37020343	NC_000003.11	37061834	3	T	A	3	NM_000249.3	c.918T>A	p.Asn306Lys	Pathogenic	5	90441	MLH1_HUMAN	ENST00000231790	P40692	PF01119	3.066	-5.379	-8.445	1	0	0	0	0	0	1	1	0	0	0	0	0	0	0	0	1	0	1	0	0	0	0	0	0	0
95930	MLH1	63750268	NC_000003.12	37020399	NC_000003.11	37061890	3	G	A	3	NM_000249.3	c.974G>A	p.Arg325Gln	Likely benign	2	90456	MLH1_HUMAN	ENST00000231790	P40692	PF01119	0.239	-0.606	-0.845	0	0	0	0	0	0	1	1	0	0	0	0	0	0	0	0	0	0	1	0	0	0	0	1	0	0
95979	MSH2	587779065	NC_000002.12	47416366	NC_000002.11	47643505	2	G	A	3	NM_000251.2	c.1013G>A	p.Gly338Glu	Pathogenic	5	90504	MSH2_HUMAN	ENST00000233146	P43246	PF05192	2.62	-8.856	-11.476	1	0	0	0	0	0	1	1	0	0	0	0	0	0	1	0	1	0	1	0	0	0	0	0	0	0
95982	MSH2	63751147	NC_000002.12	47416375	NC_000002.11	47643514	2	T	C	3	NM_000251.2	c.1022T>C	p.Leu341Pro	Likely pathogenic	4	90507	MSH2_HUMAN	ENST00000233146	P43246	PF05192	2.028	-8.856	-10.884	1	0	0	0	0	0	1	1	0	0	0	0	0	0	1	0	1	0	1	0	0	0	0	0	0	0
95988	MSH2	587779067	NC_000002.12	47416399	NC_000002.11	47643538	2	C	G	3	NM_000251.2	c.1046C>G	p.Pro349Arg	Pathogenic	5	90513	MSH2_HUMAN	ENST00000233146	P43246	PF05192	3.042	-8.856	-11.898	1	0	0	0	0	0	1	1	0	0	0	0	0	0	1	0	1	0	1	0	0	0	0	0	0	0
95989	MSH2	587779067	NC_000002.12	47416399	NC_000002.11	47643538	2	C	T	3	NM_000251.2	c.1046C>T	p.Pro349Leu	Pathogenic	5	90514	MSH2_HUMAN	ENST00000233146	P43246	PF05192	3.042	-8.856	-11.898	1	0	0	0	0	0	1	1	0	0	0	0	0	0	1	0	1	0	1	0	0	0	0	0	0	0
96014	MSH2	63751617	NC_000002.12	47429742	NC_000002.11	47656881	2	A	T	3	NM_000251.2	c.1077A>T	p.Arg359Ser	Pathogenic	5	90539	MSH2_HUMAN	ENST00000233146	P43246	PF05192	2.882	-4.735	-7.617	1	0	0	0	0	0	1	1	0	0	0	0	0	0	0	0	1	0	1	0	0	0	0	0	0	0
96058	MSH2	63750006	NC_000002.12	47429920	NC_000002.11	47657059	2	C	A	3	NM_000251.2	c.1255C>A	p.Gln419Lys	Likely benign	2	90583	MSH2_HUMAN	ENST00000233146	P43246	PF05192	1.303	0.496	-0.807	0	0	0	0	0	0	1	0	0	0	0	0	0	0	0	0	0	0	1	0	0	0	0	1	0	0
96100	MSH2	587779084	NC_000002.12	47445590	NC_000002.11	47672729	2	T	C	3	NM_000251.2	c.1319T>C	p.Leu440Pro	Pathogenic	5	90625	MSH2_HUMAN	ENST00000233146	P43246	PF05192	0.299	-0.961	-1.26	0	0	0	0	0	0	1	1	0	0	0	0	0	0	1	0	1	0	1	0	0	0	0	0	0	0
96113	MSH2	63750697	NC_000002.12	47445629	NC_000002.11	47672768	2	T	A	3	NM_000251.2	c.1358T>A	p.Met453Lys	Pathogenic	5	90638	MSH2_HUMAN	ENST00000233146	P43246	PF05192	1.89	-0.089	-1.979	NA	0	0	0	0	0	1	1	0	0	0	0	0	0	1	0	1	0	1	0	0	0	0	0	0	0
96129	MSH2	33946261	NC_000002.12	47403329	NC_000002.11	47630468	2	C	G	3	NM_000251.3	c.138C>G	p.His46Gln	Likely benign	2	90654	MSH2_HUMAN	ENST00000233146	P43246	PF01624	2.293	-8.449	-10.742	1	0	0	0	0	0	1	1	0	0	0	0	0	0	1	0	0	0	1	0	0	0	0	1	0	0
96192	MSH2	63751656	NC_000002.12	47466807	NC_000002.11	47693946	2	A	G	3	NM_000251.2	c.1660A>G	p.Ser554Gly	Pathogenic	5	90717	MSH2_HUMAN	ENST00000233146	P43246	PF05190	0.593	-1.905	-2.498	NA	0	0	0	0	0	1	1	0	0	0	0	0	0	1	0	1	0	1	0	0	0	0	0	0	0
96193	MSH2	63751656	NC_000002.12	47466807	NC_000002.11	47693946	2	A	T	3	NM_000251.2	c.1660A>T	p.Ser554Cys	Pathogenic	5	90718	MSH2_HUMAN	ENST00000233146	P43246	PF05190	0.593	-8.437	-9.03	1	0	0	0	0	0	1	1	0	0	0	0	0	0	1	0	1	0	1	0	0	0	0	0	0	0
96199	MSH2	63750597	NC_000002.12	47466808	NC_000002.11	47693947	2	G	C	3	NM_000251.2	c.1661G>C	p.Ser554Thr	Pathogenic	5	90724	MSH2_HUMAN	ENST00000233146	P43246	PF05190	0.393	0.009	-0.384	0	0	0	0	0	0	1	1	0	0	0	0	0	0	1	0	1	0	1	0	0	0	0	0	0	0
96225	MSH2	55778204	NC_000002.12	47470993	NC_000002.11	47698132	2	A	G	3	NM_000251.3	c.1690A>G	p.Thr564Ala	Benign	1	90750	MSH2_HUMAN	ENST00000233146	P43246	PF05190	0.038	-0.383	-0.421	0	0	0	0	0	0	1	1	0	0	0	0	0	0	0	0	0	0	1	0	0	0	0	1	0	0
96246	MSH2	63751140	NC_000002.12	47471062	NC_000002.11	47698201	2	G	C	3	NM_000251.2	c.1759G>C	p.Gly587Arg	Pathogenic	5	90771	MSH2_HUMAN	ENST00000233146	P43246	PF05192	0.142	-0.729	-0.871	0	0	0	0	0	0	1	1	0	0	0	0	0	0	1	0	1	0	1	0	0	0	0	0	0	0
96266	MSH2	267607985	NC_000002.12	47475073	NC_000002.11	47702212	2	A	G	3	NM_000251.2	c.1808A>G	p.Asp603Gly	Likely pathogenic	4	90791	MSH2_HUMAN	ENST00000233146	P43246	PF05192	2.85	-8.856	-11.706	1	0	0	0	0	0	1	1	0	0	0	0	0	0	1	0	1	0	1	0	0	0	0	0	0	0
96329	MSH2	63751640	NC_000002.12	47476367	NC_000002.11	47703506	2	G	T	3	NM_000251.2	c.2006G>T	p.Gly669Val	Pathogenic	5	90854	MSH2_HUMAN	ENST00000233146	P43246	PF00488	2.583	-9.001	-11.584	1	0	0	0	0	0	1	1	0	0	0	0	0	0	1	0	1	0	1	0	0	0	0	0	0	0
96335	MSH2	63750234	NC_000002.12	47476381	NC_000002.11	47703520	2	G	C	3	NM_000251.2	c.2020G>C	p.Gly674Arg	Likely pathogenic	4	90860	MSH2_HUMAN	ENST00000233146	P43246	PF00488	2.599	-9.001	-11.6	1	0	0	0	0	0	1	1	0	0	0	0	0	0	1	0	1	0	1	0	0	0	0	0	0	0
96336	MSH2	267607996	NC_000002.12	47476382	NC_000002.11	47703521	2	G	A	3	NM_000251.2	c.2021G>A	p.Gly674Asp	Likely pathogenic	4	90861	MSH2_HUMAN	ENST00000233146	P43246	PF00488	2.599	-4.281	-6.88	1	0	0	0	0	0	1	1	0	0	0	0	0	0	1	0	1	0	1	0	0	0	0	0	0	0
96343	MSH2	267607995	NC_000002.12	47476408	NC_000002.11	47703547	2	G	A	3	NM_000251.2	c.2047G>A	p.Gly683Arg	Pathogenic	5	90868	MSH2_HUMAN	ENST00000233146	P43246	PF00488	1.513	-5.38	-6.893	1	0	0	0	0	0	1	1	0	0	0	0	0	0	1	0	1	0	1	0	0	0	0	0	0	0
96349	MSH2	63749993	NC_000002.12	47476424	NC_000002.11	47703563	2	T	G	3	NM_000251.2	c.2063T>G	p.Met688Arg	Pathogenic	5	90874	MSH2_HUMAN	ENST00000233146	P43246	PF00488	3.176	-9.001	-12.177	1	0	0	0	0	0	1	1	0	0	0	0	0	0	1	0	1	0	1	0	0	0	0	0	0	0
96353	MSH2	63750232	NC_000002.12	47476435	NC_000002.11	47703574	2	G	C	3	NM_000251.2	c.2074G>C	p.Gly692Arg	Likely pathogenic	4	90878	MSH2_HUMAN	ENST00000233146	P43246	PF00488	2.608	-4.7	-7.308	1	0	0	0	0	0	1	1	0	0	0	0	0	0	1	0	1	0	1	0	0	0	0	0	0	0
96355	MSH2	63751432	NC_000002.12	47476436	NC_000002.11	47703575	2	G	T	3	NM_000251.2	c.2075G>T	p.Gly692Val	Likely pathogenic	4	90880	MSH2_HUMAN	ENST00000233146	P43246	PF00488	2.608	-4.69	-7.298	1	0	0	0	0	0	1	1	0	0	0	0	0	0	1	0	1	0	1	0	0	0	0	0	0	0
96356	MSH2	267607994	NC_000002.12	47476448	NC_000002.11	47703587	2	C	T	3	NM_000251.2	c.2087C>T	p.Pro696Leu	Pathogenic	5	90881	MSH2_HUMAN	ENST00000233146	P43246	PF00488	2.969	-1.447	-4.416	1	0	0	0	0	0	1	1	0	0	0	0	0	0	1	0	1	0	1	0	0	0	0	0	0	0
96357	MSH2	63750961	NC_000002.12	47476450	NC_000002.11	47703589	2	T	C	3	NM_000251.2	c.2089T>C	p.Cys697Arg	Pathogenic	5	90882	MSH2_HUMAN	ENST00000233146	P43246	PF00488	2.776	-6.047	-8.823	1	0	0	0	0	0	1	1	0	0	0	0	0	0	1	0	1	0	1	0	0	0	0	0	0	0
96358	MSH2	63750398	NC_000002.12	47476451	NC_000002.11	47703590	2	G	T	3	NM_000251.2	c.2090G>T	p.Cys697Phe	Pathogenic	5	90883	MSH2_HUMAN	ENST00000233146	P43246	PF00488	2.776	-5.019	-7.795	1	0	0	0	0	0	1	1	0	0	0	0	0	0	1	0	1	0	1	0	0	0	0	0	0	0
96417	MSH2	63751477	NC_000002.12	47478306	NC_000002.11	47705445	2	G	A	3	NM_000251.2	c.2245G>A	p.Glu749Lys	Likely pathogenic	4	90942	MSH2_HUMAN	ENST00000233146	P43246	PF00488	2.642	-3.75	-6.392	1	0	0	0	0	0	1	1	0	0	0	0	0	0	1	0	1	0	1	0	0	0	0	0	0	0
96418	MSH2	63751119	NC_000002.12	47478312	NC_000002.11	47705451	2	G	A	3	NM_000251.2	c.2251G>A	p.Gly751Arg	Pathogenic	5	90943	MSH2_HUMAN	ENST00000233146	P43246	PF00488	2.552	-6.047	-8.599	1	0	0	0	0	0	1	1	0	0	0	0	0	0	1	0	1	0	1	0	0	0	0	0	0	0
96461	MSH2	63750757	NC_000002.12	47480737	NC_000002.11	47707876	2	G	A	3	NM_000251.2	c.2500G>A	p.Ala834Thr	Likely benign	2	90986	MSH2_HUMAN	ENST00000233146	P43246	PF00488	1.845	-1.408	-3.253	NA	0	0	0	0	0	1	1	0	0	0	0	0	0	1	0	0	0	1	0	0	0	0	1	0	0
96519	MSH2	63751429	NC_000002.12	47408466	NC_000002.11	47635605	2	C	T	3	NM_000251.2	c.277C>T	p.Leu93Phe	Likely pathogenic	4	91044	MSH2_HUMAN	ENST00000233146	P43246	PF01624	1.198	-2.977	-4.175	NA	0	0	0	0	0	0	1	0	0	0	0	0	0	1	0	1	0	1	0	0	0	0	0	0	0
96528	MSH2	63750002	NC_000002.12	47408476	NC_000002.11	47635615	2	G	A	3	NM_000251.2	c.287G>A	p.Arg96His	Likely benign	2	91053	MSH2_HUMAN	ENST00000233146	P43246	PF01624	0.242	0.147	-0.095	0	0	0	0	0	0	0	1	0	0	0	0	0	0	1	0	0	0	1	0	0	0	0	1	0	0
96537	MSH2	41295286	NC_000002.12	47408506	NC_000002.11	47635645	2	G	A	3	NM_000251.2	c.317G>A	p.Arg106Lys	Benign	1	91062	MSH2_HUMAN	ENST00000233146	P43246	PF01624	-0.407	-0.471	-0.064	0	0	0	0	0	0	0	1	0	0	0	0	0	0	0	0	0	0	1	0	0	1	0	1	0	0
96579	MSH2	63750126	NC_000002.12	47410209	NC_000002.11	47637348	2	T	A	3	NM_000251.2	c.482T>A	p.Val161Asp	Pathogenic	5	91104	MSH2_HUMAN	ENST00000233146	P43246	PF05188	1.835	-8.489	-10.324	1	0	0	0	0	0	1	1	0	0	0	0	0	0	1	0	1	0	1	0	0	0	0	0	0	0
96580	MSH2	63750624	NC_000002.12	47410211	NC_000002.11	47637350	2	G	A	3	NM_000251.2	c.484G>A	p.Gly162Arg	Pathogenic	5	91105	MSH2_HUMAN	ENST00000233146	P43246	PF05188	2.593	-8.489	-11.082	1	0	0	0	0	0	1	1	0	0	0	0	0	0	1	0	1	0	1	0	0	0	0	0	0	0
96582	MSH2	63750214	NC_000002.12	47410215	NC_000002.11	47637354	2	T	A	3	NM_000251.2	c.488T>A	p.Val163Asp	Pathogenic	5	91107	MSH2_HUMAN	ENST00000233146	P43246	PF05188	1.626	-7.834	-9.46	1	0	0	0	0	0	1	1	0	0	0	0	0	0	1	0	1	0	1	0	0	0	0	0	0	0
96583	MSH2	63750214	NC_000002.12	47410215	NC_000002.11	47637354	2	T	G	3	NM_000251.2	c.488T>G	p.Val163Gly	Pathogenic	5	91108	MSH2_HUMAN	ENST00000233146	P43246	PF05188	1.626	-4.692	-6.318	1	0	0	0	0	0	1	1	0	0	0	0	0	0	1	0	1	0	1	0	0	0	0	0	0	0
96584	MSH2	63750582	NC_000002.12	47410217	NC_000002.11	47637356	2	G	A	3	NM_000251.2	c.490G>A	p.Gly164Arg	Pathogenic	5	91109	MSH2_HUMAN	ENST00000233146	P43246	PF05188	0.016	-8.489	-8.505	1	0	0	0	0	0	1	1	0	0	0	0	0	0	1	0	1	0	1	0	0	0	0	0	0	0
96586	MSH2	587779163	NC_000002.12	47410220	NC_000002.11	47637359	2	T	G	3	NM_000251.2	c.493T>G	p.Tyr165Asp	Likely pathogenic	4	91111	MSH2_HUMAN	ENST00000233146	P43246	PF05188	1.131	-5.518	-6.649	1	0	0	0	0	0	1	1	0	0	0	0	0	0	1	0	1	0	1	0	0	0	0	0	0	0
96587	MSH2	63750255	NC_000002.12	47410226	NC_000002.11	47637365	2	G	C	3	NM_000251.2	c.499G>C	p.Asp167His	Benign	1	91112	MSH2_HUMAN	ENST00000233146	P43246	PF05188	2.571	-1.676	-4.247	1	0	0	0	0	0	1	1	0	0	0	0	0	0	1	0	0	0	1	0	0	0	0	1	0	0
96590	MSH2	63750716	NC_000002.12	47410232	NC_000002.11	47637371	2	A	G	3	NM_000251.2	c.505A>G	p.Ile169Val	Likely benign	2	91115	MSH2_HUMAN	ENST00000233146	P43246	PF05188	-0.724	-2.54	-1.816	0	0	0	0	0	0	1	0	0	0	0	0	0	0	0	0	0	0	1	0	0	1	0	1	0	0
96597	MSH2	63750070	NC_000002.12	47410245	NC_000002.11	47637384	2	T	G	3	NM_000251.2	c.518T>G	p.Leu173Arg	Pathogenic	5	91122	MSH2_HUMAN	ENST00000233146	P43246	PF05188	0.898	-8.489	-9.387	1	0	0	0	0	0	1	1	0	0	0	0	0	0	1	0	1	0	1	0	0	0	0	0	0	0
96609	MSH2	63751444	NC_000002.12	47410287	NC_000002.11	47637426	2	T	C	3	NM_000251.2	c.560T>C	p.Leu187Pro	Pathogenic	5	91134	MSH2_HUMAN	ENST00000233146	P43246	PF05188	1.735	-8.489	-10.224	1	0	0	0	0	0	1	1	0	0	0	0	0	0	1	0	1	0	1	0	0	0	0	0	0	0
96610	MSH2	63751444	NC_000002.12	47410287	NC_000002.11	47637426	2	T	G	3	NM_000251.2	c.560T>G	p.Leu187Arg	Pathogenic	5	91135	MSH2_HUMAN	ENST00000233146	P43246	PF05188	1.735	-8.489	-10.224	1	0	0	0	0	0	1	1	0	0	0	0	0	0	1	0	1	0	1	0	0	0	0	0	0	0
96620	MSH2	63750327	NC_000002.12	47410320	NC_000002.11	47637459	2	A	G	3	NM_000251.2	c.593A>G	p.Glu198Gly	Benign	1	91145	MSH2_HUMAN	ENST00000233146	P43246	PF05188	2.589	-4.427	-7.016	1	0	0	0	0	0	1	1	0	0	0	0	0	0	1	0	0	0	1	0	0	0	0	1	0	0
96621	MSH2	63751110	NC_000002.12	47410322	NC_000002.11	47637461	2	T	C	3	NM_000251.2	c.595T>C	p.Cys199Arg	Pathogenic	5	91146	MSH2_HUMAN	ENST00000233146	P43246	PF05188	2.831	-8.489	-11.32	1	0	0	0	0	0	1	1	0	0	0	0	0	0	1	0	1	0	1	0	0	0	0	0	0	0
96623	MSH2	587779167	NC_000002.12	47410326	NC_000002.11	47637465	2	T	A	3	NM_000251.2	c.599T>A	p.Val200Asp	Pathogenic	5	91148	MSH2_HUMAN	ENST00000233146	P43246	PF05188	1.022	-8.489	-9.511	1	0	0	0	0	0	1	1	0	0	0	0	0	0	1	0	1	0	1	0	0	0	0	0	0	0
96720	MSH2	63750640	NC_000002.12	47414405	NC_000002.11	47641544	2	T	C	3	NM_000251.2	c.929T>C	p.Leu310Pro	Pathogenic	5	91245	MSH2_HUMAN	ENST00000233146	P43246	PF05192	2.248	-8.856	-11.104	1	0	0	0	0	0	1	1	0	0	0	0	0	0	1	0	1	0	1	0	0	0	0	0	0	0
96745	MSH2	63750630	NC_000002.12	47416342	NC_000002.11	47643481	2	T	C	3	NM_000251.2	c.989T>C	p.Leu330Pro	Pathogenic	5	91270	MSH2_HUMAN	ENST00000233146	P43246	PF05192	1.917	-8.856	-10.773	1	0	0	0	0	0	1	1	0	0	0	0	0	0	1	0	1	0	1	0	0	0	0	0	0	0
96747	MSH2	63750468	NC_000002.12	47416350	NC_000002.11	47643489	2	T	C	2	NM_000251.2	c.997T>C	p.Cys333Arg	Pathogenic/Likely pathogenic	4/5	91272	MSH2_HUMAN	ENST00000233146	P43246	PF05192	3.554	-8.856	-12.41	1	0	0	0	0	0	1	1	0	0	0	0	0	0	1	0	1	0	1	0	0	0	0	0	0	0
96748	MSH2	63750828	NC_000002.12	47416351	NC_000002.11	47643490	2	G	A	3	NM_000251.2	c.998G>A	p.Cys333Tyr	Pathogenic	5	91273	MSH2_HUMAN	ENST00000233146	P43246	PF05192	3.554	-4.207	-7.761	1	0	0	0	0	0	1	1	0	0	0	0	0	0	1	0	1	0	1	0	0	0	0	0	0	0
96776	PMS2	121434629	NC_000007.14	6005918	NC_000007.13	6045549	7	C	T	2	NM_000535.7	c.137G>A	p.Ser46Asn	Likely pathogenic	4	91301	PMS2_HUMAN	ENST00000265849	P54278	PF13589	2.075	-3.896	-5.971	1	0	0	0	0	0	1	1	0	0	0	0	0	0	1	0	1	0	1	0	0	0	0	0	0	0
96790	PMS2	200313585	NC_000007.14	6004042	NC_000007.13	6043673	7	G	C	3	NM_000535.7	c.180C>G	p.Asp60Glu	Likely benign	2	91315	PMS2_HUMAN	ENST00000265849	P54278	PF13589	1.269	0.67	-0.599	0	0	0	0	0	0	1	1	0	0	0	0	0	0	0	0	0	0	1	0	0	1	0	1	0	0
96803	PMS2	267608161	NC_000007.14	5982885	NC_000007.13	6022516	7	C	T	2	NM_000535.7	c.2113G>A	p.Glu705Lys	Pathogenic/Likely pathogenic	4/5	91328	PMS2_HUMAN	ENST00000265849	P54278	PF08676	2.682	-4.874	-7.556	1	0	0	0	0	0	1	1	0	0	0	0	0	0	1	0	1	0	1	0	0	0	0	0	0	0
96818	PMS2	587779338	NC_000007.14	5977589	NC_000007.13	6017220	7	G	A	3	NM_000535.7	c.2444C>T	p.Ser815Leu	Likely pathogenic	4	91343	PMS2_HUMAN	ENST00000265849	P54278	PF08676	1.986	-7.777	-9.763	1	0	0	0	0	0	1	1	0	0	0	0	0	0	1	0	1	0	1	0	0	0	0	0	0	0
96852	PMS2	267608153	NC_000007.14	5995534	NC_000007.13	6035165	7	C	A	3	NM_000535.7	c.903G>T	p.Lys301Asn	Likely pathogenic	4	91377	PMS2_HUMAN	ENST00000265849	P54278	PF01119	1.421	0.118	-1.303	NA	0	0	0	0	0	1	1	0	0	0	0	0	0	1	0	1	0	1	0	0	0	0	0	0	0
96871	TBC1D24	398122965	NC_000016.10	2496872	NC_000016.9	2546873	16	C	T	2	NM_001199107.2	c.724C>T	p.Arg242Cys	Pathogenic/Likely pathogenic	4/5	91395	TBC24_HUMAN	ENST00000646147	Q9ULP9	PF00566	1.493	0.78	-0.713	0	0	0	0	0	0	1	1	0	0	0	0	0	0	0	0	1	0	1	0	0	0	0	0	0	0
97133	BRCA1	398122702	NC_000017.11	43045754	NC_000017.10	41197771	17	A	G	3	NM_007294.4	c.5516T>C	p.Leu1839Ser	Pathogenic	5	91656	BRCA1_HUMAN	ENST00000357654	P38398	PF00533	0.787	-0.477	-1.264	0	0	0	0	0	0	1	1	0	0	0	0	0	0	1	0	1	0	1	0	0	0	0	0	0	0
97317	ASNS	398122973	NC_000007.14	97855406	NC_000007.13	97484718	7	A	C	2	NM_001673.5	c.1084T>G	p.Phe362Val	Pathogenic/Likely pathogenic	4/5	91840	ASNS_HUMAN	ENST00000394308	P08243	PF00733	0.492	-2.115	-2.607	NA	0	0	0	0	0	1	1	0	0	0	0	0	0	0	0	1	0	0	0	0	0	0	0	0	0
98169	ACADM	398123072	NC_000001.11	75732682	NC_000001.10	76198367	1	C	T	2	NM_000016.5	c.157C>T	p.Arg53Cys	Pathogenic	5	92258	ACADM_HUMAN	ENST00000370841	P11310	PF02771	2.032	-2.461	-4.493	1	0	0	0	0	0	1	1	0	0	0	0	0	0	1	0	1	0	0	0	0	0	0	0	0	0
98172	ACADM	398123074	NC_000001.11	75732869	NC_000001.10	76198554	1	T	C	2	NM_000016.5	c.233T>C	p.Ile78Thr	Pathogenic	5	92261	ACADM_HUMAN	ENST00000370841	P11310	PF02771	1.15	-2.008	-3.158	NA	0	0	0	0	0	1	1	0	0	0	0	0	0	1	0	1	0	0	0	0	0	0	0	0	0
98178	ACADM	373715782	NC_000001.11	75745822	NC_000001.10	76211507	1	C	T	2	NM_000016.5	c.616C>T	p.Arg206Cys	Pathogenic/Likely pathogenic	4/5	92267	ACADM_HUMAN	ENST00000370841	P11310	PF02770	1.905	-1.843	-3.748	NA	0	0	0	0	0	1	1	0	0	0	0	0	0	1	0	1	0	0	0	0	0	0	0	0	0
98179	ACADM	200724875	NC_000001.11	75745823	NC_000001.10	76211508	1	G	A	2	NM_000016.5	c.617G>A	p.Arg206His	Pathogenic/Likely pathogenic	4/5	92268	ACADM_HUMAN	ENST00000370841	P11310	PF02770	1.905	-2.517	-4.422	1	0	0	0	0	0	1	1	0	0	0	0	0	0	1	0	1	0	0	0	0	0	0	0	0	0
98187	ACADVL	398123083	NC_000017.11	7224041	NC_000017.10	7127360	17	G	A	2	NM_000018.4	c.1406G>A	p.Arg469Gln	Pathogenic/Likely pathogenic	4/5	92276	ACADV_HUMAN	ENST00000356839	P49748	PF00441	1.565	-2.142	-3.707	NA	0	0	0	0	0	1	1	0	0	0	0	0	0	1	0	1	0	1	0	0	0	0	0	0	0
98197	ACADVL	369560930	NC_000017.11	7221580	NC_000017.10	7124899	17	G	A	2	NM_000018.4	c.520G>A	p.Val174Met	Pathogenic/Likely pathogenic	4/5	92286	ACADV_HUMAN	ENST00000356839	P49748	PF02771	1.128	0.582	-0.546	0	0	0	0	0	0	1	1	0	0	0	0	0	0	1	0	1	0	1	0	0	0	0	0	0	0
98200	ACADVL	398123091	NC_000017.11	7221993	NC_000017.10	7125312	17	G	A	2	NM_000018.4	c.664G>A	p.Gly222Arg	Pathogenic/Likely pathogenic	4/5	92289	ACADV_HUMAN	ENST00000356839	P49748	PF02770	2.545	-3.708	-6.253	1	0	0	0	0	0	1	1	0	0	0	0	0	0	1	0	1	0	1	0	0	0	0	0	0	0
98208	ACAT1	148639841	NC_000011.10	108138934	NC_000011.9	108009661	11	A	G	2	NM_000019.4	c.472A>G	p.Asn158Asp	Pathogenic/Likely pathogenic	4/5	92297	THIL_HUMAN	ENST00000265838	P24752	PF00108	1.594	0.196	-1.398	NA	0	0	0	0	0	1	1	0	0	0	0	0	0	1	0	1	0	0	0	0	0	0	0	0	0
98212	SGCA	371675217	NC_000017.11	50167431	NC_000017.10	48244792	17	G	A	2	NM_000023.4	c.101G>A	p.Arg34His	Pathogenic	5	92301	SGCA_HUMAN	ENST00000262018	Q16586	PF05510	0.808	-1.372	-2.18	NA	0	0	0	0	0	1	1	0	0	0	0	0	0	1	0	1	0	0	0	0	0	0	0	0	0
98219	AGA	2228119	NC_000004.12	177438806	NC_000004.11	178359960	4	G	C	2	NM_000027.4	c.446C>G	p.Thr149Ser	Benign	1	92308	ASPG_HUMAN	ENST00000264595	P20933	PF01112	-1.185	-0.636	0.549	0	0	0	0	0	0	1	0	0	0	0	0	0	0	0	0	0	1	0	0	0	1	0	1	0	1
98222	AGXT	117195882	NC_000002.12	240873011	NC_000002.11	241812428	2	C	T	2	NM_000030.3	c.557C>T	p.Ala186Val	Benign/Likely benign	1/2	92311	SPYA_HUMAN	ENST00000307503	P21549	PF00266	0.703	-3.391	-4.094	NA	0	0	0	0	0	0	0	0	0	0	0	0	0	0	0	0	0	0	0	0	0	0	1	0	1
98223	AGXT	34664134	NC_000002.12	240873044	NC_000002.11	241812461	2	G	A	2	NM_000030.3	c.590G>A	p.Arg197Gln	Benign/Likely benign	1/2	92312	SPYA_HUMAN	ENST00000307503	P21549	PF00266	-0.637	-0.145	0.492	0	0	0	0	0	0	0	0	0	0	0	0	0	0	0	0	0	0	0	0	0	0	0	1	0	1
98228	ABCD1	398123102	NC_000023.11	153740156	NC_000023.10	153005610	X	G	A	2	NM_000033.4	c.1553G>A	p.Arg518Gln	Pathogenic	5	92317	ABCD1_HUMAN	ENST00000218104	P33897	PF00005	0.708	0.61	-0.098	0	0	0	0	0	0	1	1	0	0	0	0	0	0	1	0	1	0	0	0	0	0	0	0	0	0
98231	ABCD1	398123105	NC_000023.11	153740618	NC_000023.10	153006072	X	C	T	2	NM_000033.4	c.1679C>T	p.Pro560Leu	Pathogenic	5	92320	ABCD1_HUMAN	ENST00000218104	P33897	PF00005	1.343	-1.212	-2.555	NA	0	0	0	0	0	1	1	0	0	0	0	0	0	1	0	1	0	0	0	0	0	0	0	0	0
98232	ABCD1	398123106	NC_000023.11	153740710	NC_000023.10	153006164	X	C	T	2	NM_000033.4	c.1771C>T	p.Arg591Trp	Pathogenic/Likely pathogenic	4/5	92321	ABCD1_HUMAN	ENST00000218104	P33897	PF00005	0.07	-1.009	-1.079	0	0	0	0	0	0	1	1	0	0	0	0	0	0	0	0	1	0	0	0	0	0	0	0	0	0
98261	ARSB	1065757	NC_000005.10	78885654	NC_000005.9	78181477	5	C	T	2	NM_000046.5	c.1072G>A	p.Val358Met	Benign	1	92350	ARSB_HUMAN	ENST00000264914	P15848	PF00884	0.696	-0.796	-1.492	NA	0	0	0	0	0	0	0	0	0	0	0	0	0	0	0	0	1	0	0	0	0	0	1	0	1
98267	ARSB	398123125	NC_000005.10	78885755	NC_000005.9	78181578	5	C	A	2	NM_000046.5	c.971G>T	p.Gly324Val	Pathogenic/Likely pathogenic	4/5	92356	ARSB_HUMAN	ENST00000264914	P15848	PF00884	1.772	-0.719	-2.491	NA	0	0	0	0	0	0	1	0	0	0	0	0	0	1	0	1	0	0	0	0	0	0	0	0	0
98271	ASL	145138923	NC_000007.14	66081825	NC_000007.13	65546812	7	G	A	2	NM_000048.4	c.35G>A	p.Arg12Gln	Pathogenic/Likely pathogenic	4/5	92360	ARLY_HUMAN	ENST00000304874	P04424	PF00206	1.537	-2.359	-3.896	NA	0	0	0	0	0	1	1	0	0	0	0	0	0	1	0	1	0	0	0	0	0	0	0	0	0
98283	ASS1	192838388	NC_000009.12	130480398	NC_000009.11	133355785	9	G	A	2	NM_054012.4	c.787G>A	p.Val263Met	Pathogenic/Likely pathogenic	4/5	92372	ASSY_HUMAN	ENST00000352480	P00966	PF00764	1.883	-2.261	-4.144	NA	0	0	0	0	0	1	1	0	0	0	0	0	0	1	0	1	0	0	0	0	0	0	0	0	0
98285	ASS1	398123131	NC_000009.12	130480405	NC_000009.11	133355792	9	G	A	2	NM_054012.4	c.794G>A	p.Arg265His	Pathogenic/Likely pathogenic	4/5	92374	ASSY_HUMAN	ENST00000352480	P00966	PF00764	2.658	-0.999	-3.657	NA	0	0	0	0	0	1	1	0	0	0	0	0	0	1	0	1	0	0	0	0	0	0	0	0	0
98286	ASS1	371265106	NC_000009.12	130480447	NC_000009.11	133355834	9	G	A	2	NM_054012.4	c.836G>A	p.Arg279Gln	Pathogenic/Likely pathogenic	4/5	92375	ASSY_HUMAN	ENST00000352480	P00966	PF00764	2.656	-3.027	-5.683	1	0	0	0	0	0	1	1	0	0	0	0	0	0	1	0	1	0	0	0	0	0	0	0	0	0
98292	ATP7A	61742278	NC_000023.11	78009217	NC_000023.10	77264714	X	A	G	2	NM_000052.7	c.1823A>G	p.Tyr608Cys	Benign	1	92381	ATP7A_HUMAN	ENST00000341514	Q04656	PF00403	2.085	-1.763	-3.848	NA	0	0	0	0	0	1	0	0	0	0	0	0	0	1	0	0	0	0	0	0	0	0	1	0	1
98308	BLM	28384991	NC_000015.10	90751880	NC_000015.9	91295110	15	C	T	2	NM_000057.4	c.893C>T	p.Thr298Met	Benign	1	92397	BLM_HUMAN	ENST00000355112	P54132	PF16202	0.958	-0.878	-1.836	NA	0	0	0	0	0	0	0	0	0	0	0	0	0	0	0	0	0	1	0	0	1	0	1	0	1
98316	CAPN3	201736037	NC_000015.10	42401721	NC_000015.9	42693919	15	A	G	2	NM_000070.3	c.1435A>G	p.Ser479Gly	Pathogenic/Likely pathogenic	4/5	92405	CAN3_HUMAN	ENST00000397163	P20807	PF01067	1.249	-2.458	-3.707	NA	0	0	0	0	0	1	1	0	0	0	0	0	0	1	0	1	0	0	0	0	0	0	0	0	0
98328	CAPN3	17592	NC_000015.10	42386266	NC_000015.9	42678464	15	C	G	2	NM_000070.3	c.479C>G	p.Ala160Gly	Benign/Likely benign	1/2	92417	CAN3_HUMAN	ENST00000397163	P20807	PF00648	1.54	-1.807	-3.347	NA	0	0	0	0	0	0	0	0	0	0	0	0	0	1	0	0	0	0	0	0	0	0	1	0	1
98331	CAPN3	1801449	NC_000015.10	42389001	NC_000015.9	42681199	15	G	A	2	NM_000070.3	c.706G>A	p.Ala236Thr	Benign	1	92420	CAN3_HUMAN	ENST00000397163	P20807	PF00648	0.71	1.5	0.79	0	0	0	0	0	0	0	0	0	0	0	0	0	0	0	0	0	1	0	0	0	0	0	1	0	1
98334	CBS	398123151	NC_000021.9	43062344	NC_000021.8	44482454	21	G	A	2	NM_000071.2	c.1006C>T	p.Arg336Cys	Pathogenic	5	92423	CBS_HUMAN	ENST00000398165	P35520	PF00291	1.792	-1.423	-3.215	NA	0	0	0	0	0	1	1	0	0	0	0	0	0	1	0	1	0	0	0	0	0	0	0	0	0
98342	CPT2	1799822	NC_000001.11	53213557	NC_000001.10	53679229	1	A	G	2	NM_000098.3	c.1939A>G	p.Met647Val	Benign	1	92433	CPT2_HUMAN	ENST00000371486	P23786	PF00755	2.501	0.004	-2.497	NA	0	0	0	0	0	0	0	0	0	0	0	0	0	0	0	0	1	0	0	0	0	0	1	0	1
98344	CYP1B1	4986888	NC_000002.12	38071026	NC_000002.11	38298169	2	G	C	2	NM_000104.3	c.1328C>G	p.Ala443Gly	Benign/Likely benign	1/2	92435	CP1B1_HUMAN	ENST00000610745	Q16678	PF00067	-1.693	-1.163	0.53	0	0	0	0	0	0	1	0	0	0	0	0	0	0	0	0	0	0	0	0	0	0	0	1	0	1
98346	CYP1B1	1056827	NC_000002.12	38075034	NC_000002.11	38302177	2	C	A	2	NM_000104.3	c.355G>T	p.Ala119Ser	Benign	1	92437	CP1B1_HUMAN	ENST00000610745	Q16678	PF00067	-0.286	-0.102	0.184	0	0	0	0	0	0	1	0	0	0	0	0	0	0	0	0	0	1	0	0	0	1	0	1	0	1
98352	ETFA	1801591	NC_000015.10	76286421	NC_000015.9	76578762	15	G	A	2	NM_000126.4	c.512C>T	p.Thr171Ile	Benign	1	92443	ETFA_HUMAN	ENST00000557943	P13804	PF01012	2.164	-7.861	-10.025	1	0	0	0	0	0	0	0	0	0	0	0	0	0	0	0	0	1	0	0	0	0	0	1	0	1
98356	FH	398123159	NC_000001.11	241504130	NC_000001.10	241667430	1	A	T	2	NM_000143.3	c.1020T>A	p.Asn340Lys	Pathogenic/Likely pathogenic	4/5	92447	FUMH_HUMAN	ENST00000366560	P07954	PF00206	1.705	-2.511	-4.216	NA	0	0	0	0	0	1	1	0	0	0	0	0	0	1	0	1	0	0	0	0	0	0	0	0	0
98364	FH	121913121	NC_000001.11	241513661	NC_000001.10	241676961	1	T	G	2	NM_000143.3	c.320A>C	p.Asn107Thr	Pathogenic/Likely pathogenic	4/5	92455	FUMH_HUMAN	ENST00000366560	P07954	PF00206	2.081	-3.939	-6.02	1	0	0	0	0	0	1	1	0	0	0	0	0	0	1	0	1	0	0	0	0	0	0	0	0	0
98367	FH	398123168	NC_000001.11	241504198	NC_000001.10	241667498	1	G	A	2	NM_000143.3	c.952C>T	p.His318Tyr	Pathogenic/Likely pathogenic	4/5	92458	FUMH_HUMAN	ENST00000366560	P07954	PF00206	2.628	-1.344	-3.972	NA	0	0	0	0	0	1	1	0	0	0	0	0	0	1	0	1	0	0	0	0	0	0	0	0	0
98374	GAA	398123169	NC_000017.11	80110754	NC_000017.10	78084553	17	G	A	2	NM_000152.5	c.1465G>A	p.Asp489Asn	Pathogenic/Likely pathogenic	4/5	92465	LYAG_HUMAN	ENST00000302262	P10253	PF01055	2.736	-0.788	-3.524	NA	0	0	0	0	0	1	1	0	0	0	0	0	0	1	0	1	0	0	0	0	0	0	0	0	0
98376	GAA	1800307	NC_000017.11	80112072	NC_000017.10	78085871	17	G	A	2	NM_000152.5	c.1726G>A	p.Gly576Ser	Benign, other	1	92467	LYAG_HUMAN	ENST00000302262	P10253	PF01055	2.119	-0.785	-2.904	NA	0	0	0	0	0	1	0	0	0	0	0	0	0	0	0	0	0	0	0	0	0	0	1	0	1
98381	GAA	398123172	NC_000017.11	80113282	NC_000017.10	78087081	17	G	T	2	NM_000152.5	c.2105G>T	p.Arg702Leu	Pathogenic/Likely pathogenic	4/5	92472	LYAG_HUMAN	ENST00000302262	P10253	PF01055	2.596	-5.141	-7.737	1	0	0	0	0	0	1	1	0	0	0	0	0	0	1	0	1	0	0	0	0	0	0	0	0	0
98385	GAA	1126690	NC_000017.11	80117606	NC_000017.10	78091405	17	G	A	2	NM_000152.5	c.2338G>A	p.Val780Ile	Benign	1	92476	LYAG_HUMAN	ENST00000302262	P10253	PF01055	-2.492	-2.618	-0.126	0	0	0	0	0	0	1	0	0	0	0	0	0	0	0	0	0	1	0	0	0	1	0	1	0	1
98386	GAA	1800314	NC_000017.11	80117714	NC_000017.10	78091513	17	G	A	2	NM_000152.5	c.2446G>A	p.Val816Ile	Benign	1	92477	LYAG_HUMAN	ENST00000302262	P10253	PF01055	1.727	-0.247	-1.974	NA	0	0	0	0	0	1	0	0	0	0	0	0	0	0	0	0	1	0	0	0	1	0	1	0	1
98392	GAA	398123174	NC_000017.11	80104893	NC_000017.10	78078692	17	T	G	2	NM_000152.5	c.307T>G	p.Cys103Gly	Pathogenic	5	92483	LYAG_HUMAN	ENST00000302262	P10253	PF00088	4.34	-7.836	-12.176	1	0	0	0	0	0	1	1	0	0	0	0	0	0	1	0	1	0	0	0	0	0	0	0	0	0
98395	GAA	1042393	NC_000017.11	80105798	NC_000017.10	78079597	17	A	G	2	NM_000152.5	c.596A>G	p.His199Arg	Benign	1	92486	LYAG_HUMAN	ENST00000302262	P10253	PF16863	-0.19	-0.19	0	0	0	0	0	0	0	0	0	0	0	0	0	0	0	0	0	0	1	0	0	0	1	0	1	0	1
98397	GAA	1042395	NC_000017.11	80105870	NC_000017.10	78079669	17	G	A	2	NM_000152.5	c.668G>A	p.Arg223His	Benign/Likely benign	1/2	92488	LYAG_HUMAN	ENST00000302262	P10253	PF16863	1.162	-0.319	-1.481	NA	0	0	0	0	0	0	0	0	0	0	0	0	0	0	0	0	1	0	0	0	1	0	1	0	1
98415	GALC	1805078	NC_000014.9	87984426	NC_000014.8	88450770	14	G	A	2	NM_000153.4	c.550C>T	p.Arg184Cys	Benign, other	1	92506	GALC_HUMAN	ENST00000261304	P54803	PF02057	1.06	-1.776	-2.836	NA	0	0	0	0	0	1	0	0	0	0	0	0	0	0	0	0	0	0	0	0	0	0	1	0	1
98418	GALC	34362748	NC_000014.9	87976368	NC_000014.8	88442712	14	C	T	2	NM_000153.4	c.742G>A	p.Asp248Asn	Benign, other	1	92509	GALC_HUMAN	ENST00000261304	P54803	PF02057	2.345	-2.199	-4.544	1	0	0	0	0	0	1	0	0	0	0	0	0	0	0	0	0	1	0	0	0	0	0	1	0	1
98450	GLA	398123201	NC_000023.11	101407779	NC_000023.10	100662767	X	A	G	2	NM_000169.2	c.125T>C	p.Met42Thr	Pathogenic	5	92541	AGAL_HUMAN	ENST00000218516	P06280	PF16499	3.052	-8.355	-11.407	1	0	0	0	0	0	1	1	0	0	0	0	0	0	1	0	1	0	0	0	0	0	0	0	0	0
98469	GLA	398123217	NC_000023.11	101398939	NC_000023.10	100653927	X	T	C	2	NM_000169.2	c.647A>G	p.Tyr216Cys	Pathogenic	5	92561	AGAL_HUMAN	ENST00000218516	P06280	PF16499	1.986	-8.355	-10.341	1	0	0	0	0	0	1	1	0	0	0	0	0	0	1	0	1	0	0	0	0	0	0	0	0	0
98482	GLA	398123228	NC_000023.11	101398395	NC_000023.10	100653383	X	C	T	2	NM_000169.2	c.974G>A	p.Gly325Asp	Pathogenic	5	92574	AGAL_HUMAN	ENST00000218516	P06280	PF17450	2.587	-6.423	-9.01	1	0	0	0	0	0	1	1	0	0	0	0	0	0	1	0	1	0	0	0	0	0	0	0	0	0
98518	SGSH	7503034	NC_000017.11	80210594	NC_000017.10	78184393	17	C	T	2	NM_000199.5	c.1367G>A	p.Arg456His	Benign	1	92610	SPHM_HUMAN	ENST00000326317	P51688	PF16347	1.16	0.593	-0.567	0	0	0	0	0	0	0	0	0	0	0	0	0	0	0	0	0	1	0	0	0	1	0	1	0	1
98525	IDS	113993949	NC_000023.11	149503477	NC_000023.10	148585007	X	C	T	2	NM_000202.8	c.253G>A	p.Ala85Thr	Pathogenic	5	92617	IDS_HUMAN	ENST00000340855	P22304	PF00884	-0.034	1.414	1.448	0	0	0	0	0	0	1	1	0	0	0	0	0	0	1	0	1	0	1	0	0	0	0	0	0	0
98526	IDS	398123249	NC_000023.11	149503468	NC_000023.10	148584998	X	G	A	2	NM_000202.8	c.262C>T	p.Arg88Cys	Pathogenic	5	92618	IDS_HUMAN	ENST00000340855	P22304	PF00884	2.614	-4.098	-6.712	1	0	0	0	0	0	1	1	0	0	0	0	0	0	1	0	1	0	1	0	0	0	0	0	0	0
98532	IDUA	6831280	NC_000004.12	1002377	NC_000004.11	996165	4	G	A	2	NM_000203.5	c.1081G>A	p.Ala361Thr	Benign	1	92624	IDUA_HUMAN	ENST00000514224	P35475	PF01229	-0.438	1.848	2.286	0	0	0	0	0	0	1	0	0	0	0	0	0	0	0	0	0	1	0	0	0	1	0	1	0	1
98537	IDUA	73066479	NC_000004.12	1002902	NC_000004.11	996690	4	G	A	2	NM_000203.5	c.1360G>A	p.Val454Ile	Benign	1	92630	IDUA_HUMAN	ENST00000514224	P35475	PF01229	0.63	-0.069	-0.699	0	0	0	0	0	0	1	0	0	0	0	0	0	0	0	0	0	1	0	0	0	1	0	1	0	1
98548	IDUA	3755955	NC_000004.12	1000626	NC_000004.11	994414	4	G	A	2	NM_000203.5	c.314G>A	p.Arg105Gln	Benign	1	92641	IDUA_HUMAN	ENST00000514224	P35475	PF01229	-0.173	0.886	1.059	0	0	0	0	0	0	1	0	0	0	0	0	0	0	0	0	0	1	0	0	0	1	0	1	0	1
98558	IDUA	10794537	NC_000004.12	987183	NC_000004.11	980971	4	T	G	2	NM_000203.5	c.99T>G	p.His33Gln	Benign	1	92651	IDUA_HUMAN	ENST00000514224	P35475	PF01229	-0.508	-0.165	0.343	0	0	0	0	0	0	1	0	0	0	0	0	0	0	0	0	0	1	0	0	0	1	0	1	0	1
98562	SGCG	17314986	NC_000013.11	23250679	NC_000013.10	23824818	13	G	A	2	NM_000231.3	c.347G>A	p.Arg116His	Benign/Likely benign	1/2	92655	SGCG_HUMAN	ENST00000218867	Q13326	PF04790	2.103	-1.263	-3.366	NA	0	0	0	0	0	0	0	0	0	0	0	0	0	0	0	0	1	1	0	0	0	0	1	0	1
98587	MMUT	2229385	NC_000006.12	49447735	NC_000006.11	49415448	6	C	T	2	NM_000255.4	c.1495G>A	p.Ala499Thr	Benign/Likely benign	1/2	92680	MUTA_HUMAN	ENST00000274813	P22033	PF01642	0.327	1.331	1.004	0	0	0	0	0	0	0	0	0	0	0	0	0	0	0	0	0	1	0	0	0	1	0	1	0	1
98588	MMUT	1141321	NC_000006.12	49444720	NC_000006.11	49412433	6	C	T	2	NM_000255.4	c.1595G>A	p.Arg532His	Benign	1	92681	MUTA_HUMAN	ENST00000274813	P22033	PF01642	1.743	-6.026	-7.769	1	0	0	0	0	0	0	0	0	0	0	0	0	0	0	0	0	1	0	0	0	0	0	1	0	1
98592	MMUT	8589	NC_000006.12	49435569	NC_000006.11	49403282	6	T	C	2	NM_000255.4	c.2011A>G	p.Ile671Val	Benign	1	92685	MUTA_HUMAN	ENST00000274813	P22033	PF02310	-0.504	1.582	2.086	0	0	0	0	0	0	0	0	0	0	0	0	0	0	0	0	0	1	0	0	0	0	0	1	0	1
98620	NPC1	61731969	NC_000018.10	23534502	NC_000018.9	21114466	18	T	C	2	NM_000271.5	c.3535A>G	p.Met1179Val	Benign	1	92713	NPC1_HUMAN	ENST00000269228	O15118	PF02460	-1.361	-0.832	0.529	0	0	0	0	0	0	0	0	0	0	0	0	0	0	0	0	0	0	0	0	0	1	0	1	0	1
98621	NPC1	1805081	NC_000018.10	23560468	NC_000018.9	21140432	18	T	C	2	NM_000271.5	c.644A>G	p.His215Arg	Benign	1	92714	NPC1_HUMAN	ENST00000269228	O15118	PF16414	1.269	-0.673	-1.942	NA	0	0	0	0	0	0	0	0	0	0	0	0	0	0	0	0	1	0	0	0	1	0	1	0	1
98634	PAH	62516092	NC_000012.12	102844359	NC_000012.11	103238137	12	G	C	2	NM_000277.3	c.1042C>G	p.Leu348Val	Pathogenic	5	92727	PH4H_HUMAN	ENST00000553106	P00439	PF00351	2.151	-3.467	-5.618	1	0	0	0	0	0	1	1	0	0	0	0	0	0	0	0	1	0	1	0	0	0	0	0	0	0
98638	PAH	5030857	NC_000012.12	102840507	NC_000012.11	103234285	12	G	A	3	NM_000277.3	c.1208C>T	p.Ala403Val	Pathogenic	5	92731	PH4H_HUMAN	ENST00000553106	P00439	PF00351	1.974	0.231	-1.743	NA	0	0	0	0	0	1	0	0	0	0	0	0	0	1	0	1	0	1	0	0	0	0	0	0	0
98641	PAH	199475598	NC_000012.12	102912794	NC_000012.11	103306572	12	A	C	2	NM_000277.3	c.165T>G	p.Phe55Leu	Pathogenic/Likely pathogenic	4/5	92734	PH4H_HUMAN	ENST00000553106	P00439	PF01842	2.077	1.885	-0.192	0	0	0	0	0	0	1	1	0	0	0	0	0	0	1	0	1	0	1	0	0	0	0	0	0	0
98645	PAH	76394784	NC_000012.12	102894883	NC_000012.11	103288661	12	T	A	2	NM_000277.3	c.204A>T	p.Arg68Ser	Pathogenic/Likely pathogenic	4/5	92738	PH4H_HUMAN	ENST00000553106	P00439	PF01842	0.575	0.969	0.394	0	0	0	0	0	0	1	1	0	0	0	0	0	0	1	0	1	0	1	0	0	0	0	0	0	0
98648	PAH	398123292	NC_000012.12	102877548	NC_000012.11	103271326	12	G	A	3	NM_000277.3	c.355C>T	p.Pro119Ser	Likely pathogenic	4	92741	PH4H_HUMAN	ENST00000553106	P00439	PF00351	2.65	-7.558	-10.208	1	0	0	0	0	0	1	1	0	0	0	0	0	0	1	0	1	0	1	0	0	0	0	0	0	0
98650	PAH	77554925	NC_000012.12	102866605	NC_000012.11	103260383	12	T	A	3	NM_000277.3	c.500A>T	p.Asn167Ile	Likely pathogenic	4	92743	PH4H_HUMAN	ENST00000553106	P00439	PF00351	2.281	-3.593	-5.874	1	0	0	0	0	0	1	1	0	0	0	0	0	0	0	0	1	0	1	0	0	0	0	0	0	0
98651	PAH	199475655	NC_000012.12	102866597	NC_000012.11	103260375	12	G	C	3	NM_000277.3	c.508C>G	p.His170Asp	Pathogenic	5	92744	PH4H_HUMAN	ENST00000553106	P00439	PF00351	3.058	-3.24	-6.298	1	0	0	0	0	0	1	1	0	0	0	0	0	0	1	0	1	0	1	0	0	0	0	0	0	0
98653	PAH	77958223	NC_000012.12	102855309	NC_000012.11	103249087	12	T	C	3	NM_000277.3	c.533A>G	p.Glu178Gly	Pathogenic	5	92746	PH4H_HUMAN	ENST00000553106	P00439	PF00351	2.161	-3.777	-5.938	1	0	0	0	0	0	1	1	0	0	0	0	0	0	1	0	1	0	1	0	0	0	0	0	0	0
98654	PAH	62516109	NC_000012.12	102855204	NC_000012.11	103248982	12	A	G	3	NM_000277.3	c.638T>C	p.Leu213Pro	Pathogenic	5	92747	PH4H_HUMAN	ENST00000553106	P00439	PF00351	2.139	-7.558	-9.697	1	0	0	0	0	0	1	1	0	0	0	0	0	0	1	0	1	0	1	0	0	0	0	0	0	0
98656	PAH	199475654	NC_000012.12	102852816	NC_000012.11	103246594	12	G	A	3	NM_000277.3	c.841C>T	p.Pro281Ser	Likely pathogenic	4	92749	PH4H_HUMAN	ENST00000553106	P00439	PF00351	2.88	-6.994	-9.874	1	0	0	0	0	0	1	1	0	0	0	0	0	0	1	0	1	0	1	0	0	0	0	0	0	0
98657	PAH	62642939	NC_000012.12	102851709	NC_000012.11	103245487	12	C	T	3	NM_000277.3	c.890G>A	p.Arg297His	Pathogenic	5	92750	PH4H_HUMAN	ENST00000553106	P00439	PF00351	1.023	-2.127	-3.15	NA	0	0	0	0	0	1	1	0	0	0	0	0	0	1	0	1	0	1	0	0	0	0	0	0	0
98658	PAH	5030853	NC_000012.12	102851701	NC_000012.11	103245479	12	C	A	3	NM_000277.3	c.898G>T	p.Ala300Ser	Pathogenic	5	92751	PH4H_HUMAN	ENST00000553106	P00439	PF00351	2.332	-3.037	-5.369	1	0	0	0	0	0	1	0	0	0	0	0	0	0	1	0	1	0	1	0	0	0	0	0	0	0
98660	PAH	62642935	NC_000012.12	102846938	NC_000012.11	103240716	12	G	A	3	NM_000277.3	c.926C>T	p.Ala309Val	Pathogenic	5	92753	PH4H_HUMAN	ENST00000553106	P00439	PF00351	2.251	-2.782	-5.033	1	0	0	0	0	0	1	1	0	0	0	0	0	0	1	0	1	0	1	0	0	0	0	0	0	0
98663	PAH	62508578	NC_000012.12	102844427	NC_000012.11	103238205	12	T	C	2	NM_000277.3	c.974A>G	p.Tyr325Cys	Pathogenic/Likely pathogenic	4/5	92756	PH4H_HUMAN	ENST00000553106	P00439	PF00351	3.298	-2.516	-5.814	1	0	0	0	0	0	1	1	0	0	0	0	0	0	1	0	1	0	1	0	0	0	0	0	0	0
98668	PCCA	35719359	NC_000013.11	100309902	NC_000013.10	100962156	13	A	G	2	NM_000282.4	c.1423A>G	p.Ile475Val	Benign/Likely benign	1/2	92761	PCCA_HUMAN	ENST00000376285	P05165	PF02785	2.54	1.057	-1.483	NA	0	0	0	0	0	0	0	0	0	0	0	0	0	0	0	0	0	0	0	0	0	0	1	0	1
98680	PEX12	147530802	NC_000017.11	35577920	NC_000017.10	33904939	17	T	A	2	NM_000286.3	c.102A>T	p.Arg34Ser	Benign/Likely benign	1/2	92773	PEX12_HUMAN	ENST00000225873	O00623	PF04757	1.277	-0.296	-1.573	NA	0	0	0	0	0	1	0	0	0	0	0	0	0	0	0	0	0	1	0	0	0	0	1	0	1
98707	PMM2	200503569	NC_000016.10	8806383	NC_000016.9	8900240	16	C	T	2	NM_000303.3	c.323C>T	p.Ala108Val	Pathogenic/Likely pathogenic	4/5	92800	PMM2_HUMAN	ENST00000268261	O15305	PF03332	2.082	-3.415	-5.497	1	0	0	0	0	0	1	1	0	0	0	0	0	0	1	0	1	0	0	0	0	0	0	0	0	0
98710	PMM2	34258285	NC_000016.10	8813057	NC_000016.9	8906914	16	A	C	2	NM_000303.3	c.590A>C	p.Glu197Ala	Benign/Likely benign	1/2	92803	PMM2_HUMAN	ENST00000268261	O15305	PF03332	2.109	-0.234	-2.343	NA	0	0	0	0	0	1	0	0	0	0	0	0	0	1	0	0	0	0	0	0	0	0	1	0	1
98711	PMM2	398123309	NC_000016.10	8813090	NC_000016.9	8906947	16	G	C	2	NM_000303.3	c.623G>C	p.Gly208Ala	Pathogenic/Likely pathogenic	4/5	92804	PMM2_HUMAN	ENST00000268261	O15305	PF03332	2.545	-7.506	-10.051	1	0	0	0	0	0	1	1	0	0	0	0	0	0	1	0	1	0	0	0	0	0	0	0	0	0
98727	PTEN	398123321	NC_000010.11	87933090	NC_000010.10	89692847	10	T	C	3	NM_000314.7	c.331T>C	p.Trp111Arg	Likely pathogenic	4	92820	PTEN_HUMAN	ENST00000371953	P60484	PF00782	0.979	-0.656	-1.635	NA	0	0	0	0	0	1	1	0	0	0	0	0	0	1	0	1	0	1	0	0	0	0	0	0	0
98729	PTEN	121909241	NC_000010.11	87933154	NC_000010.10	89692911	10	G	A	3	NM_000314.7	c.395G>A	p.Gly132Asp	Likely pathogenic	4	92822	PTEN_HUMAN	ENST00000371953	P60484	PF00782	1.362	-5.971	-7.333	1	0	0	0	0	0	1	1	0	0	0	0	0	0	1	0	1	0	1	0	0	0	0	0	0	0
98766	RPE65	61752901	NC_000001.11	68439059	NC_000001.10	68904742	1	T	G	2	NM_000329.3	c.881A>C	p.Lys294Thr	Benign/Likely benign	1/2	92859	RPE65_HUMAN	ENST00000262340	Q16518	PF03055	1.576	-7.863	-9.439	1	0	0	0	0	0	0	0	0	0	0	0	0	0	1	0	0	0	0	0	0	0	0	1	0	1
98806	GLB1	73826339	NC_000003.12	33014196	NC_000003.11	33055688	3	T	C	2	NM_000404.4	c.1594A>G	p.Ser532Gly	Benign/Likely benign	1/2	92899	BGAL_HUMAN	ENST00000307363	P16278	PF13364	-0.731	-1.681	-0.95	0	0	0	0	0	0	1	0	0	0	0	0	0	0	0	0	0	1	0	0	0	1	0	1	0	1
98814	GLB1	192732174	NC_000003.12	33068245	NC_000003.11	33109737	3	G	A	2	NM_000404.4	c.442C>T	p.Arg148Cys	Pathogenic/Likely pathogenic	4/5	92907	BGAL_HUMAN	ENST00000307363	P16278	PF01301	2.681	-4.393	-7.074	1	0	0	0	1	0	1	1	0	0	0	0	0	0	1	0	1	0	0	0	0	0	0	0	0	0
98835	L1CAM	35902890	NC_000023.11	153865088	NC_000023.10	153130543	X	G	C	2	NM_001278116.2	c.2872C>G	p.Leu958Val	Benign	1	92928	L1CAM_HUMAN	ENST00000370060	P32004	PF00041	-0.245	0.409	0.654	0	0	0	0	0	0	1	0	0	0	0	0	0	0	0	0	0	0	0	0	0	1	0	1	0	1
98848	LAMA2	36044314	NC_000006.12	129250127	NC_000006.11	129571272	6	G	A	2	NM_000426.3	c.1798G>A	p.Gly600Arg	Benign/Likely benign	1/2	92941	LAMA2_HUMAN	ENST00000421865	P24043	PF00052	2.367	-1.256	-3.623	NA	0	0	0	0	0	0	0	0	0	0	0	0	0	0	0	0	0	1	0	0	0	0	1	0	1
98850	LAMA2	3816665	NC_000006.12	129250185	NC_000006.11	129571330	6	G	A	2	NM_000426.3	c.1856G>A	p.Arg619His	Benign	1	92943	LAMA2_HUMAN	ENST00000421865	P24043	PF00052	0.477	0.748	0.271	0	0	0	0	0	0	0	0	0	0	0	0	0	0	0	0	0	1	1	0	0	1	0	1	0	1
98855	LAMA2	35277491	NC_000006.12	129291620	NC_000006.11	129612765	6	G	T	2	NM_000426.3	c.2756G>T	p.Arg919Leu	Benign/Likely benign	1/2	92948	LAMA2_HUMAN	ENST00000421865	P24043	PF00053	-0.585	-1.85	-1.265	0	0	0	0	0	0	0	0	0	0	0	0	0	0	0	0	0	0	1	0	0	1	0	1	0	1
98859	LAMA2	2306942	NC_000006.12	129314655	NC_000006.11	129635800	6	G	A	2	NM_000426.3	c.3412G>A	p.Val1138Met	Benign	1	92952	LAMA2_HUMAN	ENST00000421865	P24043	PF00053	-1.405	-1.98	-0.575	0	0	0	0	0	0	0	0	0	0	0	0	0	0	0	0	0	1	1	0	0	0	0	1	0	1
98896	LAMA2	2244008	NC_000006.12	129491908	NC_000006.11	129813053	6	A	G	2	NM_000426.3	c.7906A>G	p.Thr2636Ala	Benign	1	92989	LAMA2_HUMAN	ENST00000421865	P24043	PF00054	1.2	-0.614	-1.814	NA	0	0	0	0	0	0	0	0	0	0	0	0	0	0	0	0	1	1	0	0	0	0	1	0	1
99027	ARSA	6151428	NC_000022.11	50625182	NC_000022.10	51063610	22	C	T	2	NM_000487.6	c.1493G>A	p.Arg498His	Benign/Likely benign	1/2	93120	A0A0C4DFZ2_HUMAN	ENST00000216124		PF14707	-0.663	-0.178	0.485	0	0	0	0	0	0	1	0	0	0	0	0	0	0	0	0	0	1	0	0	0	1	0	1	0	1
99032	ARSA	6151415	NC_000022.11	50626933	NC_000022.10	51065361	22	C	A	2	NM_000487.6	c.585G>T	p.Trp195Cys	Benign	1	93125	A0A0C4DFZ2_HUMAN	ENST00000216124		PF00884	0.156	-1.465	-1.621	0	0	0	0	0	0	0	0	0	0	0	0	0	0	0	0	0	1	0	0	0	0	0	1	0	1
99035	ARSA	398123418	NC_000022.11	50626057	NC_000022.10	51064485	22	G	A	2	NM_000487.6	c.986C>T	p.Thr329Ile	Pathogenic/Likely pathogenic	4/5	93128	A0A0C4DFZ2_HUMAN	ENST00000216124		PF00884	0.614	0.67	0.056	0	0	0	0	0	0	0	1	0	0	0	0	0	0	1	0	1	0	0	0	0	0	0	0	0	0
99048	ATRX	398123425	NC_000023.11	77688876	NC_000023.10	76944369	X	T	C	2	NM_000489.5	c.536A>G	p.Asn179Ser	Pathogenic	5	93141	ATRX_HUMAN	ENST00000373344	P46100	PF17981	2.938	-1.312	-4.25	1	0	0	0	0	0	1	1	0	0	0	0	0	0	1	0	1	0	0	0	0	0	0	0	0	0
99072	GALNS	2303269	NC_000016.10	88824832	NC_000016.9	88891240	16	C	A	2	NM_000512.5	c.1177G>T	p.Ala393Ser	Benign	1	93165	GALNS_HUMAN	ENST00000268695	P34059	PF14707	0.712	-7.253	-7.965	1	0	0	0	0	0	0	0	0	0	0	0	0	0	0	0	0	1	0	0	0	1	0	1	0	1
99079	GALNS	11862754	NC_000016.10	88842751	NC_000016.9	88909159	16	G	T	2	NM_000512.5	c.199C>A	p.Leu67Met	Benign	1	93172	GALNS_HUMAN	ENST00000268695	P34059	PF00884	0.117	1.147	1.03	0	0	0	0	0	0	0	0	0	0	0	0	0	0	0	0	0	1	0	0	0	0	0	1	0	1
99090	GALNS	34745339	NC_000016.10	88835791	NC_000016.9	88902199	16	G	C	2	NM_000512.5	c.692C>G	p.Ala231Gly	Benign	1	93183	GALNS_HUMAN	ENST00000268695	P34059	PF00884	1.181	0.274	-0.907	0	0	0	0	0	0	0	0	0	0	0	0	0	0	1	0	0	1	0	0	0	0	0	1	0	1
99095	HEXA	1800430	NC_000015.10	72346662	NC_000015.9	72639003	15	T	C	2	NM_000520.6	c.1195A>G	p.Asn399Asp	Benign/Likely benign	1/2	93188	HEXA_HUMAN	ENST00000268097	P06865	PF00728	-1.233	-2.532	-1.299	0	0	0	0	0	0	0	0	0	0	0	0	0	0	0	0	0	0	1	0	0	1	0	1	0	1
99096	HEXA	1800431	NC_000015.10	72346551	NC_000015.9	72638892	15	T	C	2	NM_000520.6	c.1306A>G	p.Ile436Val	Benign	1	93189	HEXA_HUMAN	ENST00000268097	P06865	PF00728	-1.929	-2.22	-0.291	0	0	0	0	0	0	0	0	0	0	0	0	0	0	0	0	0	1	1	0	0	1	0	1	0	1
99109	HEXB	10805890	NC_000005.10	74697056	NC_000005.9	73992881	5	A	G	2	NM_000521.4	c.619A>G	p.Ile207Val	Benign	1	93202	HEXB_HUMAN	ENST00000261416	P07686	PF00728	1.039	-0.231	-1.27	NA	0	0	0	0	0	0	0	0	0	0	0	0	0	0	0	0	1	0	0	0	0	0	1	0	1
99114	MAN2B1	1133330	NC_000019.10	12661276	NC_000019.9	12772090	19	C	T	2	NM_000528.4	c.1010G>A	p.Arg337Gln	Benign	1	93207	MA2B1_HUMAN	ENST00000456935	O00754	PF01074	-0.302	-0.354	-0.052	0	0	0	0	0	0	0	0	0	0	0	0	0	0	0	0	0	1	1	0	0	1	0	1	0	1
99117	MAN2B1	34544747	NC_000019.10	12657035	NC_000019.9	12767849	19	C	A	2	NM_000528.4	c.1441G>T	p.Ala481Ser	Benign	1	93210	MA2B1_HUMAN	ENST00000456935	O00754	PF09261	0.833	0.278	-0.555	0	0	0	0	0	0	1	0	0	0	0	0	0	0	0	0	0	1	1	0	0	0	0	1	0	1
99124	MAN2B1	1054486	NC_000019.10	12663394	NC_000019.9	12774208	19	G	C	2	NM_000528.4	c.832C>G	p.Leu278Val	Benign	1	93217	MA2B1_HUMAN	ENST00000456935	O00754	PF01074	-1.866	0.58	2.446	0	0	0	0	0	0	0	0	0	0	0	0	0	0	0	0	0	1	1	0	0	1	0	1	0	1
99125	MAN2B1	1054487	NC_000019.10	12661351	NC_000019.9	12772165	19	G	A	2	NM_000528.4	c.935C>T	p.Thr312Ile	Benign	1	93218	MA2B1_HUMAN	ENST00000456935	O00754	PF01074	-1.099	1.406	2.505	0	0	0	0	0	0	0	0	0	0	0	0	0	0	0	0	0	1	1	0	0	1	0	1	0	1
99142	PLP1	398123467	NC_000023.11	103789373	NC_000023.10	103044302	X	G	C	2	NM_000533.5	c.737G>C	p.Gly246Ala	Pathogenic/Likely pathogenic	4/5	93235	MYPR_HUMAN	ENST00000621218	P60201	PF01275	2.418	-0.582	-3	NA	0	0	0	0	0	1	1	0	0	0	0	0	1	1	0	1	0	0	0	0	0	0	0	0	0
99227	SMPD1	398123479	NC_000011.10	6391822	NC_000011.9	6413052	11	G	C	2	NM_000543.5	c.757G>C	p.Asp253His	Pathogenic/Likely pathogenic	4/5	93320	ASM_HUMAN	ENST00000342245	P17405	PF00149	0.293	-1.219	-1.512	0	0	0	0	0	0	1	1	0	0	0	0	0	0	1	0	1	0	0	0	0	0	0	0	0	0
99233	VHL	5030804	NC_000003.12	10142080	NC_000003.11	10183764	3	A	G	2	NM_000551.3	c.233A>G	p.Asn78Ser	Pathogenic	5	93326	VHL_HUMAN	ENST00000256474	P40337	PF01847	3.154	-3.379	-6.533	1	0	0	0	0	0	1	1	0	0	0	0	0	0	1	0	1	0	0	0	0	0	0	0	0	0
99234	VHL	398123481	NC_000003.12	10142103	NC_000003.11	10183787	3	C	G	2	NM_000551.3	c.256C>G	p.Pro86Ala	Pathogenic/Likely pathogenic	4/5	93327	VHL_HUMAN	ENST00000256474	P40337	PF01847	1.972	-0.609	-2.581	NA	0	0	0	0	0	1	1	0	0	0	0	0	0	1	0	1	0	0	0	0	0	0	0	0	0
99239	AGTR2	5191	NC_000023.11	116173023	NC_000023.10	115304276	X	G	A	2	NM_000686.5	c.743G>A	p.Arg248Lys	Benign	1	93332	AGTR2_HUMAN	ENST00000371906	P50052	PF00001	0.183	-0.503	-0.686	0	0	0	0	0	0	1	0	0	0	0	0	0	0	0	0	0	0	0	0	0	0	0	1	0	1
99242	BCKDHA	182923857	NC_000019.10	41423038	NC_000019.9	41928943	19	C	T	2	NM_000709.4	c.1036C>T	p.Arg346Cys	Pathogenic/Likely pathogenic	4/5	93335	ODBA_HUMAN	ENST00000269980	P12694	PF00676	2.228	-3.769	-5.997	1	0	0	0	0	0	1	1	0	0	0	0	0	0	1	0	1	0	0	0	0	0	0	0	0	0
99268	BCKDHA	34442879	NC_000019.10	41414125	NC_000019.9	41920030	19	C	T	2	NM_000709.4	c.452C>T	p.Thr151Met	Benign/Likely benign	1/2	93361	ODBA_HUMAN	ENST00000269980	P12694	PF00676	0.423	-2.036	-2.459	NA	0	0	0	0	0	1	0	0	0	0	0	0	0	1	0	0	0	0	0	0	0	0	1	0	1
99272	BCKDHA	398123503	NC_000019.10	41419282	NC_000019.9	41925187	19	C	T	2	NM_000709.4	c.632C>T	p.Thr211Met	Pathogenic/Likely pathogenic	4/5	93365	ODBA_HUMAN	ENST00000269980	P12694	PF00676	1.341	-3.286	-4.627	1	0	0	0	0	0	1	1	0	0	0	0	0	0	1	0	1	0	0	0	0	0	0	0	0	0
99274	BCKDHA	375785084	NC_000019.10	41422176	NC_000019.9	41928081	19	C	T	2	NM_000709.4	c.659C>T	p.Ala220Val	Pathogenic/Likely pathogenic	4/5	93367	ODBA_HUMAN	ENST00000269980	P12694	PF00676	1.832	0.856	-0.976	NA	0	0	0	0	0	1	1	0	0	0	0	0	0	1	0	1	0	0	0	0	0	0	0	0	0
99282	BCKDHA	398123508	NC_000019.10	41422370	NC_000019.9	41928275	19	G	C	2	NM_000709.4	c.853G>C	p.Ala285Pro	Pathogenic/Likely pathogenic	4/5	93375	ODBA_HUMAN	ENST00000269980	P12694	PF00676	0.616	-4.639	-5.255	1	0	0	0	0	0	1	1	0	0	0	0	0	0	1	0	1	0	0	0	0	0	0	0	0	0
99292	BCKDHA	398123515	NC_000019.10	41422754	NC_000019.9	41928659	19	G	A	2	NM_000709.4	c.979G>A	p.Glu327Lys	Pathogenic/Likely pathogenic	4/5	93385	ODBA_HUMAN	ENST00000269980	P12694	PF00676	2.05	-5.242	-7.292	1	0	0	0	0	0	1	1	0	0	0	0	0	0	1	0	1	0	0	0	0	0	0	0	0	0
99353	GBA	398123527	NC_000001.11	155236298	NC_000001.10	155206089	1	C	G	2	NM_000157.4	c.1171G>C	p.Val391Leu	Pathogenic/Likely pathogenic	4/5	93446	GLCM_HUMAN	ENST00000368373	P04062	PF02055	1.609	-1.612	-3.221	NA	0	0	0	0	0	1	1	0	0	0	0	0	0	1	0	1	0	0	0	0	0	0	0	0	0
99354	GBA	75548401	NC_000001.11	155236246	NC_000001.10	155206037	1	G	A	2	NM_000157.4	c.1223C>T	p.Thr408Met	Benign/Likely benign	1/2	93447	GLCM_HUMAN	ENST00000368373	P04062	PF02055	1.203	-1.109	-2.312	NA	0	0	0	0	0	1	0	0	0	0	0	0	0	1	0	0	0	0	0	0	0	0	0	0	1
99355	GBA	398123528	NC_000001.11	155235829	NC_000001.10	155205620	1	C	A	2	NM_000157.4	c.1240G>T	p.Val414Leu	Pathogenic/Likely pathogenic	4/5	93448	GLCM_HUMAN	ENST00000368373	P04062	PF02055	1.703	-3.175	-4.878	1	0	0	0	0	0	1	1	0	0	0	0	0	0	1	0	1	0	0	0	0	0	0	0	0	0
99356	GBA	421016	NC_000001.11	155235252	NC_000001.10	155205043	1	A	C	2	NM_000157.4	c.1448T>G	p.Leu483Arg	Pathogenic/Likely pathogenic	4/5	93449	GLCM_HUMAN	ENST00000368373	P04062	PF17189	1.378	-7.112	-8.49	1	0	0	0	0	0	1	1	0	0	0	0	0	0	1	0	1	0	0	0	0	0	0	0	0	0
99358	GBA	398123530	NC_000001.11	155238597	NC_000001.10	155208388	1	G	A	2	NM_000157.4	c.508C>T	p.Arg170Cys	Pathogenic	5	93453	GLCM_HUMAN	ENST00000368373	P04062	PF02055	1.746	-0.417	-2.163	NA	0	0	0	0	0	1	1	0	0	0	0	0	0	1	0	1	0	0	0	0	0	0	0	0	0
99360	GBA	398123532	NC_000001.11	155238270	NC_000001.10	155208061	1	G	A	2	NM_000157.4	c.625C>T	p.Arg209Cys	Pathogenic	5	93455	GLCM_HUMAN	ENST00000368373	P04062	PF02055	1.392	-7.326	-8.718	1	0	0	0	0	0	1	1	0	0	0	0	0	0	1	0	1	0	0	0	0	0	0	0	0	0
99362	GBA	61748906	NC_000001.11	155238228	NC_000001.10	155208019	1	A	G	2	NM_000157.4	c.667T>C	p.Trp223Arg	Pathogenic/Likely pathogenic	4/5	93457	GLCM_HUMAN	ENST00000368373	P04062	PF02055	4.336	-1.714	-6.05	1	0	0	0	0	0	1	1	0	0	0	0	0	0	1	0	1	0	0	0	0	0	0	0	0	0
99363	GBA	381418	NC_000001.11	155238214	NC_000001.10	155208005	1	A	C	2	NM_000157.4	c.681T>G	p.Asn227Lys	Pathogenic	5	93458	GLCM_HUMAN	ENST00000368373	P04062	PF02055	2.428	-1.181	-3.609	NA	0	0	0	0	0	1	1	0	0	0	0	0	0	0	0	1	0	0	0	0	0	0	0	0	0
99364	GBA	409652	NC_000001.11	155238174	NC_000001.10	155207965	1	C	T	2	NM_000157.4	c.721G>A	p.Gly241Arg	Pathogenic	5	93459	GLCM_HUMAN	ENST00000368373	P04062	PF02055	1.717	-0.64	-2.357	NA	0	0	0	0	0	1	1	0	0	0	0	0	0	1	0	1	0	0	0	0	0	0	0	0	0
99377	PCARE	76346220	NC_000002.12	29074078	NC_000002.11	29296944	2	G	C	2	NM_001029883.3	c.184C>G	p.Pro62Ala	Benign	1	93472	PCARE_HUMAN	ENST00000331664	A6NGG8	PF15449	1.063	-2.107	-3.17	NA	0	0	0	0	0	0	0	0	0	0	0	0	0	0	0	0	0	0	0	0	0	0	1	0	0
99390	ZNF674	187237351	NC_000023.11	46500690	NC_000023.10	46360125	X	C	T	2	NM_001039891.3	c.899G>A	p.Arg300Gln	Benign	1	93485	ZN674_HUMAN	ENST00000523374	Q2M3X9	PF00096	2.395	-0.31	-2.705	NA	0	0	0	0	0	1	0	0	0	0	0	0	0	0	0	0	0	0	0	0	1	0	1	0	1
99435	DYNC2H1	199568537	NC_000011.10	103219963	NC_000011.9	103090692	11	G	A	2	NM_001377.3	c.8881G>A	p.Ala2961Thr	Benign/Likely benign	1/2	93530	DYHC2_HUMAN	ENST00000375735	Q8NCM8	PF12777	0.983	-0.405	-1.388	NA	0	0	0	0	0	1	0	0	0	0	0	0	0	0	0	0	0	0	0	0	0	0	1	0	0
99447	TCF4	121909123	NC_000018.10	55228993	NC_000018.9	52896224	18	C	T	2	NM_001083962.2	c.1733G>A	p.Arg578His	Pathogenic	5	93542	ITF2_HUMAN	ENST00000354452	P15884	PF00010	0.392	0.997	0.605	0	0	0	0	0	0	1	1	0	0	0	0	0	0	1	0	1	0	1	0	0	0	0	0	0	0
99453	ACTA1	398123562	NC_000001.11	229432877	NC_000001.10	229568624	1	C	A	2	NM_001100.3	c.133G>T	p.Val45Phe	Pathogenic/Likely pathogenic	4/5	93548	ACTS_HUMAN	ENST00000366684	P68133	PF00022	1.414	-2.413	-3.827	NA	0	0	0	0	0	1	1	0	0	0	0	0	1	1	0	1	0	0	0	0	0	0	0	0	0
99454	ACTA1	398123563	NC_000001.11	229432568	NC_000001.10	229568315	1	C	T	2	NM_001100.3	c.442G>A	p.Gly148Ser	Likely pathogenic	4	93549	ACTS_HUMAN	ENST00000366684	P68133	PF00022	2.139	-1.859	-3.998	NA	0	0	0	0	0	1	1	0	0	0	0	0	1	1	0	1	0	0	0	0	0	0	0	0	0
99469	MET	77523018	NC_000007.14	116700169	NC_000007.13	116340223	7	T	C	2	NM_001127500.3	c.1085T>C	p.Met362Thr	Benign	1	93565	MET_HUMAN	ENST00000318493	P08581	PF01403	-0.418	-5.141	-4.723	NA	0	0	0	0	0	0	0	0	0	0	0	0	0	0	0	0	0	0	0	0	0	0	1	0	1
99489	NRXN1	78540316	NC_000002.12	50620057	NC_000002.11	50847195	2	G	A	2	NM_001330078.2	c.1285C>T	p.Pro429Ser	Benign/Likely benign	1/2	93585	E7ERL8_HUMAN	ENST00000401669		PF02210	0.846	0.322	-0.524	0	0	0	0	0	0	1	0	0	0	0	0	0	0	0	0	0	0	0	0	0	0	0	1	0	1
99523	EYS	115066356	NC_000006.12	64388791	NC_000006.11	65098684	6	T	C	2	NM_001142800.2	c.5977A>G	p.Thr1993Ala	Benign/Likely benign	1/2	93619	EYS_HUMAN	ENST00000503581	Q5T1H1	PF02210	0.938	0.189	-0.749	0	0	0	0	0	0	0	0	0	0	0	0	0	0	0	0	0	0	1	0	0	1	0	1	0	1
99543	SCN1A	398123588	NC_000002.12	166039436	NC_000002.11	166895946	2	C	T	2	NM_001165963.4	c.2576G>A	p.Arg859His	Pathogenic	5	93639	SCN1A_HUMAN	ENST00000674923		PF00520	2.475	-2.455	-4.93	1	0	0	0	0	0	1	1	0	0	0	0	0	0	1	0	1	0	1	0	0	0	0	0	0	0
99592	DNAH11	72657320	NC_000007.14	21620008	NC_000007.13	21659626	7	T	C	2	NM_001277115.2	c.4430T>C	p.Val1477Ala	Benign	1	93689	DYH11_HUMAN	ENST00000409508	Q96DT5	PF08393	-0.782	-0.508	0.274	0	0	0	0	0	0	0	0	0	0	0	0	0	0	0	0	0	0	0	0	0	0	0	1	0	1
99615	DHCR7	104886035	NC_000011.10	71444163	NC_000011.9	71155209	11	G	A	2	NM_001360.2	c.151C>T	p.Pro51Ser	Pathogenic	5	93712	DHCR7_HUMAN	ENST00000355527	Q9UBM7	PF01222	-0.644	-2.65	-2.006	0	0	0	0	0	0	1	1	0	0	0	0	0	0	1	0	1	0	0	0	0	0	0	0	0	0
99651	FLNA	36051194	NC_000023.11	154366167	NC_000023.10	153594535	X	G	A	2	NM_001110556.2	c.1286C>T	p.Thr429Met	Benign/Likely benign	1/2	93748	FLNA_HUMAN	ENST00000369850	P21333	PF00630	0.237	-1.272	-1.509	0	0	0	0	0	0	1	0	0	0	0	0	0	0	1	0	0	0	0	0	0	0	0	1	0	1
99656	FLNA	17091204	NC_000023.11	154361480	NC_000023.10	153589848	X	G	A	2	NM_001110556.2	c.3035C>T	p.Ser1012Leu	Benign/Likely benign	1/2	93753	FLNA_HUMAN	ENST00000369850	P21333	PF00630	1.808	-2.727	-4.535	1	0	0	0	0	0	1	0	0	0	0	0	0	0	0	0	0	0	0	0	0	0	0	1	0	1
99683	IGBP1	143163513	NC_000023.11	70134651	NC_000023.10	69354501	X	G	A	2	NM_001551.3	c.317G>A	p.Arg106Gln	Benign/Likely benign	1/2	93780	IGBP1_HUMAN	ENST00000356413	P78318	PF04177	1.738	1.568	-0.17	0	0	0	0	0	0	1	0	0	0	0	0	0	0	0	0	0	0	0	0	0	0	0	1	0	1
99746	COL6A1	138884734	NC_000021.9	46002046	NC_000021.8	47421960	21	T	C	2	NM_001848.2	c.2042T>C	p.Ile681Thr	Benign	1	93844	CO6A1_HUMAN	ENST00000361866	P12109	PF00092	-1.387	-2.675	-1.288	0	0	0	0	0	0	0	0	0	0	0	0	0	0	0	0	0	0	0	0	0	0	0	1	0	1
99754	COL6A1	200261890	NC_000021.9	46002624	NC_000021.8	47422538	21	G	A	2	NM_001848.2	c.2348G>A	p.Arg783Gln	Benign/Likely benign	1/2	93852	CO6A1_HUMAN	ENST00000361866	P12109	PF00092	-3.609	-2.378	1.231	0	0	0	0	0	0	1	1	0	0	0	0	0	0	0	0	0	0	0	0	0	0	0	1	0	0
99763	COL6A1	1053312	NC_000021.9	46003475	NC_000021.8	47423389	21	G	A	2	NM_001848.2	c.2549G>A	p.Arg850His	Benign	1	93861	CO6A1_HUMAN	ENST00000361866	P12109	PF00092	0.228	0.303	0.075	0	0	0	0	0	0	0	0	0	0	0	0	0	0	0	0	0	1	0	0	0	1	0	1	0	1
99767	COL6A1	13051496	NC_000021.9	46003595	NC_000021.8	47423509	21	C	T	2	NM_001848.2	c.2669C>T	p.Ser890Leu	Benign	1	93865	CO6A1_HUMAN	ENST00000361866	P12109	PF00092	0.662	-0.848	-1.51	NA	0	0	0	0	0	0	0	0	0	0	0	0	0	0	0	0	1	0	0	0	0	0	1	0	1
99771	COL6A1	144671871	NC_000021.9	46003709	NC_000021.8	47423623	21	G	A	2	NM_001848.2	c.2783G>A	p.Arg928His	Benign	1	93869	CO6A1_HUMAN	ENST00000361866	P12109	PF00092	-0.806	-1.58	-0.774	0	0	0	0	0	0	0	0	0	0	0	0	0	0	0	0	0	0	0	0	0	1	0	1	0	1
99774	COL6A1	11553519	NC_000021.9	45984388	NC_000021.8	47404302	21	G	A	2	NM_001848.3	c.347G>A	p.Ser116Asn	Benign	1	93872	CO6A1_HUMAN	ENST00000361866	P12109	PF00092	-0.21	-0.603	-0.393	0	0	0	0	0	0	0	0	0	0	0	0	0	0	0	0	0	1	0	0	0	1	0	1	0	1
99796	COL6A1	121912939	NC_000021.9	45989617	NC_000021.8	47409531	21	G	A	2	NM_001848.2	c.868G>A	p.Gly290Arg	Pathogenic	5	93894	CO6A1_HUMAN	ENST00000361866	P12109	PF01391	2.656	-6.558	-9.214	1	0	0	0	0	0	1	1	0	0	0	0	0	0	1	0	1	0	0	0	0	0	0	0	0	0
99797	COL6A1	398123643	NC_000021.9	45989626	NC_000021.8	47409540	21	G	A	2	NM_001848.2	c.877G>A	p.Gly293Arg	Pathogenic/Likely pathogenic	4/5	93895	CO6A1_HUMAN	ENST00000361866	P12109	PF01391	0.418	-2.713	-3.131	NA	0	0	0	0	0	1	1	0	0	0	0	0	0	1	0	1	0	0	0	0	0	0	0	0	0
99831	COL6A2	1042917	NC_000021.9	46125854	NC_000021.8	47545768	21	G	A	2	NM_001849.3	c.2039G>A	p.Arg680His	Benign	1	93929	CO6A2_HUMAN	ENST00000300527	P12110	PF00092	0.604	0.08	-0.524	0	0	0	0	0	0	0	0	0	0	0	0	0	0	0	0	0	1	0	0	0	0	0	1	0	1
99840	COL6A2	75120695	NC_000021.9	46126166	NC_000021.8	47546080	21	G	A	2	NM_001849.4	c.2351G>A	p.Arg784His	Benign/Likely benign	1/2	93938	CO6A2_HUMAN	ENST00000300527	P12110	PF00092	-2.057	0.017	2.074	0	0	0	0	0	0	1	1	0	0	0	0	0	0	0	0	0	0	0	0	0	0	0	1	0	0
99850	COL6A2;FTCD	35548026	NC_000021.9	46132295	NC_000021.8	47552209	21	G	A	2	NM_001849.3	c.2803G>A	p.Gly935Arg	Benign/Likely benign	1/2	93948	CO6A2_HUMAN	ENST00000300527	P12110	PF00092	-0.83	-3.063	-2.233	0	0	0	0	0	0	0	0	0	0	0	0	0	0	0	0	0	1	0	0	0	0	0	1	0	1
99853	COL6A2	35139588	NC_000021.9	46132475	NC_000021.8	47552389	21	G	A	2	NM_001849.3	c.2983G>A	p.Ala995Thr	Benign/Likely benign	1/2	93951	CO6A2_HUMAN	ENST00000300527	P12110	PF00092	-2.134	-0.172	1.962	0	0	0	0	0	0	0	0	0	0	0	0	0	0	0	0	0	0	0	0	0	0	0	1	0	1
99855	COL6A2	141703710	NC_000021.9	46112179	NC_000021.8	47532093	21	G	A	2	NM_001849.3	c.316G>A	p.Glu106Lys	Benign/Likely benign	1/2	93953	CO6A2_HUMAN	ENST00000300527	P12110	PF00092	-0.15	1.096	1.246	0	0	0	0	0	0	1	0	0	0	0	0	0	0	0	0	0	0	0	0	0	0	0	1	0	0
99856	COL6A2	115957676	NC_000021.9	46112362	NC_000021.8	47532276	21	G	A	2	NM_001849.3	c.499G>A	p.Gly167Ser	Benign/Likely benign	1/2	93954	CO6A2_HUMAN	ENST00000300527	P12110	PF00092	-0.345	-0.477	-0.132	0	0	0	0	0	0	1	0	0	0	0	0	0	0	1	0	0	0	0	0	0	0	0	1	0	0
99858	COL6A2	35881321	NC_000021.9	46112542	NC_000021.8	47532456	21	G	A	2	NM_001849.3	c.679G>A	p.Asp227Asn	Benign/Likely benign	1/2	93956	CO6A2_HUMAN	ENST00000300527	P12110	PF00092	-0.111	-0.215	-0.104	0	0	0	0	0	0	1	0	0	0	0	0	0	0	0	0	0	0	0	0	0	0	0	1	0	1
99863	COL6A2	61735835	NC_000021.9	46115902	NC_000021.8	47535816	21	G	A	2	NM_001849.3	c.832G>A	p.Glu278Lys	Benign/Likely benign	1/2	93961	CO6A2_HUMAN	ENST00000300527	P12110	PF01391	0.667	-0.498	-1.165	0	0	0	0	0	0	1	0	0	0	0	0	0	0	0	0	0	0	0	0	0	0	0	1	0	1
99918	DBT	185492864	NC_000001.11	100214855	NC_000001.10	100680411	1	G	A	2	NM_001918.4	c.901C>T	p.Arg301Cys	Pathogenic/Likely pathogenic	4/5	94016	ODB2_HUMAN	ENST00000370132	P11182	PF00198	0.536	-8.641	-9.177	1	0	0	0	0	0	1	1	0	0	0	0	0	0	0	0	1	0	0	0	0	0	0	0	0	0
99919	DBT	398123676	NC_000001.11	100214817	NC_000001.10	100680373	1	C	G	2	NM_001918.4	c.939G>C	p.Lys313Asn	Pathogenic/Likely pathogenic	4/5	94017	ODB2_HUMAN	ENST00000370132	P11182	PF00198	2.66	-4.026	-6.686	1	0	0	0	0	0	1	1	0	0	0	0	0	0	1	0	1	0	0	0	0	0	0	0	0	0
99920	ETFB	1130426	NC_000019.10	51347036	NC_000019.9	51850290	19	G	A	2	NM_001985.3	c.461C>T	p.Thr154Met	Benign	1	94018	ETFB_HUMAN	ENST00000309244	P38117	PF01012	0.385	-3.025	-3.41	NA	0	0	0	0	0	0	0	0	0	0	0	0	0	0	0	0	1	0	0	0	0	0	1	0	1
99967	MPI	116933453	NC_000015.10	74897215	NC_000015.9	75189556	15	C	T	2	NM_002435.3	c.1049C>T	p.Thr350Met	Benign/Likely benign	1/2	94065	MPI_HUMAN	ENST00000352410	P34949	PF01238	1.843	0.792	-1.051	NA	0	0	0	0	0	1	0	0	0	0	0	0	0	0	0	0	0	0	0	0	0	0	1	0	1
99974	MPI	117089191	NC_000015.10	74897148	NC_000015.9	75189489	15	C	T	2	NM_002435.3	c.982C>T	p.Arg328Trp	Benign/Likely benign	1/2	94072	MPI_HUMAN	ENST00000352410	P34949	PF01238	0.19	-3.059	-3.249	NA	0	0	0	0	0	1	0	0	0	0	0	0	0	1	0	0	0	0	0	0	0	0	1	0	0
99975	OPHN1	148262378	NC_000023.11	68432888	NC_000023.10	67652730	X	C	T	2	NM_002547.3	c.133G>A	p.Ala45Thr	Benign/Likely benign	1/2	94073	OPHN1_HUMAN	ENST00000355520	O60890	PF16746	1.2	-1.634	-2.834	NA	0	0	0	0	0	0	1	0	0	0	0	0	0	0	0	0	0	1	0	0	1	0	1	0	0
99990	SCN7A	116825611	NC_000002.12	166441505	NC_000002.11	167298015	2	C	T	2	NM_002976.3	c.2048G>A	p.Arg683Gln	Benign	1	94088	SCN7A_HUMAN	ENST00000643258	Q01118	PF00520	1.103	1.819	0.716	0	0	0	0	0	0	1	0	0	0	0	0	0	0	1	0	0	0	0	0	0	0	0	1	0	1
100013	CDKL5	267606715	NC_000023.11	18584332	NC_000023.10	18602452	X	G	A	2	NM_001323289.2	c.533G>A	p.Arg178Gln	Pathogenic/Likely pathogenic	4/5	94113	CDKL5_HUMAN	ENST00000623535	O76039	PF00069	1.112	-1.531	-2.643	NA	0	0	0	0	0	1	1	0	0	0	0	0	1	0	0	1	0	0	0	0	0	0	0	0	0
100085	KMT2D	398123729	NC_000012.12	49026325	NC_000012.11	49420108	12	C	T	2	NM_003482.3	c.15641G>A	p.Arg5214His	Pathogenic/Likely pathogenic	4/5	94185	KMT2D_HUMAN	ENST00000301067	O14686	PF05964	2.676	-3.348	-6.024	1	0	0	0	0	0	1	1	0	0	0	0	0	0	1	0	1	0	1	0	0	0	0	0	0	0
100189	DYSF	34671418	NC_000002.12	71564202	NC_000002.11	71791332	2	A	G	2	NM_001130987.2	c.2554A>G	p.Ile852Val	Benign/Likely benign	1/2	94289	DYSF_HUMAN	ENST00000410020	O75923	PF08150	1.596	0.647	-0.949	NA	0	0	0	0	0	0	0	0	0	0	0	0	0	0	0	0	0	0	0	0	0	0	1	0	1
100240	DYSF	398123794	NC_000002.12	71669191	NC_000002.11	71896321	2	G	A	2	NM_001130987.2	c.5626G>A	p.Asp1876Asn	Pathogenic	5	94340	DYSF_HUMAN	ENST00000410020	O75923	PF00168	0.203	0.217	0.014	0	0	0	0	0	0	1	1	0	0	0	0	0	0	1	0	1	0	0	0	0	0	0	0	0	0
100285	FOXH1	144830740	NC_000008.11	144474998	NC_000008.10	145700381	8	C	G	2	NM_003923.3	c.338G>C	p.Ser113Thr	Benign/Likely benign	1/2	94385	FOXH1_HUMAN	ENST00000377317	O75593	PF00250	-0.81	-1.123	-0.313	0	0	0	0	0	0	1	0	0	0	0	0	0	0	1	0	0	0	0	0	0	0	0	1	0	1
100353	DMD	34155804	NC_000023.11	32644238	NC_000023.10	32662355	X	T	A	2	NM_004006.3	c.1225A>T	p.Thr409Ser	Benign	1	94453	DMD_HUMAN	ENST00000357033		PF00435	-0.143	0.795	0.938	0	0	0	0	0	0	1	0	0	0	0	0	0	0	0	0	0	0	1	0	0	1	0	1	0	1
100371	DMD	140340626	NC_000023.11	32595846	NC_000023.10	32613963	X	C	G	2	NM_004006.2	c.1513G>C	p.Val505Leu	Benign/Likely benign	1/2	94471	DMD_HUMAN	ENST00000357033		PF00435	-0.385	-2.462	-2.077	NA	0	0	0	0	0	1	1	0	0	0	0	0	0	0	0	0	0	1	0	0	0	0	1	0	0
100373	DMD	61733587	NC_000023.11	32595805	NC_000023.10	32613922	X	A	T	2	NM_004006.2	c.1554T>A	p.Asp518Glu	Benign	1	94473	DMD_HUMAN	ENST00000357033		PF00435	-2.199	-3.343	-1.144	0	0	0	0	0	0	1	0	0	0	0	0	0	0	0	0	0	0	1	0	0	0	0	1	0	1
100398	DMD	398123879	NC_000023.11	32518127	NC_000023.10	32536244	X	C	A	2	NM_004006.2	c.2173G>T	p.Asp725Tyr	Benign	1	94498	DMD_HUMAN	ENST00000357033		PF00435	-0.736	-1.515	-0.779	0	0	0	0	0	0	1	1	0	0	0	0	0	0	1	0	0	0	1	0	0	0	0	1	0	0
100409	DMD	139726281	NC_000023.11	32491513	NC_000023.10	32509630	X	C	T	2	NM_004006.2	c.2386G>A	p.Val796Ile	Benign/Likely benign	1/2	94509	DMD_HUMAN	ENST00000357033		PF00435	-0.514	-0.786	-0.272	0	0	0	0	0	0	1	1	0	0	0	0	0	0	0	0	0	0	1	0	0	0	0	1	0	0
100410	DMD	72468681	NC_000023.11	32491508	NC_000023.10	32509625	X	A	C	2	NM_004006.3	c.2391T>G	p.Asn797Lys	Benign/Likely benign	1/2	94510	DMD_HUMAN	ENST00000357033		PF00435	-0.007	-0.672	-0.665	0	0	0	0	0	0	1	0	0	0	0	0	0	0	0	0	0	0	1	0	0	1	0	1	0	1
100423	DMD	398123898	NC_000023.11	32491292	NC_000023.10	32509409	X	C	G	2	NM_004006.2	c.2607G>C	p.Gln869His	Benign/Likely benign	1/2	94523	DMD_HUMAN	ENST00000357033		PF00435	1.85	-0.424	-2.274	NA	0	0	0	0	0	1	1	0	0	0	0	0	0	0	0	0	0	1	0	0	0	0	1	0	0
100487	DMD	3827462	NC_000023.11	32463465	NC_000023.10	32481582	X	T	A	2	NM_004006.3	c.3406A>T	p.Thr1136Ser	Benign/Likely benign	1/2	94587	DMD_HUMAN	ENST00000357033		PF00435	0.375	0.436	0.061	0	0	0	0	0	0	1	0	0	0	0	0	0	0	0	0	0	0	1	0	0	1	0	1	0	1
100504	DMD	1800269	NC_000023.11	32448508	NC_000023.10	32466625	X	G	A	2	NM_004006.3	c.3734C>T	p.Thr1245Ile	Benign	1	94604	DMD_HUMAN	ENST00000357033		PF00435	0.375	-3.087	-3.462	NA	0	0	0	0	0	1	0	0	0	0	0	0	0	0	0	0	0	1	0	0	0	0	1	0	1
100522	DMD	398123952	NC_000023.11	32816564	NC_000023.10	32834681	X	C	G	2	NM_004006.2	c.434G>C	p.Arg145Pro	Pathogenic/Likely pathogenic	4/5	94622	DMD_HUMAN	ENST00000357033		PF00307	0.455	-10.758	-11.213	1	0	0	0	0	0	1	1	0	0	0	0	0	0	1	0	1	0	1	0	0	0	0	0	0	0
100548	DMD	16990264	NC_000023.11	32365029	NC_000023.10	32383146	X	A	T	2	NM_004006.3	c.5016T>A	p.Asn1672Lys	Benign/Likely benign	1/2	94648	DMD_HUMAN	ENST00000357033		PF00435	0.216	0.196	-0.02	0	0	0	0	0	0	1	0	0	0	0	0	0	0	0	0	0	0	1	0	0	1	0	1	0	1
100557	DMD	1801187	NC_000023.11	32362879	NC_000023.10	32380996	X	C	T	2	NM_004006.3	c.5234G>A	p.Arg1745His	Benign	1	94657	DMD_HUMAN	ENST00000357033		PF00435	0.005	-0.292	-0.297	0	0	0	0	0	0	1	0	0	0	0	0	0	0	0	0	0	1	1	0	0	0	0	1	0	1
100603	DMD	16990169	NC_000023.11	32217032	NC_000023.10	32235149	X	G	A	2	NM_004006.3	c.6322C>T	p.Arg2108Cys	Benign	1	94703	DMD_HUMAN	ENST00000357033		PF00435	0.659	-2.299	-2.958	NA	0	0	0	0	0	1	0	0	0	0	0	0	0	0	0	0	0	1	0	0	0	0	1	0	1
100641	DMD	1800273	NC_000023.11	31968490	NC_000023.10	31986607	X	G	A	2	NM_004006.3	c.6463C>T	p.Arg2155Trp	Benign/Likely benign	1/2	94741	DMD_HUMAN	ENST00000357033		PF00435	0.931	0.475	-0.456	0	0	0	0	0	0	1	0	0	0	0	0	0	0	0	0	0	0	1	0	0	0	0	1	0	1
100756	DMD	141392048	NC_000023.11	31204086	NC_000023.10	31222203	X	A	G	2	NM_004006.3	c.9682T>C	p.Phe3228Leu	Benign/Likely benign	1/2	94856	DMD_HUMAN	ENST00000357033		PF09069	1.629	0.598	-1.031	NA	0	0	0	0	0	1	0	0	0	0	0	0	0	0	0	0	0	1	0	0	0	0	1	0	0
100801	COL6A3	111402193	NC_000002.12	237387870	NC_000002.11	238296513	2	C	T	2	NM_004369.3	c.1024G>A	p.Val342Met	Benign/Likely benign	1/2	94901	CO6A3_HUMAN	ENST00000295550	P12111	PF00092	-1.119	-1.652	-0.533	0	0	0	0	0	0	1	1	0	0	0	0	0	0	0	0	0	0	1	0	0	0	0	0	0	0
100803	COL6A3	113716915	NC_000002.12	237387663	NC_000002.11	238296306	2	G	C	2	NM_004369.3	c.1231C>G	p.Leu411Val	Benign/Likely benign	1/2	94903	CO6A3_HUMAN	ENST00000295550	P12111	PF00092	0.27	-0.18	-0.45	0	0	0	0	0	0	1	0	0	0	0	0	0	0	0	0	0	0	1	0	0	1	0	1	0	1
100807	COL6A3	112010940	NC_000002.12	237381341	NC_000002.11	238289984	2	C	G	2	NM_004369.3	c.1471G>C	p.Asp491His	Benign	1	94907	CO6A3_HUMAN	ENST00000295550	P12111	PF00092	1.407	0.477	-0.93	0	0	0	0	0	0	0	0	0	0	0	0	0	0	0	0	0	0	1	0	0	0	0	1	0	1
100808	COL6A3	113897824	NC_000002.12	237381337	NC_000002.11	238289980	2	G	C	2	NM_004369.3	c.1475C>G	p.Thr492Ser	Benign	1	94908	CO6A3_HUMAN	ENST00000295550	P12111	PF00092	0.727	0.181	-0.546	0	0	0	0	0	0	0	0	0	0	0	0	0	0	0	0	0	0	1	0	0	0	0	1	0	1
100812	COL6A3	34934127	NC_000002.12	237381026	NC_000002.11	238289669	2	C	A	2	NM_004369.3	c.1786G>T	p.Ala596Ser	Benign/Likely benign	1/2	94912	CO6A3_HUMAN	ENST00000295550	P12111	PF00092	1.959	0.746	-1.213	NA	0	0	0	0	0	0	0	0	0	0	0	0	0	0	0	0	0	1	0	0	0	0	1	0	1
100814	COL6A3	36092870	NC_000002.12	237379157	NC_000002.11	238287800	2	C	T	2	NM_004369.3	c.1976G>A	p.Arg659His	Benign	1	94914	CO6A3_HUMAN	ENST00000295550	P12111	PF00092	1.489	-2.035	-3.524	NA	0	0	0	0	0	0	0	0	0	0	0	0	0	0	0	0	0	1	0	0	0	0	1	0	1
100815	COL6A3	113155945	NC_000002.12	237378714	NC_000002.11	238287357	2	C	T	2	NM_004369.3	c.2419G>A	p.Ala807Thr	Benign	1	94915	CO6A3_HUMAN	ENST00000295550	P12111	PF00092	-1.129	0.155	1.284	0	0	0	0	0	0	0	0	0	0	0	0	0	0	0	0	0	0	1	0	0	0	0	1	0	1
100820	COL6A3	116238578	NC_000002.12	237375003	NC_000002.11	238283646	2	C	T	2	NM_004369.3	c.3088G>A	p.Val1030Met	Benign/Likely benign	1/2	94920	CO6A3_HUMAN	ENST00000295550	P12111	PF00092	1.177	0.469	-0.708	0	0	0	0	0	0	0	1	0	0	0	0	0	0	1	0	0	0	1	0	0	0	0	1	0	0
100822	COL6A3	112638391	NC_000002.12	237374900	NC_000002.11	238283543	2	C	T	2	NM_004369.3	c.3191G>A	p.Arg1064Gln	Benign/Likely benign	1/2	94922	CO6A3_HUMAN	ENST00000295550	P12111	PF00092	0.587	0.559	-0.028	0	0	0	0	0	0	0	0	0	0	0	0	0	0	0	0	0	0	1	0	0	0	0	1	0	1
100824	COL6A3	11896521	NC_000002.12	237374829	NC_000002.11	238283472	2	T	G	2	NM_004369.3	c.3262A>C	p.Lys1088Gln	Benign	1	94924	CO6A3_HUMAN	ENST00000295550	P12111	PF00092	1.891	0.227	-1.664	NA	0	0	0	0	0	0	0	0	0	0	0	0	0	0	0	0	1	1	0	0	0	0	1	0	1
100827	COL6A3	35524572	NC_000002.12	237371927	NC_000002.11	238280570	2	C	T	2	NM_004369.3	c.4090G>A	p.Val1364Met	Benign/Likely benign	1/2	94927	CO6A3_HUMAN	ENST00000295550	P12111	PF00092	1.686	-1.465	-3.151	NA	0	0	0	0	0	0	1	0	0	0	0	0	0	1	0	0	0	1	0	0	0	0	1	0	0
100829	COL6A3	80272723	NC_000002.12	237371833	NC_000002.11	238280476	2	C	T	2	NM_004369.3	c.4184G>A	p.Arg1395Gln	Benign/Likely benign	1/2	94929	CO6A3_HUMAN	ENST00000295550	P12111	PF00092	-0.231	-0.232	-0.001	0	0	0	0	0	0	0	0	0	0	0	0	0	0	0	0	0	0	1	0	0	0	0	1	0	1
100838	COL6A3	61729839	NC_000002.12	237368736	NC_000002.11	238277379	2	C	T	2	NM_004369.3	c.4727G>A	p.Arg1576Gln	Benign	1	94938	CO6A3_HUMAN	ENST00000295550	P12111	PF00092	0.349	0.156	-0.193	0	0	0	0	0	0	1	0	0	0	0	0	0	0	0	0	0	0	1	0	0	0	0	1	0	1
100842	COL6A3	35273032	NC_000002.12	237367128	NC_000002.11	238275771	2	G	A	2	NM_004369.3	c.5059C>T	p.Pro1687Ser	Benign/Likely benign	1/2	94942	CO6A3_HUMAN	ENST00000295550	P12111	PF00092	1.622	-0.738	-2.36	NA	0	0	0	0	0	1	0	0	0	0	0	0	0	0	0	0	0	1	0	0	0	0	1	0	1
100845	COL6A3	77632596	NC_000002.12	237366926	NC_000002.11	238275569	2	T	C	2	NM_004369.4	c.5261A>G	p.Lys1754Arg	Benign/Likely benign	1/2	94945	CO6A3_HUMAN	ENST00000295550	P12111	PF00092	1.058	1.297	0.239	0	0	0	0	0	0	1	0	0	0	0	0	0	0	0	0	0	0	1	0	0	1	0	1	0	1
100884	COL6A3	116729313	NC_000002.12	237388164	NC_000002.11	238296807	2	T	C	2	NM_004369.3	c.730A>G	p.Ile244Val	Benign/Likely benign	1/2	94984	CO6A3_HUMAN	ENST00000295550	P12111	PF00092	0.359	2.028	1.669	0	0	0	0	0	0	1	0	0	0	0	0	0	0	0	0	0	0	1	0	0	0	0	1	0	0
100886	COL6A3	111803773	NC_000002.12	237344618	NC_000002.11	238253261	2	G	A	2	NM_004369.3	c.7400C>T	p.Ser2467Leu	Benign/Likely benign	1/2	94986	CO6A3_HUMAN	ENST00000295550	P12111	PF00092	0.416	-2.293	-2.709	NA	0	0	0	0	0	1	0	0	0	0	0	0	0	0	0	0	0	1	0	0	0	0	1	0	0
100891	COL6A3	151079701	NC_000002.12	237344373	NC_000002.11	238253016	2	G	A	2	NM_004369.4	c.7645C>T	p.Arg2549Trp	Benign	1	94991	CO6A3_HUMAN	ENST00000295550	P12111	PF00092	-0.535	-2.16	-1.625	0	0	0	0	0	0	1	0	0	0	0	0	0	0	1	0	0	0	1	0	0	0	0	1	0	1
100950	CREBBP	73491901	NC_000016.10	3731844	NC_000016.9	3781845	16	G	T	2	NM_004380.3	c.4822C>A	p.Pro1608Thr	Benign	1	95050	CBP_HUMAN	ENST00000262367	Q92793	PF08214	1.73	-0.7	-2.43	NA	0	0	0	0	0	1	0	0	0	0	0	0	0	1	0	0	0	0	0	0	0	0	1	0	0
101070	LARGE1	73399520	NC_000022.11	33277184	NC_000022.10	33673170	22	C	T	2	NM_004737.6	c.1949G>A	p.Arg650Gln	Benign/Likely benign	1/2	95170	LARG1_HUMAN	ENST00000354992	O95461	PF13896	0.875	-0.366	-1.241	0	0	0	0	0	0	1	0	0	0	0	0	0	0	0	0	0	0	0	0	0	0	0	1	0	1
101071	LARGE1	1046166	NC_000022.11	33277139	NC_000022.10	33673125	22	C	T	2	NM_004737.6	c.1994G>A	p.Arg665His	Benign/Likely benign	1/2	95171	LARG1_HUMAN	ENST00000354992	O95461	PF13896	1.605	0.258	-1.347	NA	0	0	0	0	0	1	0	0	0	0	0	0	0	0	0	0	0	0	0	0	0	0	1	0	0
101154	MED12	200663107	NC_000023.11	71137346	NC_000023.10	70357196	X	C	T	2	NM_005120.3	c.5711C>T	p.Ala1904Val	Benign/Likely benign	1/2	95255	MED12_HUMAN	ENST00000374080	Q93074	PF12144	1.286	-6.028	-7.314	1	0	0	0	0	0	1	1	0	0	0	0	0	0	0	0	0	0	0	0	0	0	0	1	0	0
101188	PYGM	11231866	NC_000011.10	64753682	NC_000011.9	64521154	11	G	C	2	NM_005609.4	c.1240C>G	p.Arg414Gly	Benign	1	95289	PYGM_HUMAN	ENST00000164139	P11217	PF00343	0.977	-2.493	-3.47	NA	0	0	0	0	0	1	0	0	0	0	0	0	0	0	0	0	1	0	0	0	1	0	1	0	1
101189	PYGM	398124208	NC_000011.10	64753556	NC_000011.9	64521028	11	C	T	2	NM_005609.4	c.1366G>A	p.Val456Met	Pathogenic/Likely pathogenic	4/5	95290	PYGM_HUMAN	ENST00000164139	P11217	PF00343	2.417	-7.929	-10.346	1	0	0	0	0	0	1	1	0	0	0	0	0	0	1	0	1	0	0	0	0	0	0	0	0	0
101190	PYGM	398124209	NC_000011.10	64753125	NC_000011.9	64520597	11	G	C	2	NM_005609.4	c.1466C>G	p.Pro489Arg	Pathogenic/Likely pathogenic	4/5	95291	PYGM_HUMAN	ENST00000164139	P11217	PF00343	2.736	-3.912	-6.648	1	0	0	0	0	0	1	1	0	0	0	0	0	0	1	0	1	0	0	0	0	0	0	0	0	0
101197	PYGM	77656150	NC_000011.10	64757862	NC_000011.9	64525334	11	C	A	2	NM_005609.4	c.577G>T	p.Ala193Ser	Benign/Likely benign	1/2	95298	PYGM_HUMAN	ENST00000164139	P11217	PF00343	1.294	-0.678	-1.972	NA	0	0	0	0	0	1	1	0	0	0	0	0	0	1	0	0	0	0	0	0	0	0	1	0	0
101218	MANBA	2866413	NC_000004.12	102635920	NC_000004.11	103557077	4	G	A	2	NM_005908.4	c.2102C>T	p.Thr701Met	Benign	1	95319	MANBA_HUMAN	ENST00000647097	O00462	PF17786	1.079	-2.028	-3.107	NA	0	0	0	0	0	1	0	0	0	0	0	0	0	0	0	0	1	1	0	0	0	0	1	0	1
101261	MOGS	1063588	NC_000002.12	74463251	NC_000002.11	74690378	2	C	T	2	NM_006302.3	c.715G>A	p.Asp239Asn	Benign	1	95362	MOGS_HUMAN	ENST00000448666	Q13724	PF16923	1.99	0.956	-1.034	NA	0	0	0	0	0	0	0	0	0	0	0	0	0	0	0	0	1	0	0	0	0	0	1	0	1
101270	MERTK	13027171	NC_000002.12	111929411	NC_000002.11	112686988	2	G	A	2	NM_006343.3	c.353G>A	p.Ser118Asn	Benign	1	95371	MERTK_HUMAN	ENST00000295408	Q12866	PF00047	0.895	0.427	-0.468	0	0	0	0	0	0	0	0	0	0	0	0	0	0	0	0	0	1	1	0	0	1	0	1	0	1
101279	SEC23B	17807673	NC_000020.11	18532728	NC_000020.10	18513372	20	C	T	2	NM_006363.6	c.1298C>T	p.Pro433Leu	Benign	1	95380	SC23B_HUMAN	ENST00000650089	Q15437	PF08033	1.521	-4.006	-5.527	1	0	0	0	0	0	0	0	0	0	0	0	0	0	0	0	0	1	0	0	0	0	0	1	0	1
101281	SEC23B	2273526	NC_000020.11	18542358	NC_000020.10	18523002	20	C	G	2	NM_006363.6	c.1467C>G	p.His489Gln	Benign	1	95382	SC23B_HUMAN	ENST00000650089	Q15437	PF08033	2.62	-2.158	-4.778	1	0	0	0	0	0	0	0	0	0	0	0	0	0	0	0	0	1	0	0	0	1	0	1	0	1
101287	SEC23B	36023150	NC_000020.11	18524556	NC_000020.10	18505200	20	G	T	2	NM_006363.6	c.490G>T	p.Val164Leu	Benign	1	95388	SC23B_HUMAN	ENST00000650089	Q15437	PF04811	2.164	-0.377	-2.541	NA	0	0	0	0	0	1	0	0	0	0	0	0	0	1	0	0	0	0	0	0	0	0	1	0	1
101300	SCN10A	57326399	NC_000003.12	38726809	NC_000003.11	38768300	3	T	C	2	NM_006514.3	c.2884A>G	p.Ile962Val	Benign	1	95401	SCNAA_HUMAN	ENST00000644826	Q9Y5Y9	PF06512	2.353	0.2	-2.153	NA	0	0	0	0	0	0	0	0	0	0	0	0	0	0	0	0	1	0	0	0	1	0	1	0	1
101322	FTCD	61735841	NC_000021.9	46138638	NC_000021.8	47558552	21	G	A	2	NM_206965.2	c.1313C>T	p.Ala438Val	Benign/Likely benign	1/2	95423	FTCD_HUMAN	ENST00000397746	O95954	PF04961	1.883	-0.709	-2.592	NA	0	0	0	0	0	0	0	0	0	0	0	0	0	0	0	0	1	0	0	0	0	0	1	0	1
101382	PNKP	3739185	NC_000019.10	49864364	NC_000019.9	50367621	19	G	T	2	NM_007254.4	c.538C>A	p.Arg180Ser	Benign/Likely benign	1/2	95483	PNKP_HUMAN	ENST00000322344	Q96T60	PF08645	0.84	0.926	0.086	0	0	0	0	0	0	1	0	0	0	0	0	0	0	0	0	0	0	0	0	0	0	0	1	0	1
101385	PNKP	3739168	NC_000019.10	49867147	NC_000019.9	50370404	19	G	A	2	NM_007254.4	c.58C>T	p.Pro20Ser	Benign/Likely benign	1/2	95486	PNKP_HUMAN	ENST00000322344	Q96T60	PF17913	1.641	-0.372	-2.013	NA	0	0	0	0	0	1	0	0	0	0	0	0	0	0	0	0	0	0	0	0	0	0	1	0	1
101404	MLYCD	77493891	NC_000016.10	83908260	NC_000016.9	83941865	16	G	C	2	NM_012213.3	c.776G>C	p.Gly259Ala	Benign/Likely benign	1/2	95505	DCMC_HUMAN	ENST00000262430	O95822	PF05292	-0.168	-6.492	-6.324	1	0	0	0	0	0	0	0	0	0	0	0	0	0	0	0	0	0	0	0	0	1	0	1	0	1
101415	ATP6V0A2	74922060	NC_000012.12	123737249	NC_000012.11	124221796	12	G	A	2	NM_012463.4	c.1016G>A	p.Arg339His	Benign	1	95516	VPP2_HUMAN	ENST00000330342	Q9Y487	PF01496	1.088	-0.111	-1.199	NA	0	0	0	0	0	1	0	0	0	0	0	0	0	0	0	0	0	1	0	0	0	0	1	0	1
101416	ATP6V0A2	79134187	NC_000012.12	123743867	NC_000012.11	124228414	12	A	G	2	NM_012463.4	c.1121A>G	p.Lys374Arg	Benign	1	95517	VPP2_HUMAN	ENST00000330342	Q9Y487	PF01496	2.386	0.109	-2.277	NA	0	0	0	0	0	1	0	0	0	0	0	0	0	0	0	0	0	1	0	0	0	0	1	0	1
101420	ATP6V0A2	17883456	NC_000012.12	123756959	NC_000012.11	124241506	12	C	T	2	NM_012463.4	c.2438C>T	p.Ala813Val	Benign	1	95521	VPP2_HUMAN	ENST00000330342	Q9Y487	PF01496	2.154	-3.806	-5.96	1	0	0	0	0	0	1	0	0	0	0	0	0	0	1	0	0	0	1	0	0	0	0	1	0	1
101430	ALG6	4630153	NC_000001.11	63415881	NC_000001.10	63881552	1	C	T	2	NM_013339.4	c.911C>T	p.Ser304Phe	Benign/Likely benign	1/2	95531	ALG6_HUMAN	ENST00000263440	Q9Y672	PF03155	-1.348	0.276	1.624	0	0	0	0	0	0	1	0	0	0	0	0	0	0	0	0	0	1	1	0	0	0	0	1	0	1
101446	CCDC22	144632022	NC_000023.11	49248482	NC_000023.10	49104943	X	G	A	2	NM_014008.5	c.1288G>A	p.Ala430Thr	Benign	1	95548	CCD22_HUMAN	ENST00000376227	O60826	PF05667	0.724	-1.147	-1.871	NA	0	0	0	0	0	0	0	0	0	0	0	0	0	0	0	0	0	0	0	0	0	0	1	0	1
101450	SNRNP200	143898031	NC_000002.12	96284585	NC_000002.11	96950323	2	C	T	2	NM_014014.5	c.4165G>A	p.Val1389Ile	Benign/Likely benign	1/2	95552	U520_HUMAN	ENST00000323853	O75643	PF00270	1.151	1.751	0.6	0	0	0	0	0	0	1	0	0	0	0	0	0	0	1	0	0	0	0	0	0	0	0	1	0	1
101476	CNTNAP2	150918383	NC_000007.14	147121078	NC_000007.13	146818170	7	G	C	2	NM_014141.6	c.854G>C	p.Gly285Ala	Benign/Likely benign	1/2	95578	CNTP2_HUMAN	ENST00000361727	Q9UHC6	PF02210	1.545	-0.555	-2.1	NA	0	0	0	0	0	1	0	0	0	0	0	0	0	0	0	0	0	0	0	0	0	0	1	0	1
101497	INVS	2491097	NC_000009.12	100240169	NC_000009.11	103002451	9	C	T	2	NM_014425.5	c.725C>T	p.Ser242Leu	Benign/Likely benign	1/2	95599	INVS_HUMAN	ENST00000262457	Q9Y283	PF12796	0.413	-1.767	-2.18	NA	0	0	0	0	0	1	0	0	0	0	0	0	0	0	0	0	0	0	0	0	0	0	1	0	0
101498	INVS	41312220	NC_000009.12	100240184	NC_000009.11	103002466	9	A	G	2	NM_014425.5	c.740A>G	p.Asn247Ser	Benign/Likely benign	1/2	95600	INVS_HUMAN	ENST00000262457	Q9Y283	PF12796	1.281	0.198	-1.083	NA	0	0	0	0	0	1	0	0	0	0	0	0	0	0	0	0	0	0	0	0	0	0	1	0	1
101590	RPGRIP1L	139974543	NC_000016.10	53619093	NC_000016.9	53653005	16	G	C	2	NM_015272.5	c.3548C>G	p.Ala1183Gly	Benign/Likely benign	1/2	95693	FTM_HUMAN	ENST00000647211	Q68CZ1	PF18111	1.397	0.389	-1.008	NA	0	0	0	0	0	1	0	0	0	0	0	0	0	0	0	0	0	1	0	0	0	0	1	0	1
101630	OPA1	398124303	NC_000003.12	193638064	NC_000003.11	193355853	3	A	G	2	NM_015560.2	c.983A>G	p.Lys328Arg	Pathogenic	5	95733	OPA1_HUMAN	ENST00000361828	O60313	PF00350	-0.062	-0.776	-0.714	0	0	0	0	0	0	1	1	0	0	0	0	0	0	1	0	1	0	0	0	0	0	0	0	0	0
101649	CDON	3740912	NC_000011.10	126021374	NC_000011.9	125891269	11	C	T	2	NM_016952.4	c.223G>A	p.Val75Ile	Benign	1	95752	CDON_HUMAN	ENST00000263577	Q4KMG0	PF13927	0.208	0.026	-0.182	0	0	0	0	0	0	0	0	0	0	0	0	0	0	0	0	0	1	0	0	0	1	0	1	0	1
101774	PEX26	12484657	NC_000022.11	18083522	NC_000022.10	18566288	22	C	G	2	NM_001127649.3	c.457C>G	p.Leu153Val	Benign/Likely benign	1/2	95877	PEX26_HUMAN	ENST00000399744	Q7Z412	PF07163	1.883	0.098	-1.785	NA	0	0	0	0	0	1	0	0	0	0	0	0	0	1	0	0	0	0	0	0	0	0	1	0	1
101785	ASPM	41299623	NC_000001.11	197104066	NC_000001.10	197073196	1	G	A	2	NM_018136.5	c.5185C>T	p.Arg1729Trp	Benign/Likely benign	1/2	95889	ASPM_HUMAN	ENST00000367409	Q8IZT6	PF00612	1.034	-11.012	-12.046	1	0	0	0	0	0	1	0	0	0	0	0	0	0	0	0	0	0	1	0	0	0	0	1	0	1
101789	DNAAF2	2985684	NC_000014.9	49634964	NC_000014.8	50101682	14	C	G	2	NM_018139.2	c.186G>C	p.Glu62Asp	Benign	1	95893	KTU_HUMAN	ENST00000298292	Q9NVR5	PF08190	1.593	-0.764	-2.357	NA	0	0	0	0	0	0	0	0	0	0	0	0	0	0	0	0	1	0	0	0	0	0	1	0	1
101801	SLC35C1	7130656	NC_000011.10	45810958	NC_000011.9	45832509	11	A	G	2	NM_018389.5	c.718A>G	p.Ile240Val	Benign	1	95905	FUCT1_HUMAN	ENST00000314134	Q96A29	PF03151	0.958	0.854	-0.104	0	0	0	0	0	0	0	0	0	0	0	0	0	0	0	0	0	1	0	0	0	1	0	1	0	1
101818	MKKS	1547	NC_000020.11	10405411	NC_000020.10	10386059	20	G	A	2	NM_018848.3	c.1549C>T	p.Arg517Cys	Benign	1	95922	MKKS_HUMAN	ENST00000399054	Q9NPJ1	PF00118	-3.259	-3.578	-0.319	0	0	0	0	0	0	1	0	0	0	0	0	0	0	0	0	0	1	0	0	0	1	0	1	0	1
101819	MKKS	1545	NC_000020.11	10405365	NC_000020.10	10386013	20	C	A	2	NM_018848.3	c.1595G>T	p.Gly532Val	Benign	1	95923	MKKS_HUMAN	ENST00000399054	Q9NPJ1	PF00118	-3.323	-6.461	-3.138	0	0	0	0	0	0	1	0	0	0	0	0	0	0	0	0	0	1	0	0	0	1	0	1	0	1
101820	CLN8	150047904	NC_000008.11	1780391	NC_000008.10	1728557	8	C	G	2	NM_018941.3	c.685C>G	p.Pro229Ala	Benign	1	95924	CLN8_HUMAN	ENST00000331222	Q9UBY8	PF03798	0.703	-1.062	-1.765	NA	0	0	0	0	0	0	0	0	0	0	0	0	0	0	0	0	0	0	0	0	0	0	1	0	1
101837	MCCC1	2270968	NC_000003.12	183037421	NC_000003.11	182755209	3	T	G	2	NM_020166.5	c.1391A>C	p.His464Pro	Benign	1	95941	MCCA_HUMAN	ENST00000265594	Q96RQ3	PF02785	0.738	0.895	0.157	0	0	0	0	0	0	0	0	0	0	0	0	0	0	0	0	0	1	0	0	0	0	0	1	0	1
101870	SHROOM4	28362302	NC_000023.11	50598377	NC_000023.10	50341377	X	C	A	2	NM_020717.3	c.4101G>T	p.Leu1367Phe	Benign	1	95974	SHRM4_HUMAN	ENST00000376020	Q9ULL8	PF08687	0.542	-7.034	-7.576	1	0	0	0	0	0	1	0	0	0	0	0	0	0	0	0	0	0	0	0	0	0	0	1	0	1
101986	ALG8	665278	NC_000011.10	78114274	NC_000011.9	77825320	11	T	C	2	NM_024079.5	c.665A>G	p.Asn222Ser	Benign/Likely benign	1/2	96092	ALG8_HUMAN	ENST00000299626	Q9BVK2	PF03155	0.274	-0.502	-0.776	0	0	0	0	0	0	1	0	0	0	0	0	0	0	0	0	0	1	0	0	0	1	0	1	0	1
101987	ALG8	61995925	NC_000011.10	78112745	NC_000011.9	77823791	11	C	T	2	NM_024079.5	c.803G>A	p.Arg268Gln	Benign/Likely benign	1/2	96093	ALG8_HUMAN	ENST00000299626	Q9BVK2	PF03155	2.608	-2.728	-5.336	1	0	0	0	0	0	1	0	0	0	0	0	0	0	1	0	0	0	0	0	0	0	0	1	0	1
101989	ALG12	3922872	NC_000022.11	49904240	NC_000022.10	50297888	22	T	C	2	NM_024105.4	c.1177A>G	p.Ile393Val	Benign	1	96095	ALG12_HUMAN	ENST00000330817	Q9BV10	PF03901	-1.528	-1.717	-0.189	0	0	0	0	0	0	0	0	0	0	0	0	0	0	0	0	0	1	0	0	0	0	0	1	0	1
101991	ALG12	144665682	NC_000022.11	49909927	NC_000022.10	50303575	22	G	A	2	NM_024105.4	c.631C>T	p.Arg211Cys	Benign/Likely benign	1/2	96097	ALG12_HUMAN	ENST00000330817	Q9BV10	PF03901	-0.057	-1.414	-1.357	0	0	0	0	0	0	0	0	0	0	0	0	0	0	0	0	0	0	0	0	0	1	0	1	0	1
101994	ALG12	114264124	NC_000022.11	49909314	NC_000022.10	50302962	22	C	T	2	NM_024105.4	c.698G>A	p.Arg233Gln	Benign/Likely benign	1/2	96100	ALG12_HUMAN	ENST00000330817	Q9BV10	PF03901	0.867	1.081	0.214	0	0	0	0	0	0	0	0	0	0	0	0	0	0	0	0	0	0	0	0	0	1	0	1	0	1
102020	MCPH1	2515569	NC_000008.11	6444897	NC_000008.10	6302418	8	A	G	2	NM_024596.5	c.1175A>G	p.Asp392Gly	Benign	1	96126	MCPH1_HUMAN	ENST00000344683	Q8NEM0	PF12258	-0.359	1.788	2.147	0	0	0	0	0	0	1	0	0	0	0	0	0	0	0	0	0	1	0	0	0	1	0	1	0	1
102030	ALG9	17113312	NC_000011.10	111853674	NC_000011.9	111724397	11	G	A	2	NM_024740.2	c.764C>T	p.Ser255Leu	Benign/Likely benign	1/2	96136	ALG9_HUMAN	ENST00000616540	Q9H6U8	PF03901	0.305	0.217	-0.088	0	0	0	0	0	0	1	0	0	0	0	0	0	0	0	0	0	0	0	0	0	0	0	1	0	1
102101	HMCN1	41317471	NC_000001.11	186007238	NC_000001.10	185976370	1	A	G	2	NM_031935.3	c.4586A>G	p.Asn1529Ser	Benign/Likely benign	1/2	96207	HMCN1_HUMAN	ENST00000271588	Q96RW7	PF07679	2.876	-0.191	-3.067	NA	0	0	0	0	0	0	0	0	0	0	0	0	0	1	0	0	0	1	0	0	0	0	1	0	0
102102	HMCN1	10798035	NC_000001.11	186081285	NC_000001.10	186050417	1	A	G	2	NM_031935.3	c.8678A>G	p.Glu2893Gly	Benign	1	96208	HMCN1_HUMAN	ENST00000271588	Q96RW7	PF07679	1.23	-2.056	-3.286	NA	0	0	0	0	0	0	0	0	0	0	0	0	0	0	0	0	1	1	0	0	0	0	1	0	1
102104	HMCN1	74967568	NC_000001.11	186082892	NC_000001.10	186052024	1	G	A	2	NM_031935.3	c.8815G>A	p.Gly2939Ser	Benign/Likely benign	1/2	96210	HMCN1_HUMAN	ENST00000271588	Q96RW7	PF07679	2.525	-1.883	-4.408	1	0	0	0	0	0	0	0	0	0	0	0	0	0	1	0	0	0	1	0	0	0	0	1	0	0
102123	RAX2	76076446	NC_000019.10	3771588	NC_000019.9	3771586	19	G	A	2	NM_032753.4	c.155C>T	p.Pro52Leu	Benign	1	96229	RAX2_HUMAN	ENST00000555978	Q96IS3	PF00046	2.537	1.18	-1.357	NA	0	0	0	0	0	1	0	0	0	0	0	0	0	1	0	0	0	0	0	0	0	0	1	0	1
102130	ALG2	35626507	NC_000009.12	99218085	NC_000009.11	101980367	9	A	G	2	NM_033087.4	c.1100T>C	p.Val367Ala	Benign/Likely benign	1/2	96236	ALG2_HUMAN	ENST00000476832	Q9H553	PF00534	-1.338	-0.663	0.675	0	0	0	0	0	0	0	0	0	0	0	0	0	0	0	0	0	1	0	0	0	1	0	1	0	1
102144	MEN1	398124435	NC_000011.10	64805076	NC_000011.9	64572548	11	C	A	2	NM_000244.3	c.1323G>T	p.Trp441Cys	Pathogenic/Likely pathogenic	4/5	96250	MEN1_HUMAN	ENST00000394374	O00255	PF05053	3.744	-6.474	-10.218	1	0	0	0	0	0	1	1	0	0	0	0	0	0	1	0	1	0	0	0	0	0	0	0	0	0
102182	TTN	72677221	NC_000002.12	178621869	NC_000002.11	179486596	2	G	A	2	NM_001267550.2	c.45053C>T	p.Ala15018Val	Benign/Likely benign	1/2	96288	A0A0A0MTS7_HUMAN	ENST00000589042		PF07679	-1.258	-0.34	0.918	0	0	0	0	0	0	1	0	0	0	0	0	0	1	0	0	0	0	1	0	0	0	0	1	0	0
102183	TTN	74580375	NC_000002.12	178621704	NC_000002.11	179486431	2	A	C	2	NM_001267550.2	c.45120T>G	p.Ile15040Met	Benign/Likely benign	1/2	96289	A0A0A0MTS7_HUMAN	ENST00000589042		PF07679	0.683	0.245	-0.438	0	0	0	0	0	0	0	0	0	0	0	0	0	1	0	0	0	0	1	0	0	0	0	1	0	1
102209	TTN	149375775	NC_000002.12	178547242	NC_000002.11	179411969	2	C	T	2	NM_001267550.2	c.94283G>A	p.Arg31428His	Likely benign	2	96315	A0A0A0MTS7_HUMAN	ENST00000589042		PF00041	0.153	0.445	0.292	0	0	0	0	0	0	0	1	0	0	0	0	0	1	0	0	0	0	1	0	0	0	0	1	0	0
102330	PKHD1	142522748	NC_000006.12	51772738	NC_000006.11	51637536	6	G	T	2	NM_138694.4	c.8606C>A	p.Thr2869Lys	Benign/Likely benign	1/2	96436	PKHD1_HUMAN	ENST00000371117	P08F94	PF10162	2.806	-7.192	-9.998	1	0	0	0	0	0	1	0	0	0	0	0	0	0	1	0	0	0	0	0	0	0	0	1	0	1
102393	BBS5	35487251	NC_000002.12	169497628	NC_000002.11	170354138	2	G	A	2	NM_152384.3	c.620G>A	p.Arg207His	Benign	1	96499	BBS5_HUMAN	ENST00000295240	Q8N3I7	PF07289	1.528	-0.798	-2.326	NA	0	0	0	0	0	1	0	0	0	0	0	0	0	1	0	0	0	0	0	0	0	0	1	0	0
102416	COG7	16940094	NC_000016.10	23398119	NC_000016.9	23409440	16	G	A	2	NM_153603.4	c.1814C>T	p.Thr605Met	Benign	1	96522	COG7_HUMAN	ENST00000307149	P83436	PF10191	0.714	-2.133	-2.847	NA	0	0	0	0	0	0	0	0	0	0	0	0	0	0	0	0	1	0	0	0	0	0	1	0	1
102427	MMAA	2270655	NC_000004.12	145655266	NC_000004.11	146576418	4	G	C	2	NM_172250.3	c.1089G>C	p.Gln363His	Benign	1	96533	MMAA_HUMAN	ENST00000649156	Q8IVH4	PF03308	2.327	0.79	-1.537	NA	0	0	0	0	0	1	0	0	0	0	0	0	0	0	0	0	1	0	0	0	0	0	1	0	1
102429	CACNA2D4	55971855	NC_000012.12	1799683	NC_000012.11	1908849	12	A	G	2	NM_172364.5	c.2987T>C	p.Phe996Ser	Benign	1	96535	CA2D4_HUMAN	ENST00000382722	Q7Z3S7	PF08473	0.444	-1.036	-1.48	0	0	0	0	0	0	0	0	0	0	0	0	0	0	0	0	0	0	0	0	0	0	0	1	0	0
102455	BCKDHB	398124560	NC_000006.12	80273189	NC_000006.11	80982906	6	G	A	2	NM_183050.4	c.1006G>A	p.Gly336Ser	Pathogenic/Likely pathogenic	4/5	96562	ODBB_HUMAN	ENST00000320393	P21953	PF02780	2.345	1.021	-1.324	NA	0	0	0	0	0	1	1	0	0	0	0	0	0	1	0	1	0	0	0	0	0	0	0	0	0
102456	BCKDHB	398124561	NC_000006.12	80273199	NC_000006.11	80982916	6	C	T	2	NM_183050.4	c.1016C>T	p.Ser339Leu	Pathogenic	5	96563	ODBB_HUMAN	ENST00000320393	P21953	PF02780	1.372	-4.936	-6.308	1	0	0	0	0	0	1	1	0	0	0	0	0	0	1	0	1	0	0	0	0	0	0	0	0	0
102483	BCKDHB	398124581	NC_000006.12	80168905	NC_000006.11	80878622	6	C	T	2	NM_183050.4	c.508C>T	p.Arg170Cys	Likely pathogenic	4	96590	ODBB_HUMAN	ENST00000320393	P21953	PF02779	0.869	-3.39	-4.259	NA	0	0	0	0	0	1	1	0	0	0	0	0	0	1	0	1	0	0	0	0	0	0	0	0	0
102488	BCKDHB	149766077	NC_000006.12	80168944	NC_000006.11	80878661	6	C	T	2	NM_183050.4	c.547C>T	p.Arg183Trp	Likely pathogenic	4	96595	ODBB_HUMAN	ENST00000320393	P21953	PF02779	1.939	-3.795	-5.734	1	0	0	0	0	0	1	1	0	0	0	0	0	0	0	0	1	0	0	0	0	0	0	0	0	0
102517	B3GLCT	1041073	NC_000013.11	31317609	NC_000013.10	31891746	13	G	A	2	NM_194318.4	c.1108G>A	p.Glu370Lys	Benign	1	96624	B3GLT_HUMAN	ENST00000343307	Q6Y288	PF02434	1.295	1.14	-0.155	0	0	0	0	0	0	0	0	0	0	0	0	0	0	0	0	0	1	1	0	0	0	0	1	0	1
102525	NHS	150688899	NC_000023.11	17725820	NC_000023.10	17743940	X	C	T	2	NM_001291867.2	c.1714C>T	p.Pro572Ser	Benign	1	96632	NHS_HUMAN	ENST00000676302		PF15273	2.278	0.367	-1.911	NA	0	0	0	0	0	1	0	0	0	0	0	0	0	0	0	0	1	1	0	0	0	0	1	0	1
102529	NHS	143081492	NC_000023.11	17726436	NC_000023.10	17744556	X	T	C	2	NM_001291867.2	c.2330T>C	p.Phe777Ser	Benign/Likely benign	1/2	96636	NHS_HUMAN	ENST00000676302		PF15273	1.573	-3.284	-4.857	1	0	0	0	0	0	1	1	0	0	0	0	0	0	0	0	0	0	1	0	0	0	0	1	0	0
102540	BBS9	61764067	NC_000007.14	33340944	NC_000007.13	33380556	7	G	A	2	NM_198428.3	c.1246G>A	p.Val416Met	Benign/Likely benign	1/2	96647	PTHB1_HUMAN	ENST00000242067	Q3SYG4	PF14727	0.94	1.074	0.134	0	0	0	0	0	0	1	0	0	0	0	0	0	0	0	0	0	0	0	0	0	1	0	1	0	1
102572	ANO5	199501657	NC_000011.10	22221158	NC_000011.9	22242704	11	A	G	2	NM_213599.2	c.242A>G	p.Asp81Gly	Likely pathogenic	4	96679	ANO5_HUMAN	ENST00000324559	Q75V66	PF16178	2.724	-7.997	-10.721	1	0	0	0	0	0	1	1	0	0	0	0	0	0	1	0	1	0	0	0	0	0	0	0	0	0
102580	ANO5	7481951	NC_000011.10	22250324	NC_000011.9	22271870	11	A	T	2	NM_213599.3	c.966A>T	p.Leu322Phe	Benign/Likely benign	1/2	96687	ANO5_HUMAN	ENST00000324559	Q75V66	PF04547	1.158	0.908	-0.25	0	0	0	0	0	0	0	0	0	0	0	0	0	0	0	0	0	1	0	0	0	0	0	1	0	1
102597	SLC2A1	13306758	NC_000001.11	42927148	NC_000001.10	43392819	1	G	A	2	NM_006516.3	c.1372C>T	p.Arg458Trp	Pathogenic/Likely pathogenic	4/5	96708	GTR1_HUMAN	ENST00000426263	P11166	PF00083	1.596	-2.735	-4.331	NA	0	0	0	0	0	0	1	0	0	0	0	0	0	1	0	1	0	0	0	0	0	0	0	0	0
102755	BRCA2	11571707	NC_000013.11	32356461	NC_000013.10	32930598	13	T	C	3	NM_000059.4	c.7469T>C	p.Ile2490Thr	Benign	1	96852	BRCA2_HUMAN	ENST00000380152	P51587	PF09169	0.245	-1.552	-1.797	NA	0	0	0	0	0	1	0	0	0	0	0	0	0	0	0	0	0	1	0	0	1	0	1	0	1
103044	OTC	66550389	NC_000023.11	38369854	NC_000023.10	38229107	X	G	A	2	NM_000531.6	c.275G>A	p.Arg92Gln	Pathogenic	5	97152	OTC_HUMAN	ENST00000039007	P00480	PF02729	2.866	-7.795	-10.661	1	0	0	0	0	0	0	1	0	0	0	0	0	0	1	0	1	0	0	0	0	0	0	0	0	0
103108	OTC	72556271	NC_000023.11	38401370	NC_000023.10	38260623	X	A	G	2	NM_000531.6	c.482A>G	p.Asn161Ser	Pathogenic	5	97216	OTC_HUMAN	ENST00000039007	P00480	PF02729	3.181	-1.707	-4.888	1	0	0	0	0	0	0	1	0	0	0	0	0	0	1	0	1	0	0	0	0	0	0	0	0	0
103157	OTC	72558406	NC_000023.11	38403673	NC_000023.10	38262926	X	A	G	2	NM_000531.6	c.596A>G	p.Asn199Ser	Pathogenic/Likely pathogenic	4/5	97265	OTC_HUMAN	ENST00000039007	P00480	PF00185	2.415	-3.663	-6.078	1	0	0	0	0	0	0	1	0	0	0	0	0	0	1	0	1	0	0	0	0	0	0	0	0	0
103258	OTC	67414444	NC_000023.11	38411938	NC_000023.10	38271191	X	T	A	2	NM_000531.6	c.944T>A	p.Val315Asp	Pathogenic	5	97366	OTC_HUMAN	ENST00000039007	P00480	PF00185	2.544	-7.784	-10.328	1	0	0	0	0	0	0	1	0	0	0	0	0	0	1	0	1	0	0	0	0	0	0	0	0	0
103493	MVK	104895332	NC_000012.12	109586102	NC_000012.11	110023907	12	T	C	2	NM_000431.4	c.608T>C	p.Val203Ala	Pathogenic/Likely pathogenic	4/5	97601	KIME_HUMAN	ENST00000228510	Q03426	PF00288	0.496	-3.25	-3.746	NA	0	0	0	0	0	1	1	0	0	0	0	0	0	1	0	1	0	0	0	0	0	0	0	0	0
103578	TNFRSF1A	104895228	NC_000012.12	6333764	NC_000012.11	6442930	12	A	G	2	NM_001065.4	c.295T>C	p.Cys99Arg	Pathogenic	5	97686	TNR1A_HUMAN	ENST00000162749	P19438	PF00020	4.302	-4.98	-9.282	1	0	0	0	0	0	1	1	0	0	0	0	0	0	1	0	1	0	0	0	0	0	0	0	0	0
103758	NOD2	104895452	NC_000016.10	50722660	NC_000016.9	50756571	16	C	A	2	NM_022162.3	c.2753C>A	p.Ala918Asp	Likely benign	2	97866	NOD2_HUMAN	.	.	PF13516	1.146	-1.506	-2.652	NA	0	0	0	0	0	1	1	0	0	0	0	0	0	0	0	0	0	0	0	0	0	0	1	0	0
103781	NLRP12	104895568	NC_000019.10	53801282	NC_000019.9	54304536	19	C	G	2	NM_144687.3	c.2701G>C	p.Val901Leu	Benign	1	97889	NAL12_HUMAN	ENST00000324134	P59046	PF13516	1.242	0.53	-0.712	0	0	0	0	0	0	1	0	0	0	0	0	0	0	0	0	0	0	0	0	0	0	0	1	0	0
103801	NLRP3	151344629	NC_000001.11	247424492	NC_000001.10	247587794	1	C	T	2	NM_004895.4	c.1049C>T	p.Thr350Met	Pathogenic	5	97909	NLRP3_HUMAN	ENST00000336119	Q96P20	PF05729	1.376	-1.229	-2.605	NA	0	0	0	0	0	1	1	0	0	0	0	0	0	1	0	1	0	0	0	0	0	0	0	0	0
103907	PSEN1	63750450	NC_000014.9	73173571	NC_000014.8	73640279	14	A	G	2	NM_000021.4	c.344A>G	p.Tyr115Cys	Pathogenic	5	98015	PSN1_HUMAN	ENST00000324501	P49768	PF01080	3.028	-7.434	-10.462	1	0	0	0	0	0	1	1	0	0	0	0	0	0	1	0	1	0	0	0	0	0	0	0	0	0
103914	PSEN1	63751278	NC_000014.9	73173631	NC_000014.8	73640339	14	A	G	2	NM_000021.4	c.404A>G	p.Asn135Ser	Pathogenic/Likely pathogenic	4/5	98022	PSN1_HUMAN	ENST00000324501	P49768	PF01080	2.739	-3.094	-5.833	1	0	0	0	0	0	1	1	0	0	0	0	0	0	1	0	1	0	0	0	0	0	0	0	0	0
103918	PSEN1	63750004	NC_000014.9	73173655	NC_000014.8	73640363	14	T	C	2	NM_000021.4	c.428T>C	p.Ile143Thr	Pathogenic	5	98026	PSN1_HUMAN	ENST00000324501	P49768	PF01080	2.089	-4.445	-6.534	1	0	0	0	0	0	1	1	0	0	0	0	0	0	1	0	1	0	0	0	0	0	0	0	0	0
103957	PSEN1	63749836	NC_000014.9	73192786	NC_000014.8	73659494	14	G	A	2	NM_000021.4	c.691G>A	p.Ala231Thr	Likely pathogenic	4	98065	PSN1_HUMAN	ENST00000324501	P49768	PF01080	1.659	-2.543	-4.202	NA	0	0	0	0	0	1	1	0	0	0	0	0	0	1	0	1	0	0	0	0	0	0	0	0	0
103972	PSEN1	63750301	NC_000014.9	73198052	NC_000014.8	73664760	14	C	T	2	NM_000021.4	c.791C>T	p.Pro264Leu	Pathogenic/Likely pathogenic	4/5	98080	PSN1_HUMAN	ENST00000324501	P49768	PF01080	2.682	-7.434	-10.116	1	0	0	0	0	0	1	1	0	0	0	0	0	0	1	0	1	0	0	0	0	0	0	0	0	0
103986	PSEN1	17125721	NC_000014.9	73206470	NC_000014.8	73673178	14	A	G	2	NM_000021.4	c.953A>G	p.Glu318Gly	Benign/Likely benign	1/2	98094	PSN1_HUMAN	ENST00000324501	P49768	PF01080	-0.348	-1.553	-1.205	0	0	0	0	0	0	1	0	0	0	0	0	0	0	1	0	0	0	0	0	0	0	0	1	0	1
104198	CHRNA4	121912267	NC_000020.11	63350302	NC_000020.10	61981654	20	C	T	2	NM_000744.7	c.1109G>A	p.Arg370Gln	Likely benign	2	98305	ACHA4_HUMAN	ENST00000370263	P43681	PF02932	-0.783	-1.059	-0.276	0	0	0	0	0	0	1	1	0	0	0	0	0	0	0	0	0	0	0	0	0	1	0	1	0	0
104216	CHRNA4	121912285	NC_000020.11	63349700	NC_000020.10	61981052	20	C	T	2	NM_000744.7	c.1711G>A	p.Val571Ile	Likely benign	2	98323	ACHA4_HUMAN	ENST00000370263	P43681	PF02932	0.995	0.299	-0.696	0	0	0	0	0	0	1	0	0	0	0	0	0	0	1	0	0	0	0	0	0	0	0	1	0	0
104323	GRIN2B	140744818	NC_000012.12	13562998	NC_000012.11	13715932	12	C	A	2	NM_000834.4	c.4240G>T	p.Ala1414Ser	Benign/Likely benign	1/2	98430	NMDE2_HUMAN	ENST00000609686	Q13224	PF10565	0.057	-3.838	-3.895	NA	0	0	0	0	0	1	0	0	0	0	0	0	0	0	0	0	0	0	0	0	0	0	1	0	0
104441	GUCY2D	28743021	NC_000017.11	8009561	NC_000017.10	7912879	17	C	T	2	NM_000180.4	c.1724C>T	p.Pro575Leu	Benign	1	98548	GUC2D_HUMAN	ENST00000254854	Q02846	PF07714	-0.194	-0.526	-0.332	0	0	0	0	0	0	1	0	0	0	0	0	0	0	0	0	0	0	0	0	0	0	0	1	0	1
104451	GUCY2D	34598902	NC_000017.11	8012594	NC_000017.10	7915912	17	C	T	2	NM_000180.4	c.2101C>T	p.Pro701Ser	Benign/Likely benign	1/2	98558	GUC2D_HUMAN	ENST00000254854	Q02846	PF07714	-0.604	0.175	0.779	0	0	0	0	0	0	0	0	0	0	0	0	0	0	0	0	0	1	0	0	0	0	0	1	0	1
104456	GUCY2D	61750168	NC_000017.11	8013918	NC_000017.10	7917236	17	C	T	2	NM_000180.4	c.2302C>T	p.Arg768Trp	Pathogenic	5	98563	GUC2D_HUMAN	ENST00000254854	Q02846	PF07714	0.235	-0.244	-0.479	0	0	0	0	0	0	0	1	0	0	0	0	0	0	1	0	1	0	0	0	0	0	0	0	0	0
104522	GPR143	62635032	NC_000023.11	9759416	NC_000023.10	9727456	X	T	C	2	NM_000273.3	c.371A>G	p.Gln124Arg	Benign/Likely benign	1/2	98632	GP143_HUMAN	ENST00000467482	P51810	PF02101	3.032	-1.607	-4.639	1	0	0	0	0	0	1	1	0	0	0	0	0	0	1	0	0	0	0	0	0	0	0	1	0	0
104556	PRPH2	61755781	NC_000006.12	42721913	NC_000006.11	42689651	6	T	C	2	NM_000322.5	c.422A>G	p.Tyr141Cys	Pathogenic	5	98666	PRPH2_HUMAN	ENST00000230381	P23942	PF00335	1.151	-4.575	-5.726	1	0	0	0	0	0	0	1	0	0	0	0	0	0	1	0	1	0	0	0	0	0	0	0	0	0
104561	PRPH2	61755787	NC_000006.12	42721866	NC_000006.11	42689604	6	C	T	2	NM_000322.5	c.469G>A	p.Asp157Asn	Likely pathogenic	4	98671	PRPH2_HUMAN	ENST00000230381	P23942	PF00335	2.201	1.15	-1.051	NA	0	0	0	0	0	0	1	0	0	0	0	0	0	1	0	1	0	0	0	0	0	0	0	0	0
104580	PRPH2	61755801	NC_000006.12	42704558	NC_000006.11	42672296	6	C	G	2	NM_000322.5	c.635G>C	p.Ser212Thr	Pathogenic/Likely pathogenic	4/5	98690	PRPH2_HUMAN	ENST00000230381	P23942	PF00335	2.141	0.431	-1.71	NA	0	0	0	0	0	0	1	0	0	0	0	0	0	1	0	1	0	0	0	0	0	0	0	0	0
104582	PRPH2	61755803	NC_000006.12	42704555	NC_000006.11	42672293	6	C	T	2	NM_000322.5	c.638G>A	p.Cys213Tyr	Pathogenic	5	98692	PRPH2_HUMAN	ENST00000230381	P23942	PF00335	4.193	-9.642	-13.835	1	0	0	0	0	0	0	1	0	0	0	0	0	0	1	0	1	0	0	0	0	0	0	0	0	0
104601	PRPH2	61755766	NC_000006.12	42722255	NC_000006.11	42689993	6	G	A	2	NM_000322.5	c.80C>T	p.Ser27Phe	Pathogenic/Likely pathogenic	4/5	98711	PRPH2_HUMAN	ENST00000230381	P23942	PF00335	-0.629	2.353	2.982	0	0	0	0	0	0	0	1	0	0	0	0	0	0	0	0	1	0	0	0	0	0	0	0	0	0
104615	RPGR	41305223	NC_000023.11	38301273	NC_000023.10	38160526	X	T	C	2	NM_000328.3	c.1033A>G	p.Asn345Asp	Benign	1	98725	RPGR_HUMAN	ENST00000642395	Q92834	PF00415	-0.291	-0.774	-0.483	0	0	0	0	0	0	1	0	0	0	0	0	0	0	0	0	0	0	1	0	0	1	0	1	0	0
104696	RPGR	62640587	NC_000023.11	38304704	NC_000023.10	38163957	X	T	C	2	NM_000328.3	c.865A>G	p.Ile289Val	Benign/Likely benign	1/2	98806	RPGR_HUMAN	ENST00000642395	Q92834	PF00415	1.423	2.129	0.706	0	0	0	0	0	0	1	1	0	0	0	0	0	0	0	0	0	0	1	0	0	1	0	1	0	0
104720	RPE65	61751281	NC_000001.11	68446837	NC_000001.10	68912520	1	C	T	2	NM_000329.3	c.118G>A	p.Gly40Ser	Pathogenic	5	98830	RPE65_HUMAN	ENST00000262340	Q16518	PF03055	2.432	-3.166	-5.598	1	0	0	0	0	0	0	1	0	0	0	0	0	0	1	0	1	0	0	0	0	0	0	0	0	0
104724	RPE65	62636298	NC_000001.11	68431491	NC_000001.10	68897174	1	A	G	2	NM_000329.3	c.1223T>C	p.Leu408Pro	Likely pathogenic	4	98834	RPE65_HUMAN	ENST00000262340	Q16518	PF03055	0.182	0.933	0.751	0	0	0	0	0	0	0	1	0	0	0	0	0	0	1	0	1	0	0	0	0	0	0	0	0	0
104726	RPE65	34627040	NC_000001.11	68431319	NC_000001.10	68897002	1	G	A	2	NM_000329.3	c.1301C>T	p.Ala434Val	Benign	1	98836	RPE65_HUMAN	ENST00000262340	Q16518	PF03055	0.934	1.336	0.402	0	0	0	0	0	0	0	0	0	0	0	0	0	0	0	0	0	0	0	0	0	0	0	1	0	1
104763	RPE65	61752883	NC_000001.11	68440997	NC_000001.10	68906680	1	C	A	2	NM_000329.3	c.499G>T	p.Asp167Tyr	Likely pathogenic	4	98873	RPE65_HUMAN	ENST00000262340	Q16518	PF03055	2.135	-2.42	-4.555	1	0	0	0	0	0	0	1	0	0	0	0	0	0	1	0	1	0	0	0	0	0	0	0	0	0
104992	ABCA4	61749418	NC_000001.11	94062581	NC_000001.10	94528137	1	C	T	2	NM_000350.3	c.1933G>A	p.Asp645Asn	Pathogenic/Likely pathogenic	4/5	99103	ABCA4_HUMAN	ENST00000370225	P78363	PF12698	0.604	0.406	-0.198	0	0	0	0	0	0	1	1	0	0	0	0	0	0	1	0	1	0	0	0	0	0	0	0	0	0
104997	ABCA4	61749420	NC_000001.11	94060740	NC_000001.10	94526296	1	G	A	2	NM_000350.3	c.1957C>T	p.Arg653Cys	Pathogenic/Likely pathogenic	4/5	99108	ABCA4_HUMAN	ENST00000370225	P78363	PF12698	-0.584	-0.351	0.233	0	0	0	0	0	0	1	1	0	0	0	0	0	0	1	0	1	0	0	0	0	0	0	0	0	0
105012	ABCA4	61749428	NC_000001.11	94056692	NC_000001.10	94522248	1	C	T	2	NM_000350.3	c.2291G>A	p.Cys764Tyr	Pathogenic/Likely pathogenic	4/5	99123	ABCA4_HUMAN	ENST00000370225	P78363	PF12698	2.116	-0.322	-2.438	NA	0	0	0	0	0	0	1	0	0	0	0	0	0	1	0	1	0	0	0	0	0	0	0	0	0
105016	ABCA4	61751395	NC_000001.11	94056683	NC_000001.10	94522239	1	A	T	2	NM_000350.3	c.2300T>A	p.Val767Asp	Pathogenic/Likely pathogenic	4/5	99127	ABCA4_HUMAN	ENST00000370225	P78363	PF12698	0.457	-6.224	-6.681	1	0	0	0	0	0	0	1	0	0	0	0	0	0	0	0	1	0	0	0	0	0	0	0	0	0
105056	ABCA4	61749448	NC_000001.11	94046967	NC_000001.10	94512523	1	T	C	2	NM_000350.3	c.2870A>G	p.Gln957Arg	Likely pathogenic	4	99167	ABCA4_HUMAN	ENST00000370225	P78363	PF00005	1.457	0.257	-1.2	NA	0	0	0	0	0	1	1	0	0	0	0	0	0	1	0	1	0	0	0	0	0	0	0	0	0
105063	ABCA4	61749451	NC_000001.11	94046922	NC_000001.10	94512478	1	G	T	2	NM_000350.3	c.2915C>A	p.Thr972Asn	Pathogenic/Likely pathogenic	4/5	99174	ABCA4_HUMAN	ENST00000370225	P78363	PF00005	0.278	-6.311	-6.589	1	0	0	0	0	0	1	1	0	0	0	0	0	0	1	0	1	0	0	0	0	0	0	0	0	0
105085	ABCA4	61749459	NC_000001.11	94043462	NC_000001.10	94509018	1	C	T	2	NM_000350.3	c.3064G>A	p.Glu1022Lys	Pathogenic/Likely pathogenic	4/5	99196	ABCA4_HUMAN	ENST00000370225	P78363	PF00005	1.968	-1.244	-3.212	NA	0	0	0	0	0	1	1	0	0	0	0	0	0	1	0	1	0	0	0	0	0	0	0	0	0
105100	ABCA4	61751398	NC_000001.11	94042830	NC_000001.10	94508386	1	C	T	2	NM_000350.3	c.3259G>A	p.Glu1087Lys	Pathogenic	5	99211	ABCA4_HUMAN	ENST00000370225	P78363	PF00005	2.432	-4.037	-6.469	1	0	0	0	0	0	1	1	0	0	0	0	0	0	1	0	1	0	0	0	0	0	0	0	0	0
105101	ABCA4	61752416	NC_000001.11	94042828	NC_000001.10	94508384	1	T	G	2	NM_000350.3	c.3261A>C	p.Glu1087Asp	Pathogenic/Likely pathogenic	4/5	99212	ABCA4_HUMAN	ENST00000370225	P78363	PF00005	2.432	0.92	-1.512	NA	0	0	0	0	0	1	1	0	0	0	0	0	0	1	0	1	0	0	0	0	0	0	0	0	0
105210	ABCA4	61750155	NC_000001.11	94021695	NC_000001.10	94487251	1	G	T	2	NM_000350.3	c.4793C>A	p.Ala1598Asp	Pathogenic/Likely pathogenic	4/5	99321	ABCA4_HUMAN	ENST00000370225	P78363	PF12698	-0.783	-0.432	0.351	0	0	0	0	0	0	1	1	0	0	0	0	0	0	1	0	1	0	0	0	0	0	0	0	0	0
105219	ABCA4	61751404	NC_000001.11	94021340	NC_000001.10	94486896	1	G	A	2	NM_000350.3	c.4918C>T	p.Arg1640Trp	Pathogenic/Likely pathogenic, other	4/5	99330	ABCA4_HUMAN	ENST00000370225	P78363	PF12698	1.563	-0.618	-2.181	NA	0	0	0	0	0	1	1	0	0	0	0	0	0	1	0	1	0	0	0	0	0	0	0	0	0
105220	ABCA4	61751403	NC_000001.11	94021339	NC_000001.10	94486895	1	C	T	2	NM_000350.3	c.4919G>A	p.Arg1640Gln	Pathogenic	5	99331	ABCA4_HUMAN	ENST00000370225	P78363	PF12698	1.563	0.635	-0.928	NA	0	0	0	0	0	1	1	0	0	0	0	0	0	1	0	1	0	0	0	0	0	0	0	0	0
105260	ABCA4	61751406	NC_000001.11	94014622	NC_000001.10	94480178	1	G	T	2	NM_000350.3	c.5381C>A	p.Ala1794Asp	Pathogenic	5	99371	ABCA4_HUMAN	ENST00000370225	P78363	PF12698	0.202	-6.224	-6.426	1	0	0	0	0	0	1	1	0	0	0	0	0	0	1	0	0	0	0	0	0	0	0	0	0	0
105310	ABCA4	61750639	NC_000001.11	94007710	NC_000001.10	94473266	1	C	T	2	NM_000350.3	c.5929G>A	p.Gly1977Ser	Pathogenic	5	99421	ABCA4_HUMAN	ENST00000370225	P78363	PF00005	2.616	-4.273	-6.889	1	0	0	0	0	0	1	1	0	0	0	0	0	0	1	0	1	0	0	0	0	0	0	0	0	0
105311	ABCA4	61753037	NC_000001.11	94007703	NC_000001.10	94473259	1	G	A	2	NM_000350.3	c.5936C>T	p.Thr1979Ile	Pathogenic/Likely pathogenic	4/5	99422	ABCA4_HUMAN	ENST00000370225	P78363	PF00005	1.816	-6.115	-7.931	1	0	0	0	0	0	1	1	0	0	0	0	0	0	1	0	1	0	0	0	0	0	0	0	0	0
105317	ABCA4	61750641	NC_000001.11	94005499	NC_000001.10	94471055	1	C	T	2	NM_000350.3	c.6089G>A	p.Arg2030Gln	Pathogenic/Likely pathogenic	4/5	99428	ABCA4_HUMAN	ENST00000370225	P78363	PF00005	2.093	-0.065	-2.158	NA	0	0	0	0	0	1	1	0	0	0	0	0	0	1	0	0	0	0	0	0	0	0	0	0	0
105319	ABCA4	61750643	NC_000001.11	94005476	NC_000001.10	94471032	1	G	A	2	NM_000350.3	c.6112C>T	p.Arg2038Trp	Pathogenic	5	99430	ABCA4_HUMAN	ENST00000370225	P78363	PF00005	0.554	0.941	0.387	0	0	0	0	0	0	1	1	0	0	0	0	0	0	1	0	1	0	0	0	0	0	0	0	0	0
105327	ABCA4	61750645	NC_000001.11	94001911	NC_000001.10	94467467	1	G	A	2	NM_000350.3	c.6229C>T	p.Arg2077Trp	Pathogenic/Likely pathogenic	4/5	99438	ABCA4_HUMAN	ENST00000370225	P78363	PF00005	1.017	-0.823	-1.84	NA	0	0	0	0	0	1	1	0	0	0	0	0	0	1	0	1	0	0	0	0	0	0	0	0	0
105430	TYR	62645916	NC_000011.10	89284787	NC_000011.9	89017955	11	G	T	2	NM_000372.5	c.1199G>T	p.Trp400Leu	Pathogenic/Likely pathogenic	4/5	99541	TYRO_HUMAN	ENST00000263321	P14679	PF00264	4.37	-5.067	-9.437	1	0	0	0	0	0	1	1	0	0	0	0	0	0	1	0	1	0	0	0	0	0	0	0	0	0
105464	TYR	61754365	NC_000011.10	89178603	NC_000011.9	88911771	11	G	A	2	NM_000372.5	c.650G>A	p.Arg217Gln	Pathogenic/Likely pathogenic	4/5	99575	TYRO_HUMAN	ENST00000263321	P14679	PF00264	0.171	0.397	0.226	0	0	0	0	0	0	1	1	0	0	0	0	0	0	0	0	1	0	0	0	0	0	0	0	0	0
105476	TYR	61754374	NC_000011.10	89191277	NC_000011.9	88924445	11	C	A	2	NM_000372.5	c.895C>A	p.Arg299Ser	Pathogenic	5	99587	TYRO_HUMAN	ENST00000263321	P14679	PF00264	0.091	-0.673	-0.764	0	0	0	0	0	0	0	1	0	0	0	0	0	0	1	0	1	0	0	0	0	0	0	0	0	0
105486	CRX	61748438	NC_000019.10	47836338	NC_000019.9	48339595	19	G	A	2	NM_000554.6	c.196G>A	p.Val66Ile	Benign/Likely benign	1/2	99597	CRX_HUMAN	ENST00000221996	O43186	PF00046	0.357	0.173	-0.184	0	0	0	0	0	0	1	0	0	0	0	0	0	0	0	0	0	0	0	0	0	0	0	1	0	1
105497	CRX	61748445	NC_000019.10	47839539	NC_000019.9	48342796	19	G	A	2	NM_000554.6	c.472G>A	p.Ala158Thr	Benign/Likely benign	1/2	99608	CRX_HUMAN	ENST00000221996	O43186	PF03529	0.248	-6.382	-6.63	1	0	0	0	0	0	1	0	0	0	0	0	0	0	0	0	0	0	0	0	0	0	0	1	0	1
105510	CRX	61748459	NC_000019.10	47839791	NC_000019.9	48343048	19	G	A	2	NM_000554.6	c.724G>A	p.Val242Met	Benign/Likely benign	1/2	99621	CRX_HUMAN	ENST00000221996	O43186	PF03529	1.983	2.976	0.993	0	0	0	0	0	0	1	0	0	0	0	0	0	0	0	0	0	0	0	0	0	1	0	1	0	1
105530	GRM6	62638623	NC_000005.10	178986162	NC_000005.9	178413163	5	G	C	2	NM_000843.4	c.2092C>G	p.Leu698Val	Likely benign	2	99641	GRM6_HUMAN	ENST00000517717	O15303	PF00003	1.224	0.085	-1.139	NA	0	0	0	0	0	1	0	0	0	0	0	0	0	0	0	0	0	0	0	0	0	0	1	0	0
105546	GRM6	17078894	NC_000005.10	178991554	NC_000005.9	178418555	5	C	A	2	NM_000843.4	c.727G>T	p.Val243Phe	Benign/Likely benign	1/2	99657	GRM6_HUMAN	ENST00000517717	O15303	PF01094	0.73	-0.249	-0.979	0	0	0	0	0	0	1	0	0	0	0	0	0	0	1	0	0	0	0	0	0	0	0	1	0	1
105592	BEST1	281865224	NC_000011.10	61955744	NC_000011.9	61723216	11	C	T	2	NM_004183.4	c.274C>T	p.Arg92Cys	Pathogenic	5	99703	BEST1_HUMAN	ENST00000378043	O76090	PF01062	2.58	-2.199	-4.779	1	0	0	0	0	0	1	1	0	0	0	0	0	0	1	0	1	0	0	0	0	0	0	0	0	0
105614	BEST1	200277476	NC_000011.10	61956946	NC_000011.9	61724418	11	C	T	2	NM_004183.4	c.584C>T	p.Ala195Val	Pathogenic/Likely pathogenic	4/5	99725	BEST1_HUMAN	ENST00000378043	O76090	PF01062	0.574	-0.79	-1.364	0	0	0	0	1	0	1	1	0	0	0	0	0	0	1	0	1	0	0	0	0	0	0	0	0	0
105616	BEST1	74653691	NC_000011.10	61956981	NC_000011.9	61724453	11	C	A	2	NM_004183.4	c.619C>A	p.Leu207Ile	Benign/Likely benign	1/2	99727	BEST1_HUMAN	ENST00000378043	O76090	PF01062	0.254	-0.949	-1.203	0	0	0	0	0	0	1	0	0	0	0	0	0	0	1	0	0	0	0	0	0	0	0	1	0	1
105624	BEST1	281865238	NC_000011.10	61957402	NC_000011.9	61724874	11	C	T	2	NM_004183.4	c.652C>T	p.Arg218Cys	Pathogenic/Likely pathogenic	4/5	99735	BEST1_HUMAN	ENST00000378043	O76090	PF01062	1.95	-1.101	-3.051	NA	0	0	0	0	0	1	1	0	0	0	0	0	0	1	0	1	0	0	0	0	0	0	0	0	0
105638	BEST1	137853905	NC_000011.10	61958158	NC_000011.9	61725630	11	G	A	2	NM_004183.4	c.727G>A	p.Ala243Thr	Pathogenic	5	99749	BEST1_HUMAN	ENST00000378043	O76090	PF01062	1.427	-0.154	-1.581	NA	0	0	0	0	0	1	1	0	0	0	0	0	0	1	0	1	0	0	0	0	0	0	0	0	0
105662	BEST1	281865261	NC_000011.10	61959533	NC_000011.9	61727005	11	T	G	2	NM_004183.4	c.903T>G	p.Asp301Glu	Pathogenic	5	99773	BEST1_HUMAN	ENST00000378043	O76090	PF01062	2.502	-1.873	-4.375	1	0	0	0	0	0	1	1	0	0	0	0	0	0	0	0	1	0	0	0	0	0	0	0	0	0
105671	BEST1	281865269	NC_000011.10	61959550	NC_000011.9	61727022	11	C	T	2	NM_004183.4	c.920C>T	p.Thr307Ile	Pathogenic/Likely pathogenic	4/5	99782	BEST1_HUMAN	ENST00000378043	O76090	PF01062	1.013	-0.407	-1.42	NA	0	0	0	0	0	1	1	0	0	0	0	0	0	1	0	1	0	0	0	0	0	0	0	0	0
105675	BEST1	281865277	NC_000011.10	61959564	NC_000011.9	61727036	11	G	A	2	NM_004183.4	c.934G>A	p.Asp312Asn	Pathogenic	5	99786	BEST1_HUMAN	ENST00000378043	O76090	PF01062	1.916	-1.319	-3.235	NA	0	0	0	0	0	1	1	0	0	0	0	0	0	1	0	1	0	0	0	0	0	0	0	0	0
105683	AIPL1	12449580	NC_000017.11	6433927	NC_000017.10	6337247	17	C	G	2	NM_014336.5	c.268G>C	p.Asp90His	Benign/Likely benign	1/2	99794	AIPL1_HUMAN	ENST00000381129	Q9NZN9	PF00254	-0.265	-0.812	-0.547	0	0	0	0	0	0	1	0	0	0	0	0	0	0	0	0	0	1	0	0	0	0	0	1	0	1
105689	AIPL1	62619924	NC_000017.11	6428497	NC_000017.10	6331817	17	C	T	2	NM_014336.5	c.286G>A	p.Val96Ile	Benign/Likely benign	1/2	99800	AIPL1_HUMAN	ENST00000381129	Q9NZN9	PF00254	-2.338	-3.19	-0.852	0	0	0	0	0	0	1	0	0	0	0	0	0	0	0	0	0	0	0	0	0	0	0	1	0	1
105690	AIPL1	8069375	NC_000017.11	6428442	NC_000017.10	6331762	17	G	A	2	NM_014336.5	c.341C>T	p.Thr114Ile	Benign/Likely benign	1/2	99801	AIPL1_HUMAN	ENST00000381129	Q9NZN9	PF00254	-2.844	-4.159	-1.315	0	0	0	0	0	0	1	0	0	0	0	0	0	0	0	0	0	0	0	0	0	0	0	1	0	1
105763	CRB1	62636266	NC_000001.11	197421870	NC_000001.10	197391000	1	G	A	2	NM_201253.3	c.2042G>A	p.Cys681Tyr	Pathogenic/Likely pathogenic	4/5	99874	CRUM1_HUMAN	ENST00000367400	P82279	PF00008	4.342	-11.36	-15.702	1	0	0	0	0	0	1	1	0	0	0	0	0	0	1	0	1	0	0	0	0	0	0	0	0	0
105767	CRB1	62636287	NC_000001.11	197427631	NC_000001.10	197396761	1	G	A	2	NM_201253.3	c.2306G>A	p.Arg769His	Benign/Likely benign	1/2	99878	CRUM1_HUMAN	ENST00000367400	P82279	PF02210	-0.108	0.189	0.297	0	0	0	0	0	0	1	0	0	0	0	0	0	0	0	0	0	0	0	0	0	1	0	1	0	1
105795	CRB1	62636285	NC_000001.11	197442279	NC_000001.10	197411409	1	G	A	2	NM_201253.3	c.3992G>A	p.Arg1331His	Benign/Likely benign	1/2	99906	CRUM1_HUMAN	ENST00000367400	P82279	PF00008	0.826	1.367	0.541	0	0	0	0	0	0	1	1	0	0	0	0	0	0	0	0	0	0	0	0	0	0	0	1	0	0
105806	CRB1	62636263	NC_000001.11	197347357	NC_000001.10	197316487	1	C	T	2	NM_201253.3	c.866C>T	p.Thr289Met	Likely benign	2	99917	CRUM1_HUMAN	ENST00000367400	P82279	PF00008	-0.064	-0.594	-0.53	0	0	0	0	0	0	1	1	0	0	0	0	0	0	0	0	0	0	0	0	0	1	0	1	0	0
105828	NIPBL	80358384	NC_000005.10	37057223	NC_000005.9	37057325	5	A	G	2	NM_133433.4	c.7301A>G	p.Asn2434Ser	Likely pathogenic	4	99939	NIPBL_HUMAN	ENST00000282516	Q6KC79	PF12830	2.874	-1.357	-4.231	1	0	0	0	0	0	1	1	0	0	0	0	0	0	1	0	1	0	0	0	0	0	0	0	0	0
105957	DPYD	1801160	NC_000001.11	97305364	NC_000001.10	97770920	1	C	T	2	NM_000110.4	c.2194G>A	p.Val732Ile	Benign/Likely benign	1/2	100080	DPYD_HUMAN	ENST00000370192	Q12882	PF01180	1.701	1.212	-0.489	0	0	0	0	0	0	0	0	0	0	0	0	0	0	0	0	0	0	1	0	0	0	0	1	0	1
105969	DPYD	1801159	NC_000001.11	97515839	NC_000001.10	97981395	1	T	C	2	NM_000110.4	c.1627A>G	p.Ile543Val	Benign	1	100092	DPYD_HUMAN	ENST00000370192	Q12882	PF01180	-0.652	-2.494	-1.842	0	0	0	0	0	0	0	0	0	0	0	0	0	0	0	0	0	1	1	0	0	1	0	1	0	1
105993	DPYD	2297595	NC_000001.11	97699535	NC_000001.10	98165091	1	T	C	2	NM_000110.4	c.496A>G	p.Met166Val	Benign/Likely benign	1/2	100116	DPYD_HUMAN	ENST00000370192	Q12882	PF14691	2.993	-7.39	-10.383	1	0	0	0	0	0	0	0	0	0	0	0	0	0	1	0	0	1	1	0	0	0	0	1	0	1
106019	DPYS	36027551	NC_000008.11	104447386	NC_000008.10	105459614	8	G	A	2	NM_001385.3	c.541C>T	p.Arg181Trp	Benign	1	100142	DPYS_HUMAN	ENST00000351513	Q14117	PF01979	-0.599	-1.678	-1.079	0	0	0	0	0	0	0	0	0	0	0	0	0	0	0	0	0	0	0	0	0	0	0	1	0	1
106100	VWF	62643634	NC_000012.12	6036487	NC_000012.11	6145653	12	C	T	2	NM_000552.4	c.2447G>A	p.Arg816Gln	Likely pathogenic	4	100223	VWF_HUMAN	ENST00000261405	P04275	PF01826	1.426	-0.74	-2.166	NA	0	0	0	0	0	0	1	0	0	0	0	0	0	1	0	1	0	0	0	0	0	0	0	0	0
106101	VWF	57950734	NC_000012.12	6036483	NC_000012.11	6145649	12	A	T	2	NM_000552.4	c.2451T>A	p.His817Gln	Benign/Likely benign	1/2	100224	VWF_HUMAN	ENST00000261405	P04275	PF01826	1.46	0.313	-1.147	NA	0	0	0	0	0	0	0	0	0	0	0	0	0	0	0	0	0	0	0	0	1	0	1	0	1
106117	VWF	33978901	NC_000012.12	6031493	NC_000012.11	6140659	12	C	T	2	NM_000552.4	c.2771G>A	p.Arg924Gln	Benign/Likely benign	1/2	100240	VWF_HUMAN	ENST00000261405	P04275	PF00094	-0.305	0.253	0.558	0	0	0	0	0	0	0	0	0	0	0	0	0	0	0	0	0	0	0	0	0	0	0	1	0	1
106187	VWF	61749395	NC_000012.12	6019475	NC_000012.11	6128641	12	G	A	2	NM_000552.4	c.3943C>T	p.Arg1315Cys	Likely pathogenic	4	100310	VWF_HUMAN	ENST00000261405	P04275	PF00092	2.259	-2.516	-4.775	1	0	0	0	0	0	0	1	0	0	0	0	0	0	1	0	1	0	0	0	0	0	0	0	0	0
106206	VWF	61750071	NC_000012.12	6019298	NC_000012.11	6128464	12	G	A	2	NM_000552.4	c.4120C>T	p.Arg1374Cys	Pathogenic	5	100329	VWF_HUMAN	ENST00000261405	P04275	PF00092	0.022	-2.652	-2.674	NA	0	0	0	0	0	0	1	0	0	0	0	0	0	1	0	1	0	0	0	0	0	0	0	0	0
106207	VWF	61750072	NC_000012.12	6019297	NC_000012.11	6128463	12	C	T	2	NM_000552.4	c.4121G>A	p.Arg1374His	Pathogenic	5	100330	VWF_HUMAN	ENST00000261405	P04275	PF00092	0.022	-0.385	-0.407	0	0	0	0	0	0	0	1	0	0	0	0	0	0	1	0	1	0	0	0	0	0	0	0	0	0
106210	VWF	61750074	NC_000012.12	6019283	NC_000012.11	6128449	12	G	A	2	NM_000552.4	c.4135C>T	p.Arg1379Cys	Pathogenic	5	100333	VWF_HUMAN	ENST00000261405	P04275	PF00092	0.772	-0.033	-0.805	0	0	0	0	0	0	0	1	0	0	0	0	0	0	1	0	1	0	0	0	0	0	0	0	0	0
106246	VWF	61750100	NC_000012.12	6018901	NC_000012.11	6128067	12	G	A	2	NM_000552.4	c.4517C>T	p.Ser1506Leu	Likely pathogenic	4	100369	VWF_HUMAN	ENST00000261405	P04275	PF00092	2.602	-5.376	-7.978	1	0	0	0	0	0	0	1	0	0	0	0	0	0	1	0	1	0	0	0	0	0	0	0	0	0
106313	VWF	61750615	NC_000012.12	5994484	NC_000012.11	6103650	12	G	A	2	NM_000552.4	c.6187C>T	p.Pro2063Ser	Benign/Likely benign	1/2	100436	VWF_HUMAN	ENST00000261405	P04275	PF00094	-0.867	-1.005	-0.138	0	0	0	0	0	0	0	0	0	0	0	0	0	0	0	0	0	0	0	0	0	0	0	1	0	1
106320	VWF	2229446	NC_000012.12	5993906	NC_000012.11	6103072	12	C	T	2	NM_000552.4	c.6554G>A	p.Arg2185Gln	Benign/Likely benign	1/2	100443	VWF_HUMAN	ENST00000261405	P04275	PF08742	0.55	1.96	1.41	0	0	0	0	0	0	0	0	0	0	0	0	0	0	0	0	0	1	0	0	0	0	0	1	0	1
106344	VWF	61751286	NC_000012.12	5976158	NC_000012.11	6085324	12	G	A	2	NM_000552.4	c.7390C>T	p.Arg2464Cys	Pathogenic/Likely pathogenic	4/5	100467	VWF_HUMAN	ENST00000261405	P04275	PF00093	-0.495	-9.455	-8.96	1	0	0	0	0	0	1	1	0	0	0	0	0	0	0	0	1	0	0	0	0	0	0	0	0	0
106435	CA4	117704637	NC_000017.11	60158402	NC_000017.10	58235763	17	G	A	2	NM_000717.5	c.700G>A	p.Val234Ile	Benign	1	100558	CAH4_HUMAN	ENST00000300900	P22748	PF00194	0.462	0.918	0.456	0	0	0	0	0	0	1	0	0	0	0	0	0	0	0	0	0	0	0	0	0	1	0	1	0	1
106436	CA4	76995634	NC_000017.11	60158418	NC_000017.10	58235779	17	G	A	2	NM_000717.5	c.716G>A	p.Arg239Gln	Benign	1	100559	CAH4_HUMAN	ENST00000300900	P22748	PF00194	1.144	-0.173	-1.317	NA	0	0	0	0	0	1	0	0	0	0	0	0	0	0	0	0	0	0	0	0	1	0	1	0	1
106437	RPGR	111631988	NC_000023.11	38322877	NC_000023.10	38182130	X	T	C	2	NM_000328.3	c.223A>G	p.Ile75Val	Benign	1	100560	RPGR_HUMAN	ENST00000642395	Q92834	PF00415	-0.182	0.93	1.112	0	0	0	0	0	0	1	0	0	0	0	0	0	0	0	0	0	0	1	0	0	1	0	1	0	1
106441	BBS12	10027479	NC_000004.12	122743273	NC_000004.11	123664428	4	A	C	2	NM_152618.3	c.1381A>C	p.Asn461His	Benign/Likely benign	1/2	100564	BBS12_HUMAN	ENST00000314218	Q6ZW61	PF00118	0.165	-1.271	-1.436	0	0	0	0	0	0	1	0	0	0	0	0	0	0	0	0	0	0	0	0	0	1	0	1	0	1
106447	CDH3	34394404	NC_000016.10	68684685	NC_000016.9	68718588	16	G	A	2	NM_001793.6	c.1285G>A	p.Val429Ile	Benign	1	100570	CADH3_HUMAN	ENST00000264012	P22223	PF00028	1.829	1.949	0.12	0	0	0	0	0	0	0	0	0	0	0	0	0	0	0	0	0	0	0	0	0	0	0	1	0	1
106472	BBS2	16957538	NC_000016.10	56499794	NC_000016.9	56533706	16	G	A	2	NM_031885.4	c.1511C>T	p.Ala504Val	Benign/Likely benign	1/2	100595	BBS2_HUMAN	ENST00000245157	Q9BXC9	PF14782	0.816	-2.999	-3.815	NA	0	0	0	0	0	0	0	0	0	0	0	0	0	0	0	0	0	1	0	0	0	0	1	0	1
106477	HMCN1	79178888	NC_000001.11	186087965	NC_000001.10	186057097	1	A	G	2	NM_031935.3	c.9397A>G	p.Ile3133Val	Benign	1	100600	HMCN1_HUMAN	ENST00000271588	Q96RW7	PF07679	-0.668	-0.175	0.493	0	0	0	0	0	0	0	0	0	0	0	0	0	0	0	0	0	0	1	0	0	0	0	1	0	1
106483	CACNA2D4	76224631	NC_000012.12	1856099	NC_000012.11	1965265	12	T	C	2	NM_172364.5	c.2065A>G	p.Ile689Val	Benign	1	100606	CA2D4_HUMAN	ENST00000382722	Q7Z3S7	PF08473	0.039	-2.162	-2.201	NA	0	0	0	0	0	0	0	0	0	0	0	0	0	0	0	0	0	0	0	0	1	0	1	0	1
106572	MMUT	483352778	NC_000006.12	49459144	NC_000006.11	49426857	6	C	T	2	NM_000255.4	c.323G>A	p.Arg108His	Pathogenic	5	100707	MUTA_HUMAN	ENST00000274813	P22033	PF01642	2.73	-6.026	-8.756	1	0	0	0	0	0	0	1	0	0	0	0	0	0	1	0	1	0	0	0	0	0	0	0	0	0
106596	SMPD1	587779408	NC_000011.10	6391804	NC_000011.9	6413034	11	G	A	2	NM_000543.5	c.739G>A	p.Gly247Ser	Pathogenic/Likely pathogenic	4/5	100731	ASM_HUMAN	ENST00000342245	P17405	PF00149	-1.091	-1.944	-0.853	0	0	0	0	0	0	1	1	0	0	0	0	0	0	1	0	1	0	0	0	0	0	0	0	0	0
106646	CLCN4	587777161	NC_000023.11	10213734	NC_000023.10	10181774	X	G	A	2	NM_001830.4	c.1630G>A	p.Gly544Arg	Pathogenic	5	100781	CLCN4_HUMAN	ENST00000380833	P51793	PF00654	2.139	-1.865	-4.004	NA	0	0	0	0	0	1	1	0	0	0	0	0	1	1	0	1	0	0	0	0	0	0	0	0	0
106647	EEF1A2	587777162	NC_000020.11	63495972	NC_000020.10	62127325	20	C	T	2	NM_001958.4	c.208G>A	p.Gly70Ser	Pathogenic	5	100782	EF1A2_HUMAN	ENST00000217182	Q05639	PF00009	2.402	-3.184	-5.586	1	0	0	0	0	0	1	1	0	0	0	0	0	0	1	0	1	0	0	0	0	0	0	0	0	0
106652	RAB3GAP2	587777167	NC_000001.11	220191279	NC_000001.10	220364621	1	G	A	2	NM_012414.4	c.1276C>T	p.Arg426Cys	Pathogenic/Likely pathogenic	4/5	100787	RBGPR_HUMAN	ENST00000358951	Q9H2M9	PF14655	2.68	-1.254	-3.934	NA	0	0	0	0	0	1	1	0	0	0	0	0	0	1	0	1	0	0	0	0	0	0	0	0	0
106675	TP53	483352695	NC_000017.11	7674227	NC_000017.10	7577545	17	T	C	2	NM_001126112.2	c.736A>G	p.Met246Val	Pathogenic	5	100815	P53_HUMAN	ENST00000269305	.	PF00870	3.502	-3.825	-7.327	1	0	0	0	0	0	1	1	0	0	0	0	0	0	1	0	1	0	0	0	0	0	0	0	0	0
106822	PCYT1A	587777189	NC_000003.12	196248245	NC_000003.11	195975116	3	G	A	2	NM_001312673.2	c.296C>T	p.Ala99Val	Pathogenic	5	101057	PCY1A_HUMAN	ENST00000431016	P49585	PF01467	2.29	-0.249	-2.539	NA	0	0	0	0	0	1	1	0	0	0	0	0	0	1	0	1	0	0	0	0	0	0	0	0	0
107042	COL3A1	587779583	NC_000002.12	189005377	NC_000002.11	189870103	2	G	A	2	NM_000090.3	c.2959G>A	p.Gly987Ser	Pathogenic	5	101296	CO3A1_HUMAN	ENST00000304636	P02461	PF01391	2.653	-3.031	-5.684	1	0	0	0	0	0	0	1	0	0	0	0	0	0	1	0	1	0	0	0	0	0	0	0	0	0
107043	COL3A1	587779584	NC_000002.12	188996134	NC_000002.11	189860860	2	G	A	2	NM_000090.3	c.1618G>A	p.Gly540Arg	Pathogenic	5	101297	CO3A1_HUMAN	ENST00000304636	P02461	PF01391	2.61	-3.781	-6.391	1	0	0	0	0	0	1	1	0	0	0	0	0	0	1	0	1	0	0	0	0	0	0	0	0	0
107134	COL3A1	587779650	NC_000002.12	188992202	NC_000002.11	189856928	2	G	A	2	NM_000090.3	c.970G>A	p.Gly324Ser	Pathogenic/Likely pathogenic	4/5	101388	CO3A1_HUMAN	ENST00000304636	P02461	PF01391	2.653	-3.031	-5.684	1	0	0	0	0	0	1	1	0	0	0	0	0	0	1	0	1	0	0	0	0	0	0	0	0	0
107136	COL3A1	587779588	NC_000002.12	188992194	NC_000002.11	189856920	2	G	A	2	NM_000090.3	c.962G>A	p.Gly321Asp	Pathogenic/Likely pathogenic	4/5	101390	CO3A1_HUMAN	ENST00000304636	P02461	PF01391	2.637	-4.221	-6.858	1	0	0	0	0	0	1	1	0	0	0	0	0	0	1	0	1	0	0	0	0	0	0	0	0	0
107198	COL3A1	587779691	NC_000002.12	188997166	NC_000002.11	189861892	2	G	A	2	NM_000090.3	c.1763G>A	p.Gly588Asp	Pathogenic/Likely pathogenic	4/5	101451	CO3A1_HUMAN	ENST00000304636	P02461	PF01391	2.509	-5.24	-7.749	1	0	0	0	0	0	1	1	0	0	0	0	0	0	1	0	1	0	0	0	0	0	0	0	0	0
107257	SLC12A3	371443644	NC_000016.10	56865414	NC_000016.9	56899326	16	C	T	2	NM_001126108.2	c.179C>T	p.Thr60Met	Pathogenic	5	101514	S12A3_HUMAN	ENST00000563236	P55017	PF08403	2.918	-6.93	-9.848	1	0	0	0	0	0	1	1	0	0	0	0	0	0	1	0	1	0	0	0	0	0	0	0	0	0
108204	PAH	62516150	NC_000012.12	102844389	NC_000012.11	103238167	12	C	A	2	NM_000277.3	c.1012G>T	p.Asp338Tyr	Pathogenic	5	102468	PH4H_HUMAN	ENST00000553106	P00439	PF00351	0.803	-7.558	-8.361	1	0	0	0	0	0	1	1	0	0	0	0	0	0	1	0	1	0	1	0	0	0	0	0	0	0
108213	PAH	62507265	NC_000012.12	102844373	NC_000012.11	103238151	12	T	C	2	NM_000277.3	c.1028A>G	p.Tyr343Cys	Pathogenic/Likely pathogenic	4/5	102477	PH4H_HUMAN	ENST00000553106	P00439	PF00351	3.206	-3.202	-6.408	1	0	0	0	0	0	1	1	0	0	0	0	0	0	1	0	1	0	1	0	0	0	0	0	0	0
108219	PAH	62516062	NC_000012.12	102844368	NC_000012.11	103238146	12	C	T	3	NM_000277.3	c.1033G>A	p.Ala345Thr	Likely pathogenic	4	102483	PH4H_HUMAN	ENST00000553106	P00439	PF00351	2.321	-7.558	-9.879	1	0	0	0	0	0	1	1	0	0	0	0	0	0	1	0	1	0	1	0	0	0	0	0	0	0
108220	PAH	62516062	NC_000012.12	102844368	NC_000012.11	103238146	12	C	A	2	NM_000277.3	c.1033G>T	p.Ala345Ser	Pathogenic/Likely pathogenic	4/5	102484	PH4H_HUMAN	ENST00000553106	P00439	PF00351	2.321	-3.037	-5.358	1	0	0	0	0	0	1	1	0	0	0	0	0	0	1	0	1	0	1	0	0	0	0	0	0	0
108257	PAH	62516098	NC_000012.12	102843748	NC_000012.11	103237526	12	G	T	2	NM_000277.3	c.1097C>A	p.Pro366His	Pathogenic/Likely pathogenic	4/5	102521	PH4H_HUMAN	ENST00000553106	P00439	PF00351	2.222	-3.72	-5.942	1	0	0	0	0	0	1	1	0	0	0	0	0	0	1	0	1	0	1	0	0	0	0	0	0	0
108274	PAH	62516141	NC_000012.12	102843688	NC_000012.11	103237466	12	T	C	2	NM_000277.3	c.1157A>G	p.Tyr386Cys	Pathogenic/Likely pathogenic	4/5	102538	PH4H_HUMAN	ENST00000553106	P00439	PF00351	3.375	-7.558	-10.933	1	0	0	0	0	0	1	1	0	0	0	0	0	0	1	0	1	0	1	0	0	0	0	0	0	0
108283	PAH	62516103	NC_000012.12	102843662	NC_000012.11	103237440	12	C	G	2	NM_000277.3	c.1183G>C	p.Ala395Pro	Pathogenic	5	102547	PH4H_HUMAN	ENST00000553106	P00439	PF00351	2.268	-3.784	-6.052	1	0	0	0	0	0	1	1	0	0	0	0	0	0	1	0	1	0	1	0	0	0	0	0	0	0
108285	PAH	62508736	NC_000012.12	102843661	NC_000012.11	103237439	12	G	C	2	NM_000277.3	c.1184C>G	p.Ala395Gly	Pathogenic/Likely pathogenic	4/5	102549	PH4H_HUMAN	ENST00000553106	P00439	PF00351	2.268	-2.186	-4.454	1	0	0	0	0	0	1	1	0	0	0	0	0	0	1	0	1	0	1	0	0	0	0	0	0	0
108303	PAH	62644469	NC_000012.12	102840498	NC_000012.11	103234276	12	A	G	3	NM_000277.3	c.1217T>C	p.Ile406Thr	Likely pathogenic	4	102567	PH4H_HUMAN	ENST00000553106	P00439	PF00351	2.377	-3.001	-5.378	1	0	0	0	0	0	1	1	0	0	0	0	0	0	1	0	1	0	1	0	0	0	0	0	0	0
108317	PAH	62635346	NC_000012.12	102912834	NC_000012.11	103306612	12	T	A	3	NM_000277.3	c.125A>T	p.Lys42Ile	Likely pathogenic	4	102581	PH4H_HUMAN	ENST00000553106	P00439	PF01842	0.622	-0.901	-1.523	NA	0	0	0	0	0	1	1	0	0	0	0	0	0	1	0	1	0	1	0	0	0	0	0	0	0
108331	PAH	76542238	NC_000012.12	102839194	NC_000012.11	103232972	12	G	T	2	NM_000277.3	c.1340C>A	p.Ala447Asp	Pathogenic	5	102595	PH4H_HUMAN	ENST00000553106	P00439	PF00351	2.122	-3.919	-6.041	1	0	0	0	0	0	1	1	0	0	0	0	0	0	1	0	1	0	1	0	0	0	0	0	0	0
108359	PAH	75193786	NC_000012.12	102894893	NC_000012.11	103288671	12	A	T	3	NM_000277.3	c.194T>A	p.Ile65Asn	Likely pathogenic	4	102623	PH4H_HUMAN	ENST00000553106	P00439	PF01842	0.955	-8.552	-9.507	1	0	0	0	0	0	1	1	0	0	0	0	0	0	1	0	1	0	1	0	0	0	0	0	0	0
108369	PAH	62508695	NC_000012.12	102894875	NC_000012.11	103288653	12	C	T	3	NM_000277.3	c.212G>A	p.Arg71His	Likely pathogenic	4	102633	PH4H_HUMAN	ENST00000553106	P00439	PF01842	0.243	-1.515	-1.758	NA	0	0	0	0	0	1	1	0	0	0	0	0	0	1	0	1	0	1	0	0	0	0	0	0	0
108373	PAH	62509017	NC_000012.12	102894846	NC_000012.11	103288624	12	T	G	2	NM_000277.3	c.241A>C	p.Thr81Pro	Pathogenic/Likely pathogenic	4/5	102637	PH4H_HUMAN	ENST00000553106	P00439	PF01842	-1.136	-0.961	0.175	0	0	0	0	0	0	1	1	0	0	0	0	0	0	1	0	1	0	1	0	0	0	0	0	0	0
108375	PAH	62514902	NC_000012.12	102894837	NC_000012.11	103288615	12	C	A	2	NM_000277.3	c.250G>T	p.Asp84Tyr	Pathogenic/Likely pathogenic	4/5	102639	PH4H_HUMAN	ENST00000553106	P00439	PF01842	2.103	-4.304	-6.407	1	0	0	0	0	0	1	1	0	0	0	0	0	0	1	0	1	0	1	0	0	0	0	0	0	0
108381	PAH	62508682	NC_000012.12	102894804	NC_000012.11	103288582	12	T	A	2	NM_000277.3	c.283A>T	p.Ile95Phe	Pathogenic/Likely pathogenic	4/5	102645	PH4H_HUMAN	ENST00000553106	P00439	PF01842	1.248	-1.846	-3.094	NA	0	0	0	0	0	1	1	0	0	0	0	0	0	1	0	1	0	1	0	0	0	0	0	0	0
108396	PAH	199475606	NC_000012.12	102877518	NC_000012.11	103271296	12	C	A	2	NM_000277.3	c.385G>T	p.Asp129Tyr	Pathogenic/Likely pathogenic	4/5	102660	PH4H_HUMAN	ENST00000553106	P00439	PF00351	2.74	-7.558	-10.298	1	0	0	0	0	0	1	1	0	0	0	0	0	0	1	0	1	0	1	0	0	0	0	0	0	0
108397	PAH	199475623	NC_000012.12	102877517	NC_000012.11	103271295	12	T	C	3	NM_000277.3	c.386A>G	p.Asp129Gly	Likely pathogenic	4	102661	PH4H_HUMAN	ENST00000553106	P00439	PF00351	2.74	-7.558	-10.298	1	0	0	0	0	0	1	1	0	0	0	0	0	0	1	0	1	0	1	0	0	0	0	0	0	0
108403	PAH	140175796	NC_000012.12	102877469	NC_000012.11	103271247	12	T	A	3	NM_000277.3	c.434A>T	p.Asp145Val	Likely pathogenic	4	102667	PH4H_HUMAN	ENST00000553106	P00439	PF00351	2.615	-7.558	-10.173	1	0	0	0	0	0	1	1	0	0	0	0	0	0	1	0	1	0	1	0	0	0	0	0	0	0
108406	PAH	199475694	NC_000012.12	102877463	NC_000012.11	103271241	12	G	A	3	NM_000277.3	c.440C>T	p.Pro147Leu	Likely pathogenic	4	102670	PH4H_HUMAN	ENST00000553106	P00439	PF00351	2.889	-4.475	-7.364	1	0	0	0	0	0	1	1	0	0	0	0	0	0	1	0	1	0	1	0	0	0	0	0	0	0
108416	PAH	80297647	NC_000012.12	102866663	NC_000012.11	103260441	12	C	T	3	NM_000277.3	c.442G>A	p.Gly148Ser	Likely pathogenic	4	102680	PH4H_HUMAN	ENST00000553106	P00439	PF00351	2.469	-1.792	-4.261	1	0	0	0	0	0	1	1	0	0	0	0	0	0	1	0	1	0	1	0	0	0	0	0	0	0
108421	PAH	199475587	NC_000012.12	102866645	NC_000012.11	103260423	12	A	G	3	NM_000277.3	c.460T>C	p.Tyr154His	Likely pathogenic	4	102685	PH4H_HUMAN	ENST00000553106	P00439	PF00351	3.37	-7.558	-10.928	1	0	0	0	0	0	1	1	0	0	0	0	0	0	1	0	1	0	1	0	0	0	0	0	0	0
108422	PAH	199475663	NC_000012.12	102866641	NC_000012.11	103260419	12	C	T	3	NM_000277.3	c.464G>A	p.Arg155His	Pathogenic	5	102686	PH4H_HUMAN	ENST00000553106	P00439	PF00351	2.675	-3.037	-5.712	1	0	0	0	0	0	1	1	0	0	0	0	0	0	1	0	1	0	1	0	0	0	0	0	0	0
108423	PAH	199475663	NC_000012.12	102866641	NC_000012.11	103260419	12	C	G	3	NM_000277.3	c.464G>C	p.Arg155Pro	Likely pathogenic	4	102687	PH4H_HUMAN	ENST00000553106	P00439	PF00351	2.675	-7.558	-10.233	1	0	0	0	0	0	1	1	0	0	0	0	0	0	1	0	1	0	1	0	0	0	0	0	0	0
108429	PAH	75166491	NC_000012.12	102866633	NC_000012.11	103260411	12	G	A	3	NM_000277.3	c.472C>T	p.Arg158Trp	Pathogenic	5	102693	PH4H_HUMAN	ENST00000553106	P00439	PF00351	2.73	-2.943	-5.673	1	0	0	0	0	0	1	1	0	0	0	0	0	0	0	0	1	0	1	0	0	0	0	0	0	0
108434	PAH	199475647	NC_000012.12	102866615	NC_000012.11	103260393	12	T	C	3	NM_000277.3	c.490A>G	p.Ile164Val	Likely pathogenic	4	102698	PH4H_HUMAN	ENST00000553106	P00439	PF00351	2.099	0.487	-1.612	NA	0	0	0	0	0	1	1	0	0	0	0	0	0	1	0	1	0	1	0	0	0	0	0	0	0
108436	PAH	199475626	NC_000012.12	102866612	NC_000012.11	103260390	12	C	T	3	NM_000277.3	c.493G>A	p.Ala165Thr	Likely pathogenic	4	102700	PH4H_HUMAN	ENST00000553106	P00439	PF00351	2.32	-2.667	-4.987	1	0	0	0	0	0	1	1	0	0	0	0	0	0	1	0	1	0	1	0	0	0	0	0	0	0
108442	PAH	199475679	NC_000012.12	102866599	NC_000012.11	103260377	12	C	T	3	NM_000277.3	c.506G>A	p.Arg169His	Likely pathogenic	4	102706	PH4H_HUMAN	ENST00000553106	P00439	PF00351	1.681	-1.659	-3.34	NA	0	0	0	0	0	1	0	0	0	0	0	0	0	1	0	1	0	1	0	0	0	0	0	0	1
108452	PAH	199475613	NC_000012.12	102855331	NC_000012.11	103249109	12	C	T	3	NM_000277.3	c.511G>A	p.Gly171Arg	Likely pathogenic	4	102716	PH4H_HUMAN	ENST00000553106	P00439	PF00351	2.471	-3.541	-6.012	1	0	0	0	0	0	1	1	0	0	0	0	0	0	1	0	1	0	1	0	0	0	0	0	0	0
108456	PAH	199475632	NC_000012.12	102855322	NC_000012.11	103249100	12	T	C	3	NM_000277.3	c.520A>G	p.Ile174Val	Likely pathogenic	4	102720	PH4H_HUMAN	ENST00000553106	P00439	PF00351	2.473	-1.04	-3.513	NA	0	0	0	0	0	1	1	0	0	0	0	0	0	1	0	1	0	1	0	0	0	0	0	0	0
108457	PAH	138809906	NC_000012.12	102855321	NC_000012.11	103249099	12	A	G	3	NM_000277.3	c.521T>C	p.Ile174Thr	Pathogenic	5	102721	PH4H_HUMAN	ENST00000553106	P00439	PF00351	2.473	-7.558	-10.031	1	0	0	0	0	0	1	1	0	0	0	0	0	0	1	0	1	0	1	0	0	0	0	0	0	0
108462	PAH	199475602	NC_000012.12	102855313	NC_000012.11	103249091	12	C	T	3	NM_000277.3	c.529G>A	p.Val177Met	Pathogenic	5	102726	PH4H_HUMAN	ENST00000553106	P00439	PF00351	2.072	-2.214	-4.286	NA	0	0	0	0	0	1	1	0	0	0	0	0	0	1	0	1	0	1	0	0	0	0	0	0	0
108463	PAH	199475602	NC_000012.12	102855313	NC_000012.11	103249091	12	C	G	2	NM_000277.3	c.529G>C	p.Val177Leu	Pathogenic/Likely pathogenic	4/5	102727	PH4H_HUMAN	ENST00000553106	P00439	PF00351	2.072	-1.915	-3.987	NA	0	0	0	0	0	1	1	0	0	0	0	0	0	1	0	1	0	1	0	0	0	0	0	0	0
108465	PAH	199475671	NC_000012.12	102855307	NC_000012.11	103249085	12	A	T	3	NM_000277.3	c.535T>A	p.Tyr179Asn	Likely pathogenic	4	102729	PH4H_HUMAN	ENST00000553106	P00439	PF00351	3.225	-7.558	-10.783	1	0	0	0	0	0	1	1	0	0	0	0	0	0	1	0	1	0	1	0	0	0	0	0	0	0
108471	PAH	62507272	NC_000012.12	102855283	NC_000012.11	103249061	12	A	G	3	NM_000277.3	c.559T>C	p.Trp187Arg	Likely pathogenic	4	102735	PH4H_HUMAN	ENST00000553106	P00439	PF00351	4.424	-3.258	-7.682	1	0	0	0	0	0	1	1	0	0	0	0	0	0	1	0	1	0	1	0	0	0	0	0	0	0
108476	PAH	62514919	NC_000012.12	102855273	NC_000012.11	103249051	12	A	G	2	NM_000277.3	c.569T>C	p.Val190Ala	Pathogenic	5	102740	PH4H_HUMAN	ENST00000553106	P00439	PF00351	2.375	-3.252	-5.627	1	0	0	0	0	0	1	1	0	0	0	0	0	0	1	0	1	0	1	0	0	0	0	0	0	0
108478	PAH	5030844	NC_000012.12	102855261	NC_000012.11	103249039	12	A	G	3	NM_000277.3	c.581T>C	p.Leu194Pro	Likely pathogenic	4	102742	PH4H_HUMAN	ENST00000553106	P00439	PF00351	2.078	-7.558	-9.636	1	0	0	0	0	0	1	1	0	0	0	0	0	0	1	0	1	0	1	0	0	0	0	0	0	0
108488	PAH	62517205	NC_000012.12	102855241	NC_000012.11	103249019	12	G	A	3	NM_000277.3	c.601C>T	p.His201Tyr	Likely pathogenic	4	102752	PH4H_HUMAN	ENST00000553106	P00439	PF00351	3.473	0.932	-2.541	NA	0	0	0	0	0	1	1	0	0	0	0	0	0	1	0	1	0	1	0	0	0	0	0	0	0
108502	PAH	62514931	NC_000012.12	102855211	NC_000012.11	103248989	12	G	T	2	NM_000277.3	c.631C>A	p.Pro211Thr	Pathogenic/Likely pathogenic	4/5	102766	PH4H_HUMAN	ENST00000553106	P00439	PF00351	2.425	-2.313	-4.738	1	0	0	0	0	0	1	1	0	0	0	0	0	0	1	0	1	0	1	0	0	0	0	0	0	0
108509	PAH	62514933	NC_000012.12	102855189	NC_000012.11	103248967	12	C	A	2	NM_000277.3	c.653G>T	p.Gly218Val	Pathogenic	5	102773	PH4H_HUMAN	ENST00000553106	P00439	PF00351	2.267	-1.312	-3.579	NA	0	0	0	0	0	1	1	0	0	0	0	0	0	1	0	1	0	1	0	0	0	0	0	0	0
108515	PAH	199475589	NC_000012.12	102855169	NC_000012.11	103248947	12	G	T	2	NM_000277.3	c.673C>A	p.Pro225Thr	Pathogenic	5	102779	PH4H_HUMAN	ENST00000553106	P00439	PF00351	2.888	-7.558	-10.446	1	0	0	0	0	0	1	1	0	0	0	0	0	0	1	0	1	0	1	0	0	0	0	0	0	0
108520	PAH	62516152	NC_000012.12	102855154	NC_000012.11	103248932	12	C	T	3	NM_000277.3	c.688G>A	p.Val230Ile	Likely pathogenic	4	102784	PH4H_HUMAN	ENST00000553106	P00439	PF00351	2.256	0.935	-1.321	NA	0	0	0	0	0	1	1	0	0	0	0	0	0	1	0	1	0	1	0	0	0	0	0	0	0
108522	PAH	5030845	NC_000012.12	102855151	NC_000012.11	103248929	12	A	G	2	NM_000277.3	c.691T>C	p.Ser231Pro	Pathogenic	5	102786	PH4H_HUMAN	ENST00000553106	P00439	PF00351	2.445	-7.558	-10.003	1	0	0	0	0	0	1	1	0	0	0	0	0	0	1	0	1	0	1	0	0	0	0	0	0	0
108539	PAH	76687508	NC_000012.12	102852936	NC_000012.11	103246714	12	G	A	3	NM_000277.3	c.721C>T	p.Arg241Cys	Pathogenic	5	102803	PH4H_HUMAN	ENST00000553106	P00439	PF00351	1.04	-1.826	-2.866	NA	0	0	0	0	0	1	1	0	0	0	0	0	0	1	0	1	0	1	0	0	0	0	0	0	0
108540	PAH	62508730	NC_000012.12	102852935	NC_000012.11	103246713	12	C	T	3	NM_000277.3	c.722G>A	p.Arg241His	Pathogenic	5	102804	PH4H_HUMAN	ENST00000553106	P00439	PF00351	1.04	-3.72	-4.76	1	0	0	0	0	0	1	1	0	0	0	0	0	0	1	0	1	0	1	0	0	0	0	0	0	0
108546	PAH	62508694	NC_000012.12	102852924	NC_000012.11	103246702	12	C	G	2	NM_000277.3	c.733G>C	p.Val245Leu	Pathogenic/Likely pathogenic	4/5	102810	PH4H_HUMAN	ENST00000553106	P00439	PF00351	2.379	-7.558	-9.937	1	0	0	0	0	0	1	1	0	0	0	0	0	0	1	0	1	0	1	0	0	0	0	0	0	0
108551	PAH	62508731	NC_000012.12	102852918	NC_000012.11	103246696	12	C	T	3	NM_000277.3	c.739G>A	p.Gly247Ser	Likely pathogenic	4	102815	PH4H_HUMAN	ENST00000553106	P00439	PF00351	2.484	-4.776	-7.26	1	0	0	0	0	0	1	1	0	0	0	0	0	0	1	0	1	0	1	0	0	0	0	0	0	0
108552	PAH	62508731	NC_000012.12	102852918	NC_000012.11	103246696	12	C	G	3	NM_000277.3	c.739G>C	p.Gly247Arg	Likely pathogenic	4	102816	PH4H_HUMAN	ENST00000553106	P00439	PF00351	2.484	-4.604	-7.088	1	0	0	0	0	0	1	1	0	0	0	0	0	0	1	0	1	0	1	0	0	0	0	0	0	0
108554	PAH	199475579	NC_000012.12	102852917	NC_000012.11	103246695	12	C	A	2	NM_000277.3	c.740G>T	p.Gly247Val	Pathogenic/Likely pathogenic	4/5	102818	PH4H_HUMAN	ENST00000553106	P00439	PF00351	2.484	-7.558	-10.042	1	0	0	0	0	0	1	1	0	0	0	0	0	0	1	0	1	0	1	0	0	0	0	0	0	0
108557	PAH	74503222	NC_000012.12	102852912	NC_000012.11	103246690	12	G	A	3	NM_000277.3	c.745C>T	p.Leu249Phe	Pathogenic	5	102821	PH4H_HUMAN	ENST00000553106	P00439	PF00351	2.135	-4.251	-6.386	1	0	0	0	0	0	1	1	0	0	0	0	0	0	1	0	1	0	1	0	0	0	0	0	0	0
108559	PAH	5030847	NC_000012.12	102852903	NC_000012.11	103246681	12	G	C	3	NM_000277.3	c.754C>G	p.Arg252Gly	Pathogenic	5	102823	PH4H_HUMAN	ENST00000553106	P00439	PF00351	2.71	-7.558	-10.268	1	0	0	0	0	0	1	1	0	0	0	0	0	0	1	0	1	0	1	0	0	0	0	0	0	0
108560	PAH	62644503	NC_000012.12	102852902	NC_000012.11	103246680	12	C	T	3	NM_000277.3	c.755G>A	p.Arg252Gln	Pathogenic	5	102824	PH4H_HUMAN	ENST00000553106	P00439	PF00351	2.71	-7.558	-10.268	1	0	0	0	0	0	1	1	0	0	0	0	0	0	1	0	1	0	1	0	0	0	0	0	0	0
108566	PAH	62642908	NC_000012.12	102852887	NC_000012.11	103246665	12	C	A	2	NM_000277.3	c.770G>T	p.Gly257Val	Pathogenic/Likely pathogenic	4/5	102830	PH4H_HUMAN	ENST00000553106	P00439	PF00351	2.072	-7.558	-9.63	1	0	0	0	0	0	1	1	0	0	0	0	0	0	1	0	1	0	1	0	0	0	0	0	0	0
108568	PAH	5030849	NC_000012.12	102852875	NC_000012.11	103246653	12	C	G	3	NM_000277.3	c.782G>C	p.Arg261Pro	Pathogenic	5	102832	PH4H_HUMAN	ENST00000553106	P00439	PF00351	2.72	-7.558	-10.278	1	0	0	0	0	0	1	1	0	0	0	0	0	0	1	0	1	0	1	0	0	0	0	0	0	0
108575	PAH	199475676	NC_000012.12	102852858	NC_000012.11	103246636	12	G	C	3	NM_000277.3	c.799C>G	p.Gln267Glu	Pathogenic	5	102839	PH4H_HUMAN	ENST00000553106	P00439	PF00351	3.043	-7.558	-10.601	1	0	0	0	0	0	1	1	0	0	0	0	0	0	1	0	1	0	1	0	0	0	0	0	0	0
108576	PAH	199475675	NC_000012.12	102852856	NC_000012.11	103246634	12	C	G	3	NM_000277.3	c.801G>C	p.Gln267His	Likely pathogenic	4	102840	PH4H_HUMAN	ENST00000553106	P00439	PF00351	3.043	-7.558	-10.601	1	0	0	0	0	0	1	1	0	0	0	0	0	0	1	0	1	0	1	0	0	0	0	0	0	0
108578	PAH	62508692	NC_000012.12	102852852	NC_000012.11	103246630	12	T	G	3	NM_000277.3	c.805A>C	p.Ile269Leu	Pathogenic	5	102842	PH4H_HUMAN	ENST00000553106	P00439	PF00351	2.213	-1.574	-3.787	NA	0	0	0	0	0	1	1	0	0	0	0	0	0	1	0	1	0	1	0	0	0	0	0	0	0
108579	PAH	199475644	NC_000012.12	102852851	NC_000012.11	103246629	12	A	T	2	NM_000277.3	c.806T>A	p.Ile269Asn	Likely pathogenic	4	102843	PH4H_HUMAN	ENST00000553106	P00439	PF00351	2.213	-7.558	-9.771	1	0	0	0	0	0	1	1	0	0	0	0	0	0	1	0	1	0	1	0	0	0	0	0	0	0
108582	PAH	62514950	NC_000012.12	102852848	NC_000012.11	103246626	12	C	T	2	NM_000277.3	c.809G>A	p.Arg270Lys	Pathogenic	5	102846	PH4H_HUMAN	ENST00000553106	P00439	PF00351	2.726	-7.558	-10.284	1	0	0	0	0	0	1	1	0	0	0	0	0	0	1	0	1	0	1	0	0	0	0	0	0	0
108586	PAH	199475692	NC_000012.12	102852845	NC_000012.11	103246623	12	T	C	3	NM_000277.3	c.812A>G	p.His271Arg	Likely pathogenic	4	102850	PH4H_HUMAN	ENST00000553106	P00439	PF00351	3.64	-4.604	-8.244	1	0	0	0	0	0	1	1	0	0	0	0	0	0	1	0	1	0	1	0	0	0	0	0	0	0
108587	PAH	142934616	NC_000012.12	102852837	NC_000012.11	103246615	12	T	C	3	NM_000277.3	c.820A>G	p.Lys274Glu	Likely benign	2	102851	PH4H_HUMAN	ENST00000553106	P00439	PF00351	1.107	-1.116	-2.223	NA	0	0	0	0	0	1	0	0	0	0	0	0	0	1	0	0	0	1	0	0	0	0	1	0	1
108589	PAH	62508691	NC_000012.12	102852834	NC_000012.11	103246612	12	G	A	3	NM_000277.3	c.823C>T	p.Pro275Ser	Pathogenic	5	102853	PH4H_HUMAN	ENST00000553106	P00439	PF00351	2.874	-7.558	-10.432	1	0	0	0	0	0	1	1	0	0	0	0	0	0	1	0	1	0	1	0	0	0	0	0	0	0
108590	PAH	62508715	NC_000012.12	102852833	NC_000012.11	103246611	12	G	C	3	NM_000277.3	c.824C>G	p.Pro275Arg	Likely pathogenic	4	102854	PH4H_HUMAN	ENST00000553106	P00439	PF00351	2.874	-4.604	-7.478	1	0	0	0	0	0	1	1	0	0	0	0	0	0	1	0	1	0	1	0	0	0	0	0	0	0
108592	PAH	62516149	NC_000012.12	102852831	NC_000012.11	103246609	12	T	C	3	NM_000277.3	c.826A>G	p.Met276Val	Likely pathogenic	4	102856	PH4H_HUMAN	ENST00000553106	P00439	PF00351	2.402	-4.119	-6.521	1	0	0	0	0	0	1	1	0	0	0	0	0	0	1	0	1	0	1	0	0	0	0	0	0	0
108593	PAH	62508722	NC_000012.12	102852830	NC_000012.11	103246608	12	A	T	3	NM_000277.3	c.827T>A	p.Met276Lys	Likely pathogenic	4	102857	PH4H_HUMAN	ENST00000553106	P00439	PF00351	2.402	-0.701	-3.103	NA	0	0	0	0	0	1	1	0	0	0	0	0	0	1	0	1	0	1	0	0	0	0	0	0	0
108598	PAH	62507262	NC_000012.12	102852824	NC_000012.11	103246602	12	G	T	2	NM_000277.3	c.833C>A	p.Thr278Asn	Pathogenic/Likely pathogenic	4/5	102862	PH4H_HUMAN	ENST00000553106	P00439	PF00351	2.488	-4.253	-6.741	1	0	0	0	0	0	1	1	0	0	0	0	0	0	1	0	1	0	1	0	0	0	0	0	0	0
108599	PAH	62507262	NC_000012.12	102852824	NC_000012.11	103246602	12	G	A	2	NM_000277.3	c.833C>T	p.Thr278Ile	Pathogenic	5	102863	PH4H_HUMAN	ENST00000553106	P00439	PF00351	2.488	-6.944	-9.432	1	0	0	0	0	0	1	1	0	0	0	0	0	0	1	0	1	0	1	0	0	0	0	0	0	0
108612	PAH	62517168	NC_000012.12	102851752	NC_000012.11	103245530	12	T	A	2	NM_000277.3	c.847A>T	p.Ile283Phe	Pathogenic	5	102876	PH4H_HUMAN	ENST00000553106	P00439	PF00351	0.837	-4.203	-5.04	1	0	0	0	0	0	1	1	0	0	0	0	0	0	1	0	1	0	1	0	0	0	0	0	0	0
108613	PAH	62508693	NC_000012.12	102851751	NC_000012.11	103245529	12	A	T	3	NM_000277.3	c.848T>A	p.Ile283Asn	Pathogenic	5	102877	PH4H_HUMAN	ENST00000553106	P00439	PF00351	0.837	-6.747	-7.584	1	0	0	0	0	0	1	1	0	0	0	0	0	0	1	0	1	0	1	0	0	0	0	0	0	0
108616	PAH	62508739	NC_000012.12	102851743	NC_000012.11	103245521	12	C	T	3	NM_000277.3	c.856G>A	p.Glu286Lys	Pathogenic	5	102880	PH4H_HUMAN	ENST00000553106	P00439	PF00351	2.529	-6.936	-9.465	1	0	0	0	0	0	1	1	0	0	0	0	0	0	1	0	1	0	1	0	0	0	0	0	0	0
108618	PAH	199475693	NC_000012.12	102851734	NC_000012.11	103245512	12	C	G	3	NM_000277.3	c.865G>C	p.Gly289Arg	Pathogenic	5	102882	PH4H_HUMAN	ENST00000553106	P00439	PF00351	2.493	-7.558	-10.051	1	0	0	0	0	0	1	1	0	0	0	0	0	0	1	0	1	0	1	0	0	0	0	0	0	0
108621	PAH	62642945	NC_000012.12	102851710	NC_000012.11	103245488	12	G	A	3	NM_000277.3	c.889C>T	p.Arg297Cys	Likely pathogenic	4	102885	PH4H_HUMAN	ENST00000553106	P00439	PF00351	1.023	-3.202	-4.225	NA	0	0	0	0	0	1	1	0	0	0	0	0	0	1	0	1	0	1	0	0	0	0	0	0	0
108625	PAH	199475608	NC_000012.12	102851692	NC_000012.11	103245470	12	A	G	3	NM_000277.3	c.907T>C	p.Ser303Pro	Likely pathogenic	4	102889	PH4H_HUMAN	ENST00000553106	P00439	PF00351	2.519	-4.454	-6.973	1	0	0	0	0	0	1	1	0	0	0	0	0	0	1	0	1	0	1	0	0	0	0	0	0	0
108640	PAH	199475650	NC_000012.12	102846924	NC_000012.11	103240702	12	G	T	2	NM_000277.3	c.940C>A	p.Pro314Thr	Pathogenic/Likely pathogenic	4/5	102904	PH4H_HUMAN	ENST00000553106	P00439	PF00351	1.375	-0.263	-1.638	NA	0	0	0	0	0	1	1	0	0	0	0	0	0	1	0	1	0	1	0	0	0	0	0	0	0
108641	PAH	199475650	NC_000012.12	102846924	NC_000012.11	103240702	12	G	A	3	NM_000277.3	c.940C>T	p.Pro314Ser	Pathogenic	5	102905	PH4H_HUMAN	ENST00000553106	P00439	PF00351	1.375	2.196	0.821	0	0	0	0	0	0	1	1	0	0	0	0	0	0	1	0	1	0	1	0	0	0	0	0	0	0
108643	PAH	62642940	NC_000012.12	102846923	NC_000012.11	103240701	12	G	T	2	NM_000277.3	c.941C>A	p.Pro314His	Pathogenic/Likely pathogenic	4/5	102907	PH4H_HUMAN	ENST00000553106	P00439	PF00351	1.375	-3.72	-5.095	1	0	0	0	0	0	1	1	0	0	0	0	0	0	1	0	1	0	1	0	0	0	0	0	0	0
116895	IFNGR1	137854904	NC_000006.12	137204340	NC_000006.11	137525477	6	C	T	2	NM_000416.2	c.538G>A	p.Gly180Arg	Benign/Likely benign	1/2	111213	INGR1_HUMAN	ENST00000367739	P15260	PF07140	2.134	1.125	-1.009	NA	0	0	0	0	0	1	1	0	0	0	0	0	0	0	0	0	0	0	0	0	1	0	1	0	0
116928	IFNGR2	121913208	NC_000021.9	33426937	NC_000021.8	34799244	21	A	C	2	NM_005534.3	c.466A>C	p.Ile156Leu	Benign/Likely benign	1/2	111246	INGR2_HUMAN	ENST00000290219	P38484	PF09294	0.581	-0.389	-0.97	0	0	0	0	0	0	1	1	0	0	0	0	0	0	0	0	0	0	0	0	0	1	0	1	0	0
125784	KCNQ2	587777219	NC_000020.11	63442428	NC_000020.10	62073781	20	G	A	2	NM_172107.4	c.794C>T	p.Ala265Val	Pathogenic/Likely pathogenic	4/5	120176	KCNQ2_HUMAN	ENST00000359125	O43526	PF00520	-0.105	-0.265	-0.16	0	0	0	0	0	0	1	1	0	0	0	0	0	0	1	0	1	0	1	0	0	0	0	0	0	0
125787	CYP7B1	587777222	NC_000008.11	64615194	NC_000008.10	65527751	8	T	C	2	NM_004820.5	c.889A>G	p.Thr297Ala	Pathogenic	5	120179	CP7B1_HUMAN	ENST00000310193	O75881	PF00067	2.272	-1.452	-3.724	NA	0	0	0	0	0	0	1	0	0	0	0	0	0	1	0	1	0	0	0	0	0	0	0	0	0
125844	RIT1	483352822	NC_000001.11	155904470	NC_000001.10	155874261	1	C	T	2	NM_006912.6	c.270G>A	p.Met90Ile	Pathogenic	5	120250	RIT1_HUMAN	ENST00000368323	Q92963	PF00071	0.945	0.56	-0.385	0	0	0	0	0	0	1	1	0	0	0	0	0	0	0	0	1	0	0	0	0	0	0	0	0	0
125854	PAH	281865435	NC_000012.12	102843682	NC_000012.11	103237460	12	A	G	3	NM_000277.3	c.1163T>C	p.Val388Ala	Likely pathogenic	4	120260	PH4H_HUMAN	ENST00000553106	P00439	PF00351	2.298	-2.746	-5.044	1	0	0	0	0	0	1	1	0	0	0	0	0	0	1	0	1	0	1	0	0	0	0	0	0	0
125860	PAH	281865438	NC_000012.12	102912795	NC_000012.11	103306573	12	A	G	3	NM_000277.3	c.164T>C	p.Phe55Ser	Likely pathogenic	4	120266	PH4H_HUMAN	ENST00000553106	P00439	PF01842	2.077	-8.552	-10.629	1	0	0	0	0	0	1	1	0	0	0	0	0	0	1	0	1	0	1	0	0	0	0	0	0	0
125874	PAH	281865442	NC_000012.12	102855251	NC_000012.11	103249029	12	C	G	3	NM_000277.3	c.591G>C	p.Leu197Phe	Likely pathogenic	4	120280	PH4H_HUMAN	ENST00000553106	P00439	PF00351	2.084	-2.081	-4.165	NA	0	0	0	0	0	1	1	0	0	0	0	0	0	1	0	1	0	1	0	0	0	0	0	0	0
125877	PAH	281865443	NC_000012.12	102855210	NC_000012.11	103248988	12	G	A	2	NM_000277.3	c.632C>T	p.Pro211Leu	Likely pathogenic	4	120283	PH4H_HUMAN	ENST00000553106	P00439	PF00351	2.425	-5.123	-7.548	1	0	0	0	0	0	1	1	0	0	0	0	0	0	1	0	1	0	1	0	0	0	0	0	0	0
125879	PAH	281865445	NC_000012.12	102852872	NC_000012.11	103246650	12	A	C	3	NM_000277.3	c.785T>G	p.Val262Gly	Likely pathogenic	4	120285	PH4H_HUMAN	ENST00000553106	P00439	PF00351	2.444	-7.558	-10.002	1	0	0	0	0	0	1	1	0	0	0	0	0	0	1	0	1	0	1	0	0	0	0	0	0	0
125880	PAH	62508752	NC_000012.12	102852861	NC_000012.11	103246639	12	T	G	3	NM_000277.3	c.796A>C	p.Thr266Pro	Likely pathogenic	4	120286	PH4H_HUMAN	ENST00000553106	P00439	PF00351	2.763	-7.558	-10.321	1	0	0	0	0	0	1	1	0	0	0	0	0	0	1	0	1	0	1	0	0	0	0	0	0	0
125898	ADA2	202134424	NC_000022.11	17209539	NC_000022.10	17690429	22	C	T	2	NM_001282225.2	c.139G>A	p.Gly47Arg	Pathogenic/Likely pathogenic	4/5	120304	ADA2_HUMAN	ENST00000399837	Q9NZK5	PF08451	2.586	-6.292	-8.878	1	0	0	0	0	0	1	1	0	0	0	0	0	0	1	0	1	0	0	0	0	0	0	0	0	0
125900	ADA2	200930463	NC_000022.11	17209538	NC_000022.10	17690428	22	C	A	2	NM_001282225.2	c.140G>T	p.Gly47Val	Pathogenic/Likely pathogenic	4/5	120306	ADA2_HUMAN	ENST00000399837	Q9NZK5	PF08451	2.586	-3.538	-6.124	1	0	0	0	0	0	1	1	0	0	0	0	0	0	1	0	1	0	0	0	0	0	0	0	0	0
130974	PAH	281865440	NC_000012.12	102866600	NC_000012.11	103260378	12	G	A	3	NM_000277.3	c.505C>T	p.Arg169Cys	Likely pathogenic	4	125436	PH4H_HUMAN	ENST00000553106	P00439	PF00351	1.681	-3.202	-4.883	1	0	0	0	0	0	1	1	0	0	0	0	0	0	0	0	1	0	1	0	0	0	0	0	0	0
130979	PET100	587777839	NC_000019.10	7629836	NC_000019.9	7694722	19	G	C	2	NM_001171155.2	c.3G>C	p.Met1Ile	Pathogenic	5	125441	PT100_HUMAN	ENST00000594797	P0DJ07	PF09803	3.202	-6.9	-10.102	1	0	0	0	0	0	0	1	0	0	0	0	0	0	0	0	1	0	0	0	0	0	0	0	0	0
131759	CC2D2A	16892095	NC_000004.12	15516734	NC_000004.11	15518357	4	A	C	2	NM_001080522.2	c.1127A>C	p.Glu376Ala	Benign	1	126227	C2D2A_HUMAN	ENST00000503292	Q9P2K1	PF17661	1.677	1.188	-0.489	0	0	0	0	0	0	1	0	0	0	0	0	0	0	0	0	0	1	0	0	0	1	0	1	0	1
131772	CC2D2A	61734948	NC_000004.12	15570411	NC_000004.11	15572034	4	G	A	2	NM_001080522.2	c.3509G>A	p.Arg1170Lys	Benign/Likely benign	1/2	126240	C2D2A_HUMAN	ENST00000503292	Q9P2K1	PF00168	-3.195	-4.911	-1.716	0	0	0	0	0	0	1	0	0	0	0	0	0	0	0	0	0	0	0	0	0	0	0	1	0	1
131779	CC2D2A	62000428	NC_000004.12	15514710	NC_000004.11	15516333	4	G	A	2	NM_001080522.2	c.721G>A	p.Glu241Lys	Benign/Likely benign	1/2	126247	C2D2A_HUMAN	ENST00000503292	Q9P2K1	PF17661	2.26	-3.12	-5.38	1	0	0	0	0	0	1	0	0	0	0	0	0	0	0	0	0	0	0	0	0	0	0	1	0	1
131811	RPGRIP1L	3213758	NC_000016.10	53605526	NC_000016.9	53639438	16	C	T	2	NM_015272.5	c.3790G>A	p.Asp1264Asn	Benign	1	126279	FTM_HUMAN	ENST00000647211	Q68CZ1	PF18111	1.485	0.844	-0.641	0	0	0	0	0	0	1	0	0	0	0	0	0	0	0	0	0	1	1	0	0	1	0	1	0	1
131833	TMEM67	3134031	NC_000008.11	93795937	NC_000008.10	94808165	8	A	G	2	NM_153704.6	c.1810A>G	p.Ile604Val	Benign	1	126301	MKS3_HUMAN	ENST00000453321	Q5HYA8	PF09773	-1.856	0.227	2.083	0	0	0	0	0	0	1	0	0	0	0	0	0	0	0	0	0	1	0	0	0	1	0	1	0	1
131839	TMEM67	35793208	NC_000008.11	93780659	NC_000008.10	94792887	8	G	A	2	NM_153704.6	c.781G>A	p.Asp261Asn	Benign/Likely benign	1/2	126307	MKS3_HUMAN	ENST00000453321	Q5HYA8	PF09773	1.291	-0.494	-1.785	NA	0	0	0	0	0	1	0	0	0	0	0	0	0	0	0	0	0	0	0	0	0	0	1	0	1
131950	AXDND1;NPHS2	200482683	NC_000001.11	179552608	NC_000001.10	179521743	1	C	T	2	NM_014625.4	c.868G>A	p.Val290Met	Pathogenic/Likely pathogenic	4/5	126418	PODO_HUMAN	ENST00000367615	Q9NP85	PF01145	-0.376	-3.583	-3.207	NA	0	0	0	0	0	1	1	0	0	0	0	0	0	1	0	1	0	0	0	0	0	0	0	0	0
132034	HEXA	138058578	NC_000015.10	72350578	NC_000015.9	72642919	15	G	A	2	NM_000520.4	c.745C>T	p.Arg249Trp	Benign, other	1	126510	HEXA_HUMAN	ENST00000268097	P06865	PF00728	2.449	-0.743	-3.192	NA	0	0	0	0	0	0	1	0	0	0	0	0	0	1	0	0	0	1	0	0	0	0	0	0	0
132179	PALB2	45568339	NC_000016.10	23626394	NC_000016.9	23637715	16	G	A	2	NM_024675.3	c.2590C>T	p.Pro864Ser	Benign/Likely benign	1/2	126669	PALB2_HUMAN	ENST00000261584	Q86YC2	PF16756	2.582	0.446	-2.136	NA	0	0	0	0	0	1	1	0	0	0	0	0	0	0	0	0	0	1	0	0	0	0	1	0	0
132192	PALB2	45624036	NC_000016.10	23624049	NC_000016.9	23635370	16	C	T	2	NM_024675.3	c.2794G>A	p.Val932Met	Benign/Likely benign	1/2	126682	PALB2_HUMAN	ENST00000261584	Q86YC2	PF16756	2.243	0.564	-1.679	NA	0	0	0	0	0	1	0	0	0	0	0	0	0	0	0	0	0	1	0	0	0	0	1	0	1
132209	PALB2	45551636	NC_000016.10	23622972	NC_000016.9	23634293	16	C	T	2	NM_024675.3	c.2993G>A	p.Gly998Glu	Benign/Likely benign	1/2	126699	PALB2_HUMAN	ENST00000261584	Q86YC2	PF16756	2.35	-5.366	-7.716	1	0	0	0	0	0	1	0	0	0	0	0	0	0	0	0	0	0	1	0	0	0	0	1	0	1
132403	MSH6	587779778	NC_000002.12	47799604	NC_000002.11	48026743	2	A	C	3	NM_000179.2	c.1621A>C	p.Ser541Arg	Likely pathogenic	4	126891	MSH6_HUMAN	ENST00000234420	P52701	PF05188	0.849	-8.489	-9.338	1	0	0	0	0	0	1	1	0	0	0	0	0	0	1	0	1	0	1	0	0	0	0	0	0	0
132404	MSH6	587779254	NC_000002.12	47801146	NC_000002.11	48028285	2	G	C	3	NM_000179.2	c.3163G>C	p.Ala1055Pro	Likely pathogenic	4	126892	MSH6_HUMAN	ENST00000234420	P52701	PF05192	1.975	-8.856	-10.831	1	0	0	0	0	0	1	1	0	0	0	0	0	0	1	0	1	0	1	0	0	0	0	0	0	0
132587	STXBP1	587777310	NC_000009.12	127668132	NC_000009.11	130430411	9	G	A	2	NM_003165.4	c.847G>A	p.Glu283Lys	Pathogenic	5	127076	STXB1_HUMAN	ENST00000373302	P61764	PF00995	0.773	-3.514	-4.287	NA	0	0	0	0	0	1	1	0	0	0	0	0	0	1	0	1	0	1	0	0	0	0	0	0	0
132670	ACTB	587779777	NC_000007.14	5528458	NC_000007.13	5568089	7	C	T	2	NM_001101.5	c.625G>A	p.Val209Met	Pathogenic/Likely pathogenic	4/5	127172	ACTB_HUMAN	ENST00000646664	P60709	PF00022	1.863	0.162	-1.701	NA	0	0	0	0	0	1	1	0	0	0	0	0	1	1	0	1	0	0	0	0	0	0	0	0	0
132776	APC	147549623	NC_000005.10	112843108	NC_000005.9	112178805	5	G	A	2	NM_000038.6	c.7514G>A	p.Arg2505Gln	Benign/Likely benign	1/2	127319	APC_HUMAN	ENST00000257430	P25054	PF05956	2.3	-1.186	-3.486	NA	0	0	0	0	0	1	1	0	0	0	0	0	0	1	0	0	0	1	0	0	0	0	1	0	0
132779	APC	140868933	NC_000005.10	112843662	NC_000005.9	112179359	5	G	A	2	NM_000038.6	c.8068G>A	p.Ala2690Thr	Benign/Likely benign	1/2	127322	APC_HUMAN	ENST00000257430	P25054	PF05937	-1.59	-5.497	-3.907	NA	0	0	0	0	0	1	0	0	0	0	0	0	0	0	0	0	0	1	0	0	0	0	1	0	1
134105	CDH15	142647750	NC_000016.10	89187483	NC_000016.9	89253891	16	C	T	2	NM_004933.3	c.718C>T	p.Leu240Phe	Benign	1	128656	CAD15_HUMAN	ENST00000289746	P55291	PF00028	1.463	-0.142	-1.605	NA	0	0	0	0	0	1	0	0	0	0	0	0	0	0	0	0	0	1	0	0	0	0	1	0	1
132894	ATM	587779861	NC_000011.10	108329112	NC_000011.9	108199839	11	C	T	2	NM_000051.3	c.7181C>T	p.Ser2394Leu	Likely pathogenic	4	127437	ATM_HUMAN	ENST00000675843		PF02259	-0.219	-0.741	-0.522	0	0	0	0	0	0	1	1	0	0	0	0	0	0	1	0	1	0	1	0	0	0	0	0	0	0
132916	ATM	587779872	NC_000011.10	108345818	NC_000011.9	108216545	11	C	T	2	NM_000051.4	c.8494C>T	p.Arg2832Cys	Pathogenic/Likely pathogenic	4/5	127459	ATM_HUMAN	ENST00000675843		PF00454	0.443	-1.918	-2.361	NA	0	0	0	0	0	1	1	0	0	0	0	0	0	1	0	1	0	1	0	0	0	0	0	0	0
134401	ECEL1	144928688	NC_000002.12	232486228	NC_000002.11	233350938	2	G	T	2	NM_004826.4	c.426C>A	p.Asp142Glu	Benign	1	128954	ECEL1_HUMAN	ENST00000304546	O95672	PF05649	1.34	1.143	-0.197	0	0	0	0	0	0	0	0	0	0	0	0	0	0	0	0	0	0	0	0	0	1	0	1	0	1
132957	BLM	142928725	NC_000015.10	90804200	NC_000015.9	91347430	15	G	A	2	NM_000057.4	c.3592G>A	p.Val1198Met	Likely benign	2	127500	BLM_HUMAN	ENST00000355112	P54132	PF09382	-0.008	-1.588	-1.58	0	0	0	0	0	0	0	1	0	0	0	0	0	0	0	0	0	0	1	0	0	1	0	1	0	0
133007	FANCC	201407189	NC_000009.12	95125109	NC_000009.11	97887391	9	C	T	2	NM_000136.3	c.973G>A	p.Ala325Thr	Benign/Likely benign	1/2	127550	FANCC_HUMAN	ENST00000289081	Q00597	PF02106	1.762	-1.599	-3.361	NA	0	0	0	0	0	1	0	0	0	0	0	0	0	0	0	0	0	1	0	0	0	0	1	0	1
134404	ECEL1	1529874	NC_000002.12	232484878	NC_000002.11	233349588	2	G	A	2	NM_004826.4	c.982C>T	p.His328Tyr	Benign	1	128957	ECEL1_HUMAN	ENST00000304546	O95672	PF05649	-4.158	-0.069	4.089	0	0	0	0	0	0	0	0	0	0	0	0	0	0	0	0	0	1	0	0	0	0	0	1	0	1
133078	MLH1	587779957	NC_000003.12	37048988	NC_000003.11	37090479	3	T	C	3	NM_000249.3	c.2074T>C	p.Ser692Pro	Benign	1	127621	MLH1_HUMAN	ENST00000231790	P40692	PF16413	0.475	1.541	1.066	0	0	0	0	0	0	0	1	0	0	0	0	0	0	0	0	0	0	1	0	0	1	0	1	0	0
133263	TP53	535274413	NC_000017.11	7676567	NC_000017.10	7579885	17	C	T	3	NM_000546.6	c.28G>A	p.Val10Ile	Likely benign	2	127806	P53_HUMAN	ENST00000269305	P04637	PF08563	1.225	1.869	0.644	0	0	0	0	0	0	1	1	0	0	0	0	0	0	0	0	0	0	0	0	0	0	0	1	0	0
133271	TP53	148924904	NC_000017.11	7675124	NC_000017.10	7578442	17	T	C	3	NM_001126112.2	c.488A>G	p.Tyr163Cys	Pathogenic	5	127814	P53_HUMAN	ENST00000269305	.	PF00870	3.364	-0.063	-3.427	NA	0	0	0	0	0	1	1	0	0	0	0	0	0	1	0	1	0	0	0	0	0	0	0	0	0
133272	TP53	587780070	NC_000017.11	7675077	NC_000017.10	7578395	17	G	A	2	NM_001126112.2	c.535C>T	p.His179Tyr	Pathogenic/Likely pathogenic	4/5	127815	P53_HUMAN	ENST00000269305	.	PF00870	3.722	-7.24	-10.962	1	0	0	0	0	0	1	1	0	0	0	0	0	0	1	0	1	0	0	0	0	0	0	0	0	0
133276	TP53	121912666	NC_000017.11	7674872	NC_000017.10	7578190	17	T	C	3	NM_000546.6	c.659A>G	p.Tyr220Cys	Pathogenic	5	127819	P53_HUMAN	ENST00000269305	P04637	PF00870	3.275	-2.884	-6.159	1	0	0	0	0	0	1	1	0	0	0	0	0	0	1	0	1	0	0	0	0	0	0	0	0	0
133277	TP53	587780073	NC_000017.11	7674262	NC_000017.10	7577580	17	T	C	2	NM_001126112.2	c.701A>G	p.Tyr234Cys	Pathogenic/Likely pathogenic	4/5	127820	P53_HUMAN	ENST00000269305	.	PF00870	3.209	-1.285	-4.494	1	0	0	0	0	0	1	1	0	0	0	0	0	0	1	0	1	0	0	0	0	0	0	0	0	0
133278	TP53	144340710	NC_000017.11	7674259	NC_000017.10	7577577	17	T	C	3	NM_001126112.2	c.704A>G	p.Asn235Ser	Benign	1	127821	P53_HUMAN	ENST00000269305	.	PF00870	2.875	0.033	-2.842	NA	0	0	0	0	0	1	1	0	0	0	0	0	0	1	0	0	0	0	0	0	0	0	1	0	0
133363	CDH1	372838203	NC_000016.10	68813337	NC_000016.9	68847240	16	G	A	3	NM_004360.5	c.1162G>A	p.Glu388Lys	Benign	1	127906	CADH1_HUMAN	ENST00000261769	P12830	PF00028	-0.737	-1.279	-0.542	0	0	0	0	0	0	1	1	0	0	0	0	0	0	0	0	0	0	1	0	0	1	0	1	0	0
133364	CDH1	141864044	NC_000016.10	68813349	NC_000016.9	68847252	16	G	A	3	NM_004360.5	c.1174G>A	p.Val392Ile	Likely benign	2	127907	CADH1_HUMAN	ENST00000261769	P12830	PF00028	0.692	-0.403	-1.095	0	0	0	0	0	0	1	1	0	0	0	0	0	0	0	0	0	0	1	0	0	1	0	1	0	0
133367	CDH1	199886166	NC_000016.10	68813472	NC_000016.9	68847375	16	G	A	3	NM_004360.5	c.1297G>A	p.Asp433Asn	Likely benign	2	127910	CADH1_HUMAN	ENST00000261769	P12830	PF00028	-1.884	-2.475	-0.591	0	0	0	0	0	0	1	1	0	0	0	0	0	0	0	0	0	0	1	0	0	0	0	1	0	0
133370	CDH1	370864592	NC_000016.10	68815603	NC_000016.9	68849506	16	C	T	3	NM_004360.5	c.1409C>T	p.Thr470Ile	Benign	1	127913	CADH1_HUMAN	ENST00000261769	P12830	PF00028	1.89	-0.811	-2.701	NA	0	0	0	0	0	1	1	0	0	0	0	0	0	0	0	0	0	1	0	0	0	0	1	0	0
133376	CDH1	587780117	NC_000016.10	68801694	NC_000016.9	68835597	16	G	A	3	NM_004360.5	c.188G>A	p.Arg63Gln	Benign	1	127919	CADH1_HUMAN	ENST00000261769	P12830	PF08758	1.053	-0.133	-1.186	0	0	0	0	0	0	1	1	0	0	0	0	0	0	0	0	0	0	1	0	0	0	0	1	0	0
133382	CDH1	200894246	NC_000016.10	68829771	NC_000016.9	68863674	16	G	A	3	NM_004360.5	c.2413G>A	p.Asp805Asn	Benign	1	127925	CADH1_HUMAN	ENST00000261769	P12830	PF01049	0.122	-0.209	-0.331	0	0	0	0	0	0	1	1	0	0	0	0	0	0	0	0	0	0	1	0	0	0	0	1	0	0
133385	CDH1	200911775	NC_000016.10	68833485	NC_000016.9	68867388	16	G	A	3	NM_004360.5	c.2635G>A	p.Gly879Ser	Likely benign	2	127928	CADH1_HUMAN	ENST00000261769	P12830	PF01049	1.281	0.1	-1.181	NA	0	0	0	0	0	1	1	0	0	0	0	0	0	0	0	0	0	1	0	0	0	0	1	0	0
133389	CDH1	200310662	NC_000016.10	68808831	NC_000016.9	68842734	16	C	T	3	NM_004360.5	c.670C>T	p.Arg224Cys	Likely benign	2	127932	CADH1_HUMAN	ENST00000261769	P12830	PF00028	-0.047	-3.55	-3.503	NA	0	0	0	0	0	1	1	0	0	0	0	0	0	0	0	0	0	1	0	0	1	0	1	0	0
133390	CDH1	139866691	NC_000016.10	68738336	NC_000016.9	68772239	16	C	A	3	NM_004360.5	c.88C>A	p.Pro30Thr	Benign	1	127933	CADH1_HUMAN	ENST00000261769	P12830	PF08758	2.068	0.136	-1.932	NA	0	0	0	0	0	1	1	0	0	0	0	0	0	0	0	0	0	1	0	0	0	0	1	0	0
133422	XRCC2	145085742	NC_000007.14	152648677	NC_000007.13	152345762	7	A	C	2	NM_005431.2	c.808T>G	p.Phe270Val	Benign/Likely benign	1/2	127965	XRCC2_HUMAN	ENST00000359321	O43543	PF08423	2.169	-2.031	-4.2	NA	0	0	0	0	0	1	0	0	0	0	0	0	0	0	0	0	0	0	0	0	0	0	1	0	0
133427	MRE11	116679717	NC_000011.10	94490865	NC_000011.9	94224031	11	C	T	2	NM_005591.3	c.121G>A	p.Asp41Asn	Benign/Likely benign	1/2	127970	MRE11_HUMAN	ENST00000323929	P49959	PF00149	-0.285	-0.317	-0.032	0	0	0	0	0	0	1	0	0	0	0	0	0	0	0	0	0	0	1	0	0	0	0	1	0	1
133488	HOXB13	138213197	NC_000017.11	48728343	NC_000017.10	46805705	17	C	T	2	NM_006361.5	c.251G>A	p.Gly84Glu	Pathogenic/Likely pathogenic, risk factor	4/5	128031	HXB13_HUMAN	ENST00000290295	Q92826	PF12284	2.6	-3.492	-6.092	1	0	0	0	0	1	1	0	0	0	0	0	0	1	0	0	0	0	0	0	0	0	0	0	0	0
133528	CHEK2	28909982	NC_000022.11	28725338	NC_000022.10	29121326	22	T	C	2	NM_007194.4	c.349A>G	p.Arg117Gly	Pathogenic/Likely pathogenic	4/5	128071	CHK2_HUMAN	ENST00000404276	O96017	PF00498	2.622	-5.043	-7.665	1	0	0	0	0	0	1	1	0	0	0	0	0	0	1	0	1	0	1	0	0	0	0	0	0	0
133727	ADSL	11089991	NC_000022.11	40354285	NC_000022.10	40750289	22	A	T	2	NM_000026.4	c.440A>T	p.Lys147Met	Benign	1	128278	PUR8_HUMAN	ENST00000623063	P30566	PF00206	1.082	-0.161	-1.243	NA	0	0	0	0	0	1	0	0	0	0	0	0	0	1	0	0	0	0	0	0	0	0	1	0	1
133734	AFF2	142559324	NC_000023.11	148662220	NC_000023.10	147743741	X	A	G	2	NM_002025.4	c.493A>G	p.Asn165Asp	Benign/Likely benign	1/2	128285	AFF2_HUMAN	ENST00000370460	P51816	PF05110	1.087	-7.162	-8.249	1	0	0	0	0	0	1	1	0	0	0	0	0	0	0	0	0	0	1	0	0	0	0	1	0	0
133740	AGRN	150359724	NC_000001.11	1041583	NC_000001.10	976963	1	A	G	2	NM_198576.4	c.1058A>G	p.Gln353Arg	Benign	1	128291	AGRIN_HUMAN	ENST00000379370	O00468	PF00050	-0.213	-0.731	-0.518	0	0	0	0	0	0	0	0	0	0	0	0	0	0	0	0	0	0	0	0	0	1	0	1	0	1
133743	AGRN	113288277	NC_000001.11	1044368	NC_000001.10	979748	1	A	T	2	NM_198576.4	c.2183A>T	p.Glu728Val	Benign	1	128294	AGRIN_HUMAN	ENST00000379370	O00468	PF07648	1.345	-0.366	-1.711	NA	0	0	0	0	0	0	0	0	0	0	0	0	0	0	0	0	0	0	0	0	0	0	1	0	1
133748	AGRN	142416636	NC_000001.11	1047342	NC_000001.10	982722	1	A	G	2	NM_198576.4	c.3404A>G	p.Gln1135Arg	Benign	1	128299	AGRIN_HUMAN	ENST00000379370	O00468	PF01390	0.406	-0.101	-0.507	0	0	0	0	0	0	1	0	0	0	0	0	0	0	0	0	0	0	0	0	0	0	0	1	0	1
133758	AGRN	111818381	NC_000001.11	1049591	NC_000001.10	984971	1	G	A	2	NM_198576.4	c.4540G>A	p.Ala1514Thr	Benign/Likely benign	1/2	128309	AGRIN_HUMAN	ENST00000379370	O00468	PF00054	-0.904	1.344	2.248	0	0	0	0	0	0	0	0	0	0	0	0	0	0	0	0	0	0	0	0	0	1	0	1	0	1
133792	ALDH5A1	2760118	NC_000006.12	24503362	NC_000006.11	24503590	6	C	T	2	NM_001080.3	c.538C>T	p.His180Tyr	Benign	1	128343	SSDH_HUMAN	ENST00000357578	P51649	PF00171	-0.557	-1.498	-0.941	0	0	0	0	0	0	0	0	0	0	0	0	0	0	0	0	0	1	0	0	0	1	0	1	0	1
133793	ALDH5A1	3765310	NC_000006.12	24503369	NC_000006.11	24503597	6	C	T	2	NM_001080.3	c.545C>T	p.Pro182Leu	Benign	1	128344	SSDH_HUMAN	ENST00000357578	P51649	PF00171	-0.655	-2.488	-1.833	0	0	0	0	0	0	0	0	0	0	0	0	0	0	1	0	0	0	0	0	0	0	0	1	0	1
133794	ALDH7A1	2306618	NC_000005.10	126552104	NC_000005.9	125887796	5	T	C	2	NM_001182.5	c.1234A>G	p.Thr412Ala	Benign	1	128345	AL7A1_HUMAN	ENST00000409134	P49419	PF00171	2.561	-1.534	-4.095	NA	0	0	0	0	0	0	0	0	0	0	0	0	0	0	0	0	0	0	0	0	0	0	1	0	1
133795	ALDH7A1	12514417	NC_000005.10	126552023	NC_000005.9	125887715	5	T	G	2	NM_001182.5	c.1315A>C	p.Lys439Gln	Benign	1	128346	AL7A1_HUMAN	ENST00000409134	P49419	PF00171	1.355	-0.739	-2.094	NA	0	0	0	0	0	0	0	0	0	0	0	0	0	0	0	0	1	0	0	0	0	0	1	0	1
133797	ALDH7A1	117295656	NC_000005.10	126583952	NC_000005.9	125919644	5	T	C	2	NM_001182.5	c.373A>G	p.Ile125Val	Benign/Likely benign	1/2	128348	AL7A1_HUMAN	ENST00000409134	P49419	PF00171	-0.158	-1.235	-1.077	0	0	0	0	0	0	1	0	0	0	0	0	0	0	0	0	0	0	0	0	0	0	0	1	0	1
133803	ALG6	61755863	NC_000001.11	63411996	NC_000001.10	63877667	1	A	G	2	NM_013339.4	c.751A>G	p.Thr251Ala	Benign/Likely benign	1/2	128354	ALG6_HUMAN	ENST00000263440	Q9Y672	PF03155	0.323	0.513	0.19	0	0	0	0	0	0	1	0	0	0	0	0	0	0	0	0	0	0	1	0	0	0	0	1	0	1
133805	AMACR	3195676	NC_000005.10	34007995	NC_000005.9	34008100	5	C	T	2	NM_014324.6	c.25G>A	p.Val9Met	Benign	1	128356	AMACR_HUMAN	ENST00000335606	Q9UHK6	PF02515	1.216	-2.594	-3.81	NA	0	0	0	0	0	1	0	0	0	0	0	0	0	0	0	0	1	0	0	0	1	0	1	0	1
133806	AMACR	10941112	NC_000005.10	34004602	NC_000005.9	34004707	5	C	T	2	NM_014324.6	c.524G>A	p.Gly175Asp	Benign	1	128357	AMACR_HUMAN	ENST00000335606	Q9UHK6	PF02515	2.447	-1.133	-3.58	NA	0	0	0	0	0	1	0	0	0	0	0	0	0	0	0	0	1	0	0	0	0	0	1	0	1
133807	AMACR	2287939	NC_000005.10	33998778	NC_000005.9	33998883	5	A	G	2	NM_014324.6	c.602T>C	p.Leu201Ser	Benign	1	128358	AMACR_HUMAN	ENST00000335606	Q9UHK6	PF02515	1.225	-0.835	-2.06	NA	0	0	0	0	0	1	0	0	0	0	0	0	0	0	0	0	1	0	0	0	1	0	1	0	1
133808	AMACR;C1QTNF3-AMACR	34677	NC_000005.10	33998663	NC_000005.9	33998768	5	C	A	2	NM_014324.6	c.717G>T	p.Gln239His	Benign	1	128359	AMACR_HUMAN	ENST00000335606	Q9UHK6	PF02515	1.713	-0.266	-1.979	NA	0	0	0	0	0	1	0	0	0	0	0	0	0	0	0	0	1	0	0	0	0	0	1	0	1
133809	AMACR;C1QTNF3-AMACR;SLC45A2	2278008	NC_000005.10	33989413	NC_000005.9	33989518	5	C	T	2	NM_014324.6	c.829G>A	p.Glu277Lys	Benign	1	128360	AMACR_HUMAN	ENST00000335606	Q9UHK6	PF02515	0.581	0.166	-0.415	0	0	0	0	0	0	1	0	0	0	0	0	0	0	0	0	0	1	0	0	0	0	0	1	0	1
133818	ANK3	114937210	NC_000010.11	60278806	NC_000010.10	62038564	10	T	C	2	NM_020987.5	c.382A>G	p.Thr128Ala	Benign/Likely benign	1/2	128369	ANK3_HUMAN	ENST00000280772	Q12955	PF12796	-0.766	-0.254	0.512	0	0	0	0	0	0	1	0	0	0	0	0	0	0	0	0	0	0	0	0	0	0	0	1	0	1
133835	ANO10	56389778	NC_000003.12	43576788	NC_000003.11	43618280	3	T	C	2	NM_018075.5	c.1066A>G	p.Ser356Gly	Benign	1	128386	ANO10_HUMAN	ENST00000292246	Q9NW15	PF04547	1.527	-2.248	-3.775	NA	0	0	0	0	0	1	0	0	0	0	0	0	0	0	0	0	1	0	0	0	1	0	1	0	1
133836	ANO10	3772165	NC_000003.12	43561311	NC_000003.11	43602803	3	C	T	2	NM_018075.5	c.1385G>A	p.Arg462Gln	Benign	1	128387	ANO10_HUMAN	ENST00000292246	Q9NW15	PF04547	0.597	-0.215	-0.812	0	0	0	0	0	0	1	0	0	0	0	0	0	0	0	0	0	1	0	0	0	1	0	1	0	1
133837	ANO10	17409162	NC_000003.12	43549835	NC_000003.11	43591327	3	G	A	2	NM_018075.5	c.1682C>T	p.Thr561Met	Benign	1	128388	ANO10_HUMAN	ENST00000292246	Q9NW15	PF04547	0.245	-0.454	-0.699	0	0	0	0	0	0	1	0	0	0	0	0	0	0	0	0	0	1	0	0	0	0	0	1	0	1
133840	ANO5	78266558	NC_000011.10	22227554	NC_000011.9	22249100	11	A	G	2	NM_213599.2	c.616A>G	p.Thr206Ala	Benign	1	128391	ANO5_HUMAN	ENST00000324559	Q75V66	PF16178	2.176	-0.962	-3.138	NA	0	0	0	0	0	1	0	0	0	0	0	0	0	0	0	0	0	0	0	0	0	0	1	0	1
133841	AP4E1	58909326	NC_000015.10	50941684	NC_000015.9	51233881	15	A	G	2	NM_007347.5	c.1085A>G	p.Tyr362Cys	Benign	1	128392	AP4E1_HUMAN	ENST00000261842	Q9UPM8	PF01602	-0.755	-1.446	-0.691	0	0	0	0	0	0	0	0	0	0	0	0	0	0	0	0	0	0	0	0	0	0	0	1	0	1
133842	AP4E1	116796602	NC_000015.10	50948126	NC_000015.9	51240323	15	A	G	2	NM_007347.5	c.1283A>G	p.Asn428Ser	Benign/Likely benign	1/2	128393	AP4E1_HUMAN	ENST00000261842	Q9UPM8	PF01602	-1.267	-1.624	-0.357	0	0	0	0	0	0	0	0	0	0	0	0	0	0	0	0	0	0	0	0	0	0	0	1	0	1
133850	AP4E1	2306331	NC_000015.10	50925164	NC_000015.9	51217361	15	T	C	2	NM_007347.5	c.487T>C	p.Cys163Arg	Benign	1	128401	AP4E1_HUMAN	ENST00000261842	Q9UPM8	PF01602	-3.283	0.75	4.033	0	0	0	0	0	0	0	0	0	0	0	0	0	0	0	0	0	1	0	0	0	0	0	1	0	1
133857	AP5Z1	11772411	NC_000007.14	4785676	NC_000007.13	4825307	7	T	A	2	NM_014855.3	c.1124T>A	p.Leu375Gln	Benign	1	128408	AP5Z1_HUMAN	ENST00000649063	O43299	PF14764	2.233	-6.014	-8.247	1	0	0	0	0	0	1	0	0	0	0	0	0	0	0	0	0	1	0	0	0	0	0	1	0	1
133871	APOB	1367117	NC_000002.12	21041028	NC_000002.11	21263900	2	G	A	2	NM_000384.3	c.293C>T	p.Thr98Ile	Benign/Likely benign	1/2	128422	APOB_HUMAN	ENST00000233242	P04114	PF01347	0.895	-2.849	-3.744	NA	0	0	0	0	0	0	0	0	0	0	0	0	0	0	0	0	1	0	0	0	0	0	1	0	1
133896	ARHGEF6	35106300	NC_000023.11	136745320	NC_000023.10	135827479	X	C	T	2	NM_004840.3	c.362G>A	p.Arg121His	Benign/Likely benign	1/2	128447	ARHG6_HUMAN	ENST00000250617	Q15052	PF16615	2.581	1.017	-1.564	NA	0	0	0	0	0	0	0	0	0	0	0	0	0	0	0	0	0	0	0	0	0	0	1	0	0
133904	ATM	2234997	NC_000011.10	108235716	NC_000011.9	108106443	11	T	A	2	NM_000051.3	c.378T>A	p.Asp126Glu	Benign/Likely benign	1/2	128455	ATM_HUMAN	ENST00000675843		PF11640	1.728	0.988	-0.74	0	0	0	0	0	0	0	0	0	0	0	0	0	0	0	0	0	1	1	0	0	1	0	1	0	1
133925	ATP13A2	56367069	NC_000001.11	17000272	NC_000001.10	17326767	1	C	T	2	NM_022089.4	c.881G>A	p.Arg294Gln	Benign/Likely benign	1/2	128476	AT132_HUMAN	ENST00000326735	Q9NQ11	PF00122	-0.276	-0.147	0.129	0	0	0	0	0	0	1	0	0	0	0	0	0	0	0	0	0	0	0	0	0	1	0	1	0	1
133936	ATP6AP2	35798522	NC_000023.11	40605570	NC_000023.10	40464822	X	G	C	2	NM_005765.3	c.868G>C	p.Ala290Pro	Benign	1	128487	RENR_HUMAN	ENST00000636580	O75787	PF07850	0.726	-0.842	-1.568	NA	0	0	0	0	0	1	0	0	0	0	0	0	0	0	0	0	0	0	0	0	1	0	1	0	1
133988	CA8	149391728	NC_000008.11	60266043	NC_000008.10	61178602	8	G	A	2	NM_004056.6	c.299C>T	p.Ser100Leu	Benign	1	128539	CAH8_HUMAN	ENST00000317995	P35219	PF00194	1.398	-2.204	-3.602	NA	0	0	0	0	0	1	0	0	0	0	0	0	0	0	0	0	0	0	0	0	0	0	1	0	1
134021	CAPN3	35889956	NC_000015.10	42387805	NC_000015.9	42680003	15	C	T	2	NM_000070.3	c.551C>T	p.Thr184Met	Benign/Likely benign	1/2	128572	CAN3_HUMAN	ENST00000397163	P20807	PF00648	1.9	-0.664	-2.564	NA	0	0	0	0	0	0	0	0	0	0	0	0	0	1	0	0	0	0	0	0	0	0	1	0	1
134075	CCDC22	147222955	NC_000023.11	49249509	NC_000023.10	49105970	X	G	A	2	NM_014008.5	c.1636G>A	p.Asp546Asn	Benign/Likely benign	1/2	128626	CCD22_HUMAN	ENST00000376227	O60826	PF05667	1.847	0.143	-1.704	NA	0	0	0	0	0	0	0	0	0	0	0	0	0	1	0	0	0	0	0	0	0	0	1	0	0
134087	CDC6	4135012	NC_000017.11	40293996	NC_000017.10	38450248	17	G	A	2	NM_001254.4	c.883G>A	p.Asp295Asn	Benign	1	128638	CDC6_HUMAN	ENST00000209728	Q99741	PF13401	0.629	-0.68	-1.309	0	0	0	0	0	0	1	0	0	0	0	0	0	0	0	0	0	0	0	0	0	0	0	1	0	1
134088	CDC6	4135013	NC_000017.11	40294009	NC_000017.10	38450261	17	C	T	2	NM_001254.4	c.896C>T	p.Thr299Met	Benign	1	128639	CDC6_HUMAN	ENST00000209728	Q99741	PF13401	0.636	-1.391	-2.027	NA	0	0	0	0	0	1	0	0	0	0	0	0	0	0	0	0	0	0	0	0	0	0	1	0	1
134117	CDT1	3218729	NC_000016.10	88807372	NC_000016.9	88873780	16	A	C	2	NM_030928.4	c.1367A>C	p.Glu456Ala	Benign	1	128668	CDT1_HUMAN	ENST00000301019	Q9H211	PF16679	1.794	-1.08	-2.874	NA	0	0	0	0	0	1	0	0	0	0	0	0	0	0	0	0	0	0	0	0	0	0	1	0	1
134129	CDT1	507329	NC_000016.10	88805737	NC_000016.9	88872145	16	T	C	2	NM_030928.4	c.700T>C	p.Cys234Arg	Benign	1	128680	CDT1_HUMAN	ENST00000301019	Q9H211	PF08839	-0.499	0.795	1.294	0	0	0	0	0	0	0	0	0	0	0	0	0	0	0	0	0	1	0	0	0	0	0	1	0	1
134154	CEP41	113941736	NC_000007.14	130400746	NC_000007.13	130040587	7	A	C	2	NM_018718.3	c.718T>G	p.Cys240Gly	Benign/Likely benign	1/2	128705	CEP41_HUMAN	ENST00000223208	Q9BYV8	PF00581	0.554	-1.703	-2.257	NA	0	0	0	0	0	1	0	0	0	0	0	0	0	0	0	0	0	0	0	0	0	0	1	0	1
134166	CHAT	8178991	NC_000010.11	49646591	NC_000010.10	50854637	10	G	A	2	NM_020549.4	c.1198G>A	p.Asp400Asn	Benign/Likely benign	1/2	128717	CLAT_HUMAN	ENST00000337653	P28329	PF00755	0.227	-2.312	-2.539	NA	0	0	0	0	0	0	0	0	0	0	0	0	0	0	0	0	0	0	0	0	0	0	1	0	1
134170	CHAT	80097077	NC_000010.11	49655142	NC_000010.10	50863188	10	G	A	2	NM_020549.4	c.1682G>A	p.Arg561Gln	Benign/Likely benign	1/2	128721	CLAT_HUMAN	ENST00000337653	P28329	PF00755	0.938	-0.517	-1.455	NA	0	0	0	0	0	0	0	0	0	0	0	0	0	1	0	0	0	0	0	0	0	0	1	0	1
134174	CHAT	78925077	NC_000010.11	49622109	NC_000010.10	50830155	10	C	G	2	NM_020549.4	c.711C>G	p.Ser237Arg	Benign	1	128725	CLAT_HUMAN	ENST00000337653	P28329	PF00755	0.773	-0.325	-1.098	0	0	0	0	0	0	0	0	0	0	0	0	0	0	0	0	0	0	0	0	0	0	0	1	0	1
134175	CHAT	8178990	NC_000010.11	49622125	NC_000010.10	50830171	10	C	T	2	NM_020549.4	c.727C>T	p.Leu243Phe	Benign	1	128726	CLAT_HUMAN	ENST00000337653	P28329	PF00755	1.732	-0.241	-1.973	NA	0	0	0	0	0	0	0	0	0	0	0	0	0	0	0	0	1	0	0	0	0	0	1	0	1
134182	CHRNA1	6739001	NC_000002.12	174748749	NC_000002.11	175613477	2	T	A	2	NM_001039523.3	c.1148A>T	p.Asp383Val	Benign	1	128733	ACHA_HUMAN	ENST00000261007	P02708	PF02932	-0.552	-2.327	-1.775	0	0	0	0	0	0	0	0	0	0	0	0	0	1	0	0	0	0	0	0	0	0	0	1	0	1
134188	CHRNA2	891398	NC_000008.11	27467305	NC_000008.10	27324822	8	T	C	2	NM_000742.4	c.373A>G	p.Thr125Ala	Benign	1	128739	ACHA2_HUMAN	ENST00000407991	Q15822	PF02931	0.203	-0.302	-0.505	0	0	0	0	0	0	0	0	0	0	0	0	0	0	0	0	0	1	0	0	0	0	0	1	0	1
134200	CHRNB1	76927517	NC_000017.11	7455835	NC_000017.10	7359154	17	T	C	2	NM_000747.3	c.1259T>C	p.Ile420Thr	Benign	1	128751	ACHB_HUMAN	ENST00000306071	P11230	PF02932	-1.454	-1.063	0.391	0	0	0	0	0	0	1	0	0	0	0	0	0	0	0	0	0	0	0	0	0	0	0	1	0	1
134203	CHRNB1	17856697	NC_000017.11	7445306	NC_000017.10	7348625	17	A	G	2	NM_000747.3	c.95A>G	p.Glu32Gly	Benign	1	128754	ACHB_HUMAN	ENST00000306071	P11230	PF02931	-0.076	-2.63	-2.554	NA	0	0	0	0	0	0	0	0	0	0	0	0	0	0	0	0	1	0	0	0	0	0	1	0	1
134213	CHRNE	139171143	NC_000017.11	4898816	NC_000017.10	4802111	17	C	G	2	NM_000080.4	c.1402G>C	p.Val468Leu	Benign/Likely benign	1/2	128764	ACHE_HUMAN	ENST00000649488	Q04844	PF02932	0.039	0.28	0.241	0	0	0	0	0	0	1	0	0	0	0	0	0	1	0	0	0	0	1	0	0	1	0	1	0	1
134225	CLN3	77595156	NC_000016.10	28477622	NC_000016.9	28488943	16	T	C	2	NM_000086.2	c.1211A>G	p.His404Arg	Benign	1	128776	CLN3_HUMAN	ENST00000359984	Q13286	PF02487	1.943	-0.22	-2.163	NA	0	0	0	0	0	1	0	0	0	0	0	0	0	0	0	0	1	1	0	0	0	0	1	0	1
134226	CLN3	11552531	NC_000016.10	28487723	NC_000016.9	28499044	16	T	C	2	NM_000086.2	c.313A>G	p.Ile105Val	Benign/Likely benign	1/2	128777	CLN3_HUMAN	ENST00000359984	Q13286	PF02487	1.954	1.29	-0.664	NA	0	0	0	0	0	1	0	0	0	0	0	0	0	1	0	0	0	1	0	0	0	0	1	0	1
134227	CLN5	1800209	NC_000013.11	77000848	NC_000013.10	77574983	13	A	G	2	NM_006493.4	c.956A>G	p.Lys319Arg	Benign	1	128778	CLN5_HUMAN	ENST00000377453	O75503	PF15014	1.533	1.948	0.415	0	0	0	0	0	0	1	0	0	0	0	0	0	0	0	0	0	1	0	0	0	0	0	1	0	1
134237	CLN8	34030778	NC_000008.11	1771328	NC_000008.10	1719494	8	C	T	2	NM_018941.3	c.274C>T	p.His92Tyr	Benign/Likely benign	1/2	128788	CLN8_HUMAN	ENST00000331222	Q9UBY8	PF03798	-0.598	0.383	0.981	0	0	0	0	0	0	1	0	0	0	0	0	0	0	0	0	0	0	0	0	0	0	0	1	0	1
134243	CNTN1	34326474	NC_000012.12	41016821	NC_000012.11	41410623	12	G	A	2	NM_001843.4	c.2324G>A	p.Ser775Asn	Benign	1	128794	CNTN1_HUMAN	ENST00000551295	Q12860	PF00041	0.036	-0.097	-0.133	0	0	0	0	0	0	1	0	0	0	0	0	0	0	0	0	0	0	1	0	0	0	0	1	0	1
134247	CNTNAP2	34456867	NC_000007.14	147132408	NC_000007.13	146829500	7	C	T	2	NM_014141.6	c.1247C>T	p.Ala416Val	Benign/Likely benign	1/2	128798	CNTP2_HUMAN	ENST00000361727	Q9UHC6	PF02210	-1.234	-2.726	-1.492	0	0	0	0	0	0	1	0	0	0	0	0	0	0	0	0	0	0	0	0	0	0	0	1	0	1
134264	COL6A2;FTCD	117931394	NC_000021.9	46132472	NC_000021.8	47552386	21	G	A	2	NM_001849.3	c.2980G>A	p.Ala994Thr	Benign/Likely benign	1/2	128815	CO6A2_HUMAN	ENST00000300527	P12110	PF00092	-1.305	-0.079	1.226	0	0	0	0	0	0	0	0	0	0	0	0	0	0	0	0	0	0	0	0	0	0	0	1	0	1
134270	COL6A3	111595697	NC_000002.12	237340988	NC_000002.11	238249631	2	G	A	2	NM_004369.3	c.7928C>T	p.Ala2643Val	Benign/Likely benign	1/2	128821	CO6A3_HUMAN	ENST00000295550	P12111	PF00092	0.036	-0.327	-0.363	0	0	0	0	0	0	1	0	0	0	0	0	0	0	0	0	0	0	1	0	0	1	0	1	0	1
134293	CPA6	10957393	NC_000008.11	67624235	NC_000008.10	68536470	8	A	G	2	NM_020361.5	c.133T>C	p.Phe45Leu	Benign	1	128845	CBPA6_HUMAN	ENST00000297770	Q8N4T0	PF02244	-0.626	0.036	0.662	0	0	0	0	0	0	0	0	0	0	0	0	0	0	0	0	0	1	0	0	0	0	0	1	0	1
134294	CPA6	17853192	NC_000008.11	67509533	NC_000008.10	68421768	8	G	C	2	NM_020361.5	c.518C>G	p.Ser173Cys	Benign	1	128846	CBPA6_HUMAN	ENST00000297770	Q8N4T0	PF00246	0.249	-3.635	-3.884	NA	0	0	0	0	0	0	0	0	0	0	0	0	0	0	0	0	1	0	0	0	0	0	1	0	1
134295	CPA6	17343819	NC_000008.11	67484680	NC_000008.10	68396915	8	T	C	2	NM_020361.5	c.746A>G	p.Asn249Ser	Benign	1	128847	CBPA6_HUMAN	ENST00000297770	Q8N4T0	PF00246	0.145	-0.07	-0.215	0	0	0	0	0	0	0	0	0	0	0	0	0	0	0	0	0	1	0	0	0	0	0	1	0	1
134297	CPS1	1047883	NC_000002.12	210591913	NC_000002.11	211456637	2	A	G	2	NM_001875.5	c.1030A>G	p.Thr344Ala	Benign	1	128849	CPSM_HUMAN	ENST00000233072	P31327	PF00117	1.15	-1.994	-3.144	NA	0	0	0	0	0	0	0	0	0	0	0	0	0	0	0	0	1	0	0	0	1	0	1	0	1
134300	CPS1	1047891	NC_000002.12	210675783	NC_000002.11	211540507	2	C	A	2	NM_001875.5	c.4217C>A	p.Thr1406Asn	Benign	1	128852	CPSM_HUMAN	ENST00000233072	P31327	PF02142	1.297	-1.287	-2.584	NA	0	0	0	0	0	0	0	0	0	0	0	0	0	0	0	0	1	0	0	0	0	0	1	0	1
134308	CTC1	3027238	NC_000017.11	8231743	NC_000017.10	8135061	17	T	C	2	NM_025099.6	c.2458A>G	p.Ile820Val	Benign	1	128860	CTC1_HUMAN	ENST00000651323	Q2NKJ3	PF15489	0.913	1.474	0.561	0	0	0	0	0	0	0	0	0	0	0	0	0	0	0	0	0	1	0	0	0	1	0	1	0	1
134309	CTC1	3826543	NC_000017.11	8229445	NC_000017.10	8132763	17	T	C	2	NM_025099.6	c.3013A>G	p.Ile1005Val	Benign	1	128861	CTC1_HUMAN	ENST00000651323	Q2NKJ3	PF15489	-1.085	0.534	1.619	0	0	0	0	0	0	1	0	0	0	0	0	0	0	0	0	0	1	0	0	0	1	0	1	0	1
134325	CTSD	147278302	NC_000011.10	1754122	NC_000011.9	1775352	11	C	T	2	NM_001909.5	c.844G>A	p.Gly282Arg	Benign/Likely benign	1/2	128877	CATD_HUMAN	ENST00000236671	P07339	PF00026	0.11	-0.971	-1.081	0	0	0	0	0	0	1	0	0	0	0	0	0	0	0	0	0	0	0	0	0	0	0	1	0	1
134331	DAG1	116717961	NC_000003.12	49510793	NC_000003.11	49548226	3	A	G	2	NM_004393.6	c.259A>G	p.Ile87Val	Benign/Likely benign	1/2	128884	DAG1_HUMAN	ENST00000308775	Q14118	PF05345	-0.105	-1.076	-0.971	0	0	0	0	0	0	1	0	0	0	0	0	0	0	1	0	0	0	0	0	0	0	0	1	0	1
134341	DHODH	61733129	NC_000016.10	72023522	NC_000016.9	72057421	16	C	T	2	NM_001361.5	c.1022C>T	p.Ala341Val	Benign	1	128894	PYRD_HUMAN	ENST00000219240	Q02127	PF01180	1.976	-0.542	-2.518	NA	0	0	0	0	0	0	0	0	0	0	0	0	1	1	0	0	0	0	0	0	0	0	1	0	1
134360	DOK7	16844422	NC_000004.12	3485595	NC_000004.11	3487322	4	G	A	2	NM_173660.5	c.589G>A	p.Asp197Asn	Benign	1	128913	DOK7_HUMAN	ENST00000340083	Q18PE1	PF02174	0.391	-1.545	-1.936	NA	0	0	0	0	0	0	0	0	0	0	0	0	0	0	0	0	0	0	0	0	0	0	1	0	1
134368	DPM2	7997	NC_000009.12	127935750	NC_000009.11	130698029	9	G	C	2	NM_003863.3	c.227C>G	p.Thr76Ser	Benign	1	128921	DPM2_HUMAN	ENST00000314392	O94777	PF07297	-1.373	2.236	3.609	0	0	0	0	0	0	0	0	0	0	0	0	0	0	0	0	0	1	0	0	0	0	0	1	0	1
134409	EFHC1	1266787	NC_000006.12	52479101	NC_000006.11	52343899	6	T	C	2	NM_018100.4	c.1343T>C	p.Met448Thr	Benign/Likely benign	1/2	128962	EFHC1_HUMAN	ENST00000371068	Q5JVL4	PF06565	1.449	2.452	1.003	0	0	0	0	0	0	0	0	0	0	0	0	0	0	0	0	0	1	0	0	0	0	0	1	0	1
134415	EFHC1	3804506	NC_000006.12	52438493	NC_000006.11	52303291	6	C	T	2	NM_018100.4	c.475C>T	p.Arg159Trp	Benign/Likely benign	1/2	128968	EFHC1_HUMAN	ENST00000371068	Q5JVL4	PF06565	0.571	-8.036	-8.607	1	0	0	0	0	0	0	0	0	0	0	0	0	0	0	0	0	1	0	0	0	0	0	1	0	1
134417	EFHC1	1570624	NC_000006.12	52454252	NC_000006.11	52319050	6	G	A	2	NM_018100.4	c.881G>A	p.Arg294His	Benign	1	128970	EFHC1_HUMAN	ENST00000371068	Q5JVL4	PF06565	2.751	-1.82	-4.571	1	0	0	0	0	0	0	0	0	0	0	0	0	0	1	0	0	0	0	0	0	0	0	1	0	1
134472	EXOSC3	3208406	NC_000009.12	37780834	NC_000009.11	37780831	9	A	G	2	NM_016042.4	c.673T>C	p.Tyr225His	Benign	1	129026	EXOS3_HUMAN	ENST00000327304	Q9NQT5	PF15985	1.187	-2.217	-3.404	NA	0	0	0	0	0	0	0	0	0	0	0	0	0	0	0	0	1	0	0	0	0	0	1	0	1
134476	FA2H	138244546	NC_000016.10	74716539	NC_000016.9	74750437	16	C	T	2	NM_024306.5	c.847G>A	p.Val283Ile	Benign/Likely benign	1/2	129030	FA2H_HUMAN	ENST00000219368	Q7L5A8	PF04116	0.522	0.292	-0.23	0	0	0	0	0	0	1	0	0	0	0	0	0	0	0	0	0	0	0	0	0	1	0	1	0	0
134485	FBN2	154001	NC_000005.10	128349443	NC_000005.9	127685135	5	C	T	2	NM_001999.4	c.2893G>A	p.Val965Ile	Benign	1	129039	FBN2_HUMAN	ENST00000262464	P35556	PF07645	0.422	0.567	0.145	0	0	0	0	0	0	0	0	0	0	0	0	0	0	0	0	0	1	0	0	0	0	0	1	0	1
134492	FBN2	32209	NC_000005.10	128286799	NC_000005.9	127622491	5	T	C	2	NM_001999.4	c.6931A>G	p.Met2311Val	Benign	1	129046	FBN2_HUMAN	ENST00000262464	P35556	PF07645	-0.287	0.195	0.482	0	0	0	0	0	0	0	0	0	0	0	0	0	0	0	0	0	1	0	0	0	0	0	1	0	1
134496	FBN2	34600572	NC_000005.10	128278684	NC_000005.9	127614376	5	C	A	2	NM_001999.4	c.7296G>T	p.Gln2432His	Benign	1	129050	FBN2_HUMAN	ENST00000262464	P35556	PF00683	0.004	-0.858	-0.862	0	0	0	0	0	0	1	0	0	0	0	0	0	0	1	0	0	0	0	0	0	0	0	1	0	1
134497	FBN2	2291628	NC_000005.10	128273941	NC_000005.9	127609633	5	G	A	2	NM_001999.4	c.7739C>T	p.Ser2580Leu	Benign	1	129051	FBN2_HUMAN	ENST00000262464	P35556	PF07645	-0.171	-1.496	-1.325	0	0	0	0	0	0	0	0	0	0	0	0	0	0	0	0	0	1	0	0	0	0	0	1	0	1
134529	FLNC	75133741	NC_000007.14	128842905	NC_000007.13	128482959	7	C	T	2	NM_001458.4	c.2501C>T	p.Thr834Met	Benign	1	129083	FLNC_HUMAN	ENST00000325888	Q14315	PF00630	1.741	-0.195	-1.936	NA	0	0	0	0	0	1	0	0	0	0	0	0	0	1	0	0	0	0	0	0	0	0	1	0	1
134537	FLNC	2291569	NC_000007.14	128848680	NC_000007.13	128488734	7	G	A	2	NM_001458.4	c.4700G>A	p.Arg1567Gln	Benign	1	129091	FLNC_HUMAN	ENST00000325888	Q14315	PF00630	1.425	-1.645	-3.07	NA	0	0	0	0	0	1	0	0	0	0	0	0	0	0	0	0	1	0	0	0	0	0	1	0	1
134550	FMR1	29281	NC_000023.11	147929961	NC_000023.10	147011480	X	G	T	2	NM_002024.6	c.433G>T	p.Ala145Ser	Benign	1	129104	FMR1_HUMAN	ENST00000370475	Q06787	PF17904	-1.403	1.704	3.107	0	0	0	0	0	0	1	0	0	0	0	0	0	0	0	0	0	0	0	0	0	0	0	1	0	1
134581	GATA6	185325359	NC_000018.10	22171995	NC_000018.9	19751956	18	C	G	2	NM_005257.5	c.851C>G	p.Ala284Gly	Benign/Likely benign	1/2	129135	GATA6_HUMAN	ENST00000269216	Q92908	PF05349	-0.009	-6.25	-6.241	1	0	0	0	0	0	0	0	0	0	0	0	0	0	0	0	0	0	0	0	0	1	0	1	0	1
134590	GCK	587780345	NC_000007.14	44150004	NC_000007.13	44189603	7	C	T	2	NM_000162.5	c.544G>A	p.Val182Met	Pathogenic	5	129144	HXK4_HUMAN	ENST00000403799	P35557	PF00349	2.217	-3.117	-5.334	1	0	0	0	0	0	1	1	0	0	0	0	0	0	1	0	1	0	0	0	0	0	0	0	0	0
134591	GCK	587780346	NC_000007.14	44149823	NC_000007.13	44189422	7	T	G	2	NM_000162.5	c.616A>C	p.Thr206Pro	Pathogenic/Likely pathogenic	4/5	129145	HXK4_HUMAN	ENST00000403799	P35557	PF00349	2.713	-4.119	-6.832	1	0	0	0	0	0	1	1	0	0	0	0	0	0	1	0	1	0	0	0	0	0	0	0	0	0
134600	GLB1	35289681	NC_000003.12	33068891	NC_000003.11	33110383	3	G	A	2	NM_000404.4	c.325C>T	p.Arg109Trp	Benign/Likely benign	1/2	129154	BGAL_HUMAN	ENST00000307363	P16278	PF01301	0.199	-2.196	-2.395	NA	0	0	0	0	0	1	0	0	0	0	0	0	0	0	0	0	0	0	0	0	0	0	1	0	1
134605	GLIS3	806052	NC_000009.12	4118208	NC_000009.11	4118208	9	A	G	2	NM_001042413.2	c.1270T>C	p.Ser424Pro	Benign	1	129159	GLIS3_HUMAN	ENST00000381971	Q8NEA6	PF00096	1.498	-0.848	-2.346	NA	0	0	0	0	0	1	0	0	0	0	0	0	0	0	0	0	1	0	0	0	1	0	1	0	1
134641	GRIN2A	61731465	NC_000016.10	9764645	NC_000016.9	9858502	16	C	G	2	NM_001134407.3	c.2899G>C	p.Val967Leu	Benign/Likely benign	1/2	129195	NMDE1_HUMAN	ENST00000330684	Q12879	PF10565	0.654	0.278	-0.376	0	0	0	0	0	0	1	0	0	0	0	0	0	0	0	0	0	0	0	0	0	0	0	1	0	0
134642	GRIN2A	61758995	NC_000016.10	9764316	NC_000016.9	9858173	16	G	T	2	NM_001134407.3	c.3228C>A	p.Asn1076Lys	Benign/Likely benign	1/2	129196	NMDE1_HUMAN	ENST00000330684	Q12879	PF10565	1.851	-6.62	-8.471	1	0	0	0	0	0	1	0	0	0	0	0	0	0	0	0	0	0	0	0	0	0	0	1	0	0
134645	GRIN2A	61731464	NC_000016.10	9938304	NC_000016.9	10032161	16	T	C	2	NM_001134407.3	c.662A>G	p.Lys221Arg	Benign/Likely benign	1/2	129199	NMDE1_HUMAN	ENST00000330684	Q12879	PF01094	0.833	0.863	0.03	0	0	0	0	0	0	1	0	0	0	0	0	0	0	0	0	0	0	0	0	0	0	0	1	0	0
134661	HCCS	2070163	NC_000023.11	11114949	NC_000023.10	11133069	X	C	T	2	NM_005333.5	c.215C>T	p.Ala72Val	Benign	1	129215	CCHL_HUMAN	ENST00000380762	P53701	PF01265	0.238	-1.088	-1.326	0	0	0	0	0	0	1	0	0	0	0	0	0	0	0	0	0	0	0	0	0	1	0	1	0	1
134676	HNF1A	2464196	NC_000012.12	120997624	NC_000012.11	121435427	12	G	A	2	NM_000545.6	c.1460G>A	p.Ser487Asn	Benign	1	129230	HNF1A_HUMAN	ENST00000257555		PF04812	1.734	-0.68	-2.414	NA	0	0	0	0	0	0	0	0	0	0	0	0	0	0	0	0	1	0	0	0	0	0	1	0	1
134679	HNF1A	1800574	NC_000012.12	120979061	NC_000012.11	121416864	12	C	T	2	NM_000545.6	c.293C>T	p.Ala98Val	Benign	1	129233	HNF1A_HUMAN	ENST00000257555		PF04814	1.615	-1.227	-2.842	NA	0	0	0	0	0	0	0	0	0	0	0	0	0	1	0	0	0	0	0	0	0	0	1	0	1
134698	HUWE1	41307640	NC_000023.11	53627451	NC_000023.10	53654402	X	T	C	2	NM_031407.7	c.1448A>G	p.Asn483Ser	Benign	1	129252	HUWE1_HUMAN	ENST00000262854	Q7Z6Z7	PF06025	-0.589	1.063	1.652	0	0	0	0	0	0	0	0	0	0	0	0	0	0	0	0	0	0	0	0	0	0	0	1	0	1
134731	CRPPA	141625803	NC_000007.14	16216097	NC_000007.13	16255722	7	A	G	2	NM_001101426.4	c.1220T>C	p.Leu407Ser	Benign/Likely benign	1/2	129285	ISPD_HUMAN	ENST00000407010	A4D126	PF18706	2.145	-5.268	-7.413	1	0	0	0	0	0	1	0	0	0	0	0	0	0	1	0	0	0	0	0	0	0	0	1	0	1
134733	CRPPA	61734789	NC_000007.14	16406188	NC_000007.13	16445813	7	G	A	2	NM_001101426.4	c.407C>T	p.Ala136Val	Benign	1	129287	ISPD_HUMAN	ENST00000407010	A4D126	PF01128	1.859	0.077	-1.782	NA	0	0	0	0	0	1	0	0	0	0	0	0	0	0	0	0	0	0	0	0	0	0	1	0	1
134754	KBTBD13	2919358	NC_000015.10	65077057	NC_000015.9	65369395	15	C	T	2	NM_001101362.2	c.242C>T	p.Ala81Val	Benign	1	129308	KBTBD_HUMAN	ENST00000432196	C9JR72	PF00651	-1.381	1.036	2.417	0	0	0	0	0	0	0	0	0	0	0	0	0	0	0	0	0	1	0	0	0	0	0	1	0	1
134756	KBTBD13	146917406	NC_000015.10	65077609	NC_000015.9	65369947	15	G	A	2	NM_001101362.2	c.794G>A	p.Gly265Asp	Benign	1	129310	KBTBD_HUMAN	ENST00000432196	C9JR72	PF01344	2.655	-6	-8.655	1	0	0	0	0	0	0	0	0	0	0	0	0	0	1	0	0	0	0	0	0	0	0	1	0	1
134763	KCNJ10	1130183	NC_000001.11	160041722	NC_000001.10	160011512	1	G	A	2	NM_002241.5	c.811C>T	p.Arg271Cys	Benign/Likely benign	1/2	129317	KCJ10_HUMAN	ENST00000644903	P78508	PF17655	0.766	-1.544	-2.31	NA	0	0	0	0	0	1	0	0	0	0	0	0	0	1	0	0	1	0	0	0	0	0	1	0	1
134779	KCNQ2	3746366	NC_000020.11	63406999	NC_000020.10	62038352	20	T	C	2	NM_172107.4	c.2264A>G	p.Tyr755Cys	Benign/Likely benign	1/2	129333	KCNQ2_HUMAN	ENST00000359125	O43526	PF16642	2.95	-0.388	-3.338	NA	0	0	0	0	0	1	0	0	0	0	0	0	0	1	0	0	0	1	0	0	0	0	1	0	1
134852	KIF7	8179065	NC_000015.10	89652777	NC_000015.9	90196008	15	C	T	2	NM_198525.3	c.154G>A	p.Asp52Asn	Benign	1	129406	KIF7_HUMAN	ENST00000394412	Q2M1P5	PF00225	0.689	0.553	-0.136	0	0	0	0	0	0	0	0	0	0	0	0	0	0	0	0	0	1	0	0	0	0	0	1	0	1
134881	LAMA2	35879899	NC_000006.12	129252129	NC_000006.11	129573274	6	C	G	2	NM_000426.3	c.1930C>G	p.His644Asp	Benign/Likely benign	1/2	129435	LAMA2_HUMAN	ENST00000421865	P24043	PF00052	-0.525	0.519	1.044	0	0	0	0	0	0	0	0	0	0	0	0	0	0	0	0	0	0	1	0	0	0	0	1	0	1
134883	LAMA2	35065563	NC_000006.12	129312982	NC_000006.11	129634127	6	A	G	2	NM_000426.3	c.3296A>G	p.Asn1099Ser	Benign/Likely benign	1/2	129437	LAMA2_HUMAN	ENST00000421865	P24043	PF00053	0.801	-1.073	-1.874	NA	0	0	0	0	0	0	0	0	0	0	0	0	0	0	0	0	0	1	0	0	0	0	1	0	1
134885	LAMA2	73775407	NC_000006.12	129440897	NC_000006.11	129762042	6	C	A	2	NM_000426.3	c.6167C>A	p.Thr2056Lys	Benign	1	129439	LAMA2_HUMAN	ENST00000421865	P24043	PF06009	0.523	0.835	0.312	0	0	0	0	0	0	0	0	0	0	0	0	0	0	0	0	0	0	1	0	0	1	0	1	0	1
134888	LAMA2	34367843	NC_000006.12	129473344	NC_000006.11	129794489	6	A	T	2	NM_000426.3	c.7431A>T	p.Arg2477Ser	Benign/Likely benign	1/2	129442	LAMA2_HUMAN	ENST00000421865	P24043	PF00054	-0.261	-1.93	-1.669	0	0	0	0	0	0	0	0	0	0	0	0	0	0	0	0	0	0	1	0	0	0	0	1	0	1
134891	LAMA2	73599293	NC_000006.12	129503261	NC_000006.11	129824406	6	A	G	2	NM_000426.3	c.8528A>G	p.Asn2843Ser	Benign/Likely benign	1/2	129445	LAMA2_HUMAN	ENST00000421865	P24043	PF00054	2.188	0.546	-1.642	NA	0	0	0	0	0	0	0	0	0	0	0	0	0	0	0	0	0	1	0	0	0	0	1	0	1
134899	LAMC3	116422150	NC_000009.12	131052652	NC_000009.11	133928039	9	G	A	2	NM_006059.4	c.1792G>A	p.Gly598Arg	Benign/Likely benign	1/2	129453	LAMC3_HUMAN	ENST00000361069	Q9Y6N6	PF00052	-0.226	-0.877	-0.651	0	0	0	0	0	0	0	0	0	0	0	0	0	0	0	0	0	0	0	0	0	0	0	1	0	1
134937	LRP2	144081819	NC_000002.12	169174129	NC_000002.11	170030639	2	C	T	2	NM_004525.3	c.10804G>A	p.Ala3602Thr	Benign/Likely benign	1/2	129491	LRP2_HUMAN	ENST00000649046	P98164	PF00057	0.471	-0.194	-0.665	0	0	0	0	0	0	1	0	0	0	0	0	0	0	1	0	0	0	0	0	0	0	0	1	0	1
134938	LRP2	34355135	NC_000002.12	169173147	NC_000002.11	170029657	2	C	T	2	NM_004525.3	c.11092G>A	p.Val3698Met	Benign/Likely benign	1/2	129492	LRP2_HUMAN	ENST00000649046	P98164	PF00057	1.282	-0.619	-1.901	NA	0	0	0	0	0	1	0	0	0	0	0	0	0	0	0	0	0	0	0	0	0	0	1	0	1
134947	LRP2	4667591	NC_000002.12	169146922	NC_000002.11	170003432	2	T	G	2	NM_004525.3	c.12628A>C	p.Ile4210Leu	Benign	1	129501	LRP2_HUMAN	ENST00000649046	P98164	PF00058	2.677	-0.563	-3.24	NA	0	0	0	0	0	1	0	0	0	0	0	0	0	0	0	0	1	0	0	0	0	0	1	0	1
134957	LRP2	2229263	NC_000002.12	169318824	NC_000002.11	170175334	2	T	C	2	NM_004525.3	c.248A>G	p.Asn83Ser	Benign	1	129511	LRP2_HUMAN	ENST00000649046	P98164	PF00057	0.229	0.333	0.104	0	0	0	0	0	0	0	0	0	0	0	0	0	0	0	0	0	1	0	0	0	1	0	1	0	1
134964	LRP2	150552608	NC_000002.12	169243501	NC_000002.11	170100011	2	G	A	2	NM_004525.3	c.3452C>T	p.Pro1151Leu	Benign	1	129518	LRP2_HUMAN	ENST00000649046	P98164	PF00057	1.635	-0.852	-2.487	NA	0	0	0	0	0	1	0	0	0	0	0	0	0	1	0	0	0	0	0	0	0	0	1	0	1
134988	LRP2	2228171	NC_000002.12	169196995	NC_000002.11	170053505	2	C	T	2	NM_004525.3	c.8614G>A	p.Ala2872Thr	Benign	1	129542	LRP2_HUMAN	ENST00000649046	P98164	PF00057	0.471	-0.194	-0.665	0	0	0	0	0	0	1	0	0	0	0	0	0	0	0	0	0	1	0	0	0	1	0	1	0	1
134992	LRP2	144829356	NC_000002.12	169320872	NC_000002.11	170177382	2	G	A	2	NM_004525.3	c.92C>T	p.Ala31Val	Benign	1	129546	LRP2_HUMAN	ENST00000649046	P98164	PF00057	-1.207	-2.131	-0.924	0	0	0	0	0	0	1	0	0	0	0	0	0	0	0	0	0	0	0	0	0	1	0	1	0	1
135015	MAN1B1	145477274	NC_000009.12	137101647	NC_000009.11	139996099	9	G	A	2	NM_016219.5	c.1229G>A	p.Arg410His	Benign	1	129569	MA1B1_HUMAN	ENST00000371589	Q9UKM7	PF01532	1.646	0.914	-0.732	0	0	0	0	0	0	1	0	0	0	0	0	0	0	0	0	0	0	0	0	0	0	0	1	0	1
135030	MAN2B1	35836657	NC_000019.10	12658134	NC_000019.9	12768948	19	T	C	2	NM_000528.4	c.1238A>G	p.Asn413Ser	Benign	1	129584	MA2B1_HUMAN	ENST00000456935	O00754	PF09261	0.109	-3.481	-3.59	NA	0	0	0	0	0	0	0	0	0	0	0	0	0	0	0	0	1	1	0	0	0	0	1	0	1
135035	MED12	377403264	NC_000023.11	71121649	NC_000023.10	70341499	X	G	C	2	NM_005120.3	c.934G>C	p.Val312Leu	Benign/Likely benign	1/2	129589	MED12_HUMAN	ENST00000374080	Q93074	PF12145	1.102	-6.617	-7.719	1	0	0	0	0	0	1	1	0	0	0	0	0	0	0	0	0	0	0	0	0	1	0	1	0	0
135039	MED12	147354926	NC_000023.11	71137285	NC_000023.10	70357135	X	G	A	2	NM_005120.3	c.5650G>A	p.Gly1884Ser	Benign	1	129593	MED12_HUMAN	ENST00000374080	Q93074	PF12144	1.601	0.498	-1.103	NA	0	0	0	0	0	1	0	0	0	0	0	0	0	0	0	0	0	0	0	0	1	0	1	0	1
135073	MTTP	17599091	NC_000004.12	99591762	NC_000004.11	100512919	4	C	G	2	NM_000253.3	c.730C>G	p.Gln244Glu	Benign	1	129627	MTP_HUMAN	ENST00000457717	P55157	PF01347	0.528	-0.283	-0.811	0	0	0	0	0	0	0	0	0	0	0	0	0	0	0	0	0	0	0	0	0	0	0	1	0	1
135074	MTTP	2306985	NC_000004.12	99594865	NC_000004.11	100516022	4	C	G	2	NM_000253.3	c.891C>G	p.His297Gln	Benign/Likely benign	1/2	129628	MTP_HUMAN	ENST00000457717	P55157	PF01347	-0.285	-0.055	0.23	0	0	0	0	0	0	0	0	0	0	0	0	0	0	0	0	0	1	0	0	0	1	0	1	0	1
135076	MUSK	2274419	NC_000009.12	110775842	NC_000009.11	113538122	9	G	A	2	NM_005592.4	c.1239G>A	p.Met413Ile	Benign	1	129630	MUSK_HUMAN	ENST00000374448	O15146	PF01392	-1.352	0.075	1.427	0	0	0	0	0	0	0	0	0	0	0	0	0	0	0	0	0	1	0	0	0	1	0	1	0	1
135079	MUSK	578430	NC_000009.12	110800863	NC_000009.11	113563143	9	G	T	2	NM_005592.4	c.2485G>T	p.Val829Leu	Benign	1	129633	MUSK_HUMAN	ENST00000374448	O15146	PF07714	-1.015	-0.556	0.459	0	0	0	0	0	0	0	0	0	0	0	0	0	0	0	0	0	1	0	0	0	1	0	1	0	1
135080	MUSK	35142681	NC_000009.12	110687209	NC_000009.11	113449489	9	C	T	2	NM_005592.4	c.299C>T	p.Thr100Met	Benign	1	129634	MUSK_HUMAN	ENST00000374448	O15146	PF07679	0.789	0.136	-0.653	0	0	0	0	0	0	1	0	0	0	0	0	0	0	0	0	0	0	0	0	0	1	0	1	0	1
135082	MUSK	35176182	NC_000009.12	110695519	NC_000009.11	113457799	9	A	G	2	NM_005592.4	c.475A>G	p.Ser159Gly	Benign	1	129636	MUSK_HUMAN	ENST00000374448	O15146	PF07679	-0.164	-0.621	-0.457	0	0	0	0	0	0	0	0	0	0	0	0	0	0	0	0	0	1	0	0	0	0	0	1	0	1
135100	MYH3	34088014	NC_000017.11	10639392	NC_000017.10	10542709	17	G	A	2	NM_002470.4	c.3008C>T	p.Ala1003Val	Benign	1	129654	MYH3_HUMAN	ENST00000583535	P11055	PF01576	1.126	-1.062	-2.188	NA	0	0	0	0	0	0	0	0	0	0	0	0	0	0	0	0	0	0	0	0	0	0	1	0	1
135104	MYH3	2285477	NC_000017.11	10638198	NC_000017.10	10541515	17	C	T	2	NM_002470.4	c.3574G>A	p.Ala1192Thr	Benign	1	129658	MYH3_HUMAN	ENST00000583535	P11055	PF01576	0.792	0.701	-0.091	0	0	0	0	0	0	0	0	0	0	0	0	0	0	0	0	0	1	0	0	0	1	0	1	0	1
135106	MYH3	35230241	NC_000017.11	10635772	NC_000017.10	10539089	17	G	A	2	NM_002470.4	c.3938C>T	p.Thr1313Ile	Benign/Likely benign	1/2	129660	MYH3_HUMAN	ENST00000583535	P11055	PF01576	-1.349	1.04	2.389	0	0	0	0	0	0	0	0	0	0	0	0	0	0	0	0	0	0	0	0	0	0	0	1	0	1
135110	MYH3	34393601	NC_000017.11	10631643	NC_000017.10	10534960	17	C	T	2	NM_002470.4	c.5254G>A	p.Ala1752Thr	Benign	1	129664	MYH3_HUMAN	ENST00000583535	P11055	PF01576	1.373	-1.591	-2.964	NA	0	0	0	0	0	0	0	0	0	0	0	0	0	0	0	0	0	0	0	0	0	0	1	0	1
135117	MYH8	34693726	NC_000017.11	10409155	NC_000017.10	10312472	17	G	A	2	NM_002472.3	c.1907C>T	p.Ala636Val	Benign	1	129671	MYH8_HUMAN	ENST00000403437	P13535	PF00063	-0.551	-1.437	-0.886	0	0	0	0	0	0	0	0	0	0	0	0	0	0	0	0	0	1	0	0	0	0	0	1	0	1
135121	MYH8	35962914	NC_000017.11	10400439	NC_000017.10	10303756	17	A	G	2	NM_002472.3	c.3686T>C	p.Met1229Thr	Benign/Likely benign	1/2	129675	MYH8_HUMAN	ENST00000403437	P13535	PF01576	1.967	-0.601	-2.568	NA	0	0	0	0	0	0	0	0	0	0	0	0	0	0	0	0	0	0	0	0	0	0	1	0	1
135122	MYH8	34953692	NC_000017.11	10399648	NC_000017.10	10302965	17	G	A	2	NM_002472.3	c.3757C>T	p.Arg1253Cys	Benign/Likely benign	1/2	129676	MYH8_HUMAN	ENST00000403437	P13535	PF01576	1.678	-3.514	-5.192	1	0	0	0	0	0	0	0	0	0	0	0	0	0	1	0	0	0	0	0	0	0	0	1	0	1
135124	MYH8	8069834	NC_000017.11	10394341	NC_000017.10	10297658	17	A	G	2	NM_002472.3	c.5074T>C	p.Trp1692Arg	Benign	1	129678	MYH8_HUMAN	ENST00000403437	P13535	PF01576	-4.297	1.895	6.192	0	0	0	0	0	0	0	0	0	0	0	0	0	0	0	0	0	1	0	0	0	1	0	1	0	1
135209	NEUROD1	8192556	NC_000002.12	181678271	NC_000002.11	182542998	2	G	T	2	NM_002500.4	c.590C>A	p.Pro197His	Benign	1	129763	NDF1_HUMAN	ENST00000295108	Q13562	PF12533	1.539	-2.792	-4.331	NA	0	0	0	0	0	0	0	0	0	0	0	0	0	0	0	0	0	0	0	0	0	0	1	0	1
135215	NHS	149609550	NC_000023.11	17726699	NC_000023.10	17744819	X	G	A	2	NM_001291867.2	c.2593G>A	p.Ala865Thr	Benign/Likely benign	1/2	129769	NHS_HUMAN	ENST00000676302		PF15273	0.35	-0.421	-0.771	0	0	0	0	0	0	1	1	0	0	0	0	0	0	0	0	0	0	1	0	0	1	0	1	0	0
135219	NHS	149244552	NC_000023.11	17726937	NC_000023.10	17745057	X	A	T	2	NM_001291867.2	c.2831A>T	p.His944Leu	Benign	1	129773	NHS_HUMAN	ENST00000676302		PF15273	2.003	-7.122	-9.125	1	0	0	0	0	0	1	0	0	0	0	0	0	0	0	0	0	0	1	0	0	0	0	1	0	1
135280	NRXN2	148473653	NC_000011.10	64648884	NC_000011.9	64416356	11	T	C	2	NM_015080.4	c.3133A>G	p.Ser1045Gly	Likely benign	2	129834	NRX2A_HUMAN	ENST00000265459	Q9P2S2	PF02210	-0.971	-1.437	-0.466	0	0	0	0	0	0	0	0	0	0	0	0	0	0	0	0	0	0	0	0	0	0	0	1	0	0
135297	OCRL	138260625	NC_000023.11	129561251	NC_000023.10	128695228	X	G	A	2	NM_000276.4	c.897G>A	p.Met299Ile	Benign	1	129851	OCRL_HUMAN	ENST00000371113	Q01968	PF03372	-1.174	-1.605	-0.431	0	0	0	0	0	0	1	0	0	0	0	0	0	0	0	0	0	0	0	0	0	0	0	1	0	1
135313	OTC	1800328	NC_000023.11	38408967	NC_000023.10	38268220	X	A	G	2	NM_000531.6	c.809A>G	p.Gln270Arg	Benign/Likely benign	1/2	129867	OTC_HUMAN	ENST00000039007	P00480	PF00185	2.344	0.38	-1.964	NA	0	0	0	0	0	0	0	0	0	1	0	0	0	1	0	0	0	0	0	0	0	0	1	0	1
135328	PEX1	35996821	NC_000007.14	92503179	NC_000007.13	92132493	7	T	C	2	NM_000466.3	c.2088A>G	p.Ile696Met	Benign	1	129882	PEX1_HUMAN	ENST00000248633	O43933	PF00004	0.534	2.588	2.054	0	0	0	0	0	0	1	0	0	0	0	0	0	0	0	0	0	0	1	0	0	1	0	1	0	1
135415	PLIN1	8179071	NC_000015.10	89667102	NC_000015.9	90210333	15	G	A	2	NM_002666.5	c.1043C>T	p.Ser348Leu	Benign	1	129969	PLIN1_HUMAN	ENST00000300055	O60240	PF03036	0.204	-0.575	-0.779	0	0	0	0	0	0	1	0	0	0	0	0	0	0	0	0	0	0	0	0	0	0	0	1	0	1
135427	PNPO	17679445	NC_000017.11	47944699	NC_000017.10	46022065	17	G	A	2	NM_018129.4	c.347G>A	p.Arg116Gln	Benign	1	129981	PNPO_HUMAN	ENST00000642017	Q9NVS9	PF01243	2.179	1.204	-0.975	NA	0	0	0	0	0	0	0	0	0	0	0	0	0	0	0	0	1	0	0	0	0	0	1	0	1
135446	POLR3A	34588967	NC_000010.11	78009889	NC_000010.10	79769647	10	C	A	2	NM_007055.4	c.1745G>T	p.Arg582Leu	Benign	1	130000	RPC1_HUMAN	ENST00000372371	O14802	PF04983	-0.003	-1.07	-1.067	0	0	0	0	0	0	0	0	0	0	0	0	0	0	0	0	0	0	0	0	0	0	0	1	0	1
135617	RTTN	114765225	NC_000018.10	70204256	NC_000018.9	67871492	18	G	A	2	NM_173630.4	c.227C>T	p.Pro76Leu	Benign	1	130170	RTTN_HUMAN	ENST00000640769	Q86VV8	PF14726	2.076	-1.627	-3.703	NA	0	0	0	0	0	1	0	0	0	0	0	0	0	0	0	0	0	0	0	0	0	0	1	0	1
135463	POMT2	587780423	NC_000014.9	77299497	NC_000014.8	77765840	14	T	C	2	NM_013382.5	c.881A>G	p.Tyr294Cys	Likely pathogenic	4	130017	POMT2_HUMAN	ENST00000261534	Q9UKY4	PF02366	3.423	-8.021	-11.444	1	0	0	0	0	0	1	1	0	0	0	0	0	0	1	0	1	0	0	0	0	0	0	0	0	0
135468	PPT1	1800205	NC_000001.11	40091361	NC_000001.10	40557033	1	A	G	2	NM_000310.3	c.401T>C	p.Ile134Thr	Benign	1	130022	PPT1_HUMAN	ENST00000642050	P50897	PF02089	0.033	-2.327	-2.36	NA	0	0	0	0	0	1	0	0	0	0	0	0	0	0	0	0	1	0	0	0	0	0	1	0	1
135469	PPT1	72937434	NC_000001.11	40074145	NC_000001.10	40539817	1	C	G	2	NM_000310.3	c.837G>C	p.Gln279His	Benign	1	130023	PPT1_HUMAN	ENST00000642050	P50897	PF02089	0.191	-2.545	-2.736	NA	0	0	0	0	0	1	0	0	0	0	0	0	0	0	0	0	0	0	0	0	1	0	1	0	1
135492	PRSS12	35996030	NC_000004.12	118282175	NC_000004.11	119203330	4	G	A	2	NM_003619.4	c.2389C>T	p.Arg797Cys	Likely benign	2	130046	NETR_HUMAN	ENST00000296498	P56730	PF00089	0.068	-1.509	-1.577	0	0	0	0	0	0	0	0	0	0	0	0	0	0	1	0	0	0	1	0	0	0	0	1	0	0
135524	RAB3GAP2	12045447	NC_000001.11	220171111	NC_000001.10	220344453	1	T	C	2	NM_012414.4	c.2587A>G	p.Thr863Ala	Benign	1	130078	RBGPR_HUMAN	ENST00000358951	Q9H2M9	PF14656	1.103	-1.876	-2.979	NA	0	0	0	0	0	0	0	0	0	0	0	0	0	0	0	0	1	0	0	0	1	0	1	0	1
135525	RAB3GAP2	2289189	NC_000001.11	220157863	NC_000001.10	220331205	1	C	G	2	NM_012414.4	c.3275G>C	p.Ser1092Thr	Benign	1	130079	RBGPR_HUMAN	ENST00000358951	Q9H2M9	PF14656	1.692	-1.444	-3.136	NA	0	0	0	0	0	0	0	0	0	0	0	0	0	0	0	0	1	0	0	0	0	0	1	0	1
135536	RAPSN	34312154	NC_000011.10	47448793	NC_000011.9	47470345	11	G	A	2	NM_005055.5	c.172C>T	p.Arg58Cys	Benign	1	130090	RAPSN_HUMAN	ENST00000298854	Q13702	PF10579	2.274	-5.808	-8.082	1	0	0	0	0	0	0	0	0	0	0	0	0	0	0	0	0	1	0	0	0	0	0	1	0	1
135544	RARS2	35862137	NC_000006.12	87530852	NC_000006.11	88240570	6	C	T	2	NM_020320.5	c.703G>A	p.Val235Met	Benign	1	130098	SYRM_HUMAN	ENST00000369536	Q5T160	PF00750	-1.063	-0.897	0.166	0	0	0	0	0	0	0	0	0	0	0	0	0	0	0	0	0	0	0	0	0	1	0	1	0	1
135546	RARS2	3757370	NC_000006.12	87521508	NC_000006.11	88231226	6	T	C	2	NM_020320.5	c.991A>G	p.Ile331Val	Benign	1	130100	SYRM_HUMAN	ENST00000369536	Q5T160	PF00750	1.164	-0.647	-1.811	NA	0	0	0	0	0	0	0	0	0	0	0	0	0	0	0	0	0	0	0	0	0	0	1	0	1
135567	RELN	79471015	NC_000007.14	103833594	NC_000007.13	103474041	7	G	C	2	NM_005045.4	c.416C>G	p.Thr139Ser	Benign	1	130121	RELN_HUMAN	ENST00000428762	P78509	PF02014	2.01	0.666	-1.344	NA	0	0	0	0	0	0	0	0	0	0	0	0	0	0	0	0	0	0	0	0	0	0	1	0	1
135593	RELN	73714410	NC_000007.14	103489775	NC_000007.13	103130222	7	C	T	2	NM_005045.4	c.9730G>A	p.Gly3244Ser	Benign/Likely benign	1/2	130146	RELN_HUMAN	ENST00000428762	P78509	PF18720	2.607	-3.393	-6	1	0	0	0	0	0	1	0	0	0	0	0	0	0	0	0	0	0	0	0	0	0	0	1	0	1
135666	SCN2A	2228980	NC_000002.12	165344715	NC_000002.11	166201225	2	A	G	2	NM_001040142.2	c.2723A>G	p.Lys908Arg	Benign/Likely benign	1/2	130219	SCN2A_HUMAN	ENST00000375437	Q99250	PF00520	-0.122	0.376	0.498	0	0	0	0	0	0	1	0	0	0	0	0	0	0	1	0	0	0	0	0	0	0	0	1	0	0
135683	SCN4A	2058194	NC_000017.11	63942988	NC_000017.10	62020348	17	T	C	2	NM_000334.4	c.4126A>G	p.Asn1376Asp	Benign	1	130236	SCN4A_HUMAN	ENST00000435607	P35499	PF00520	0.655	0.283	-0.372	0	0	0	0	0	0	0	0	0	0	0	0	0	0	0	0	0	1	0	0	0	0	0	1	0	1
135726	SDHA	6962	NC_000005.10	256394	NC_000005.9	256509	5	G	A	2	NM_004168.4	c.1969G>A	p.Val657Ile	Benign	1	130279	SDHA_HUMAN	ENST00000264932	P31040	PF02910	2.216	0.263	-1.953	NA	0	0	0	0	0	0	0	0	0	0	0	0	0	0	0	0	1	1	0	0	0	0	1	0	1
135735	SEPSECS	2302566	NC_000004.12	25124081	NC_000004.11	25125703	4	C	G	2	NM_016955.4	c.1356G>C	p.Lys452Asn	Benign	1	130288	SPCS_HUMAN	ENST00000382103	Q9HD40	PF05889	1.806	-0.647	-2.453	NA	0	0	0	0	0	0	0	0	0	0	0	0	0	0	0	0	1	0	0	0	1	0	1	0	1
135758	SHROOM4	12689863	NC_000023.11	50607408	NC_000023.10	50350408	X	G	A	2	NM_020717.3	c.3734C>T	p.Ser1245Leu	Benign	1	130311	SHRM4_HUMAN	ENST00000376020	Q9ULL8	PF08687	-0.846	-2.279	-1.433	0	0	0	0	0	0	0	0	0	0	0	0	0	0	0	0	0	0	0	0	0	0	0	1	0	1
135767	SLC19A3	34507036	NC_000002.12	227696012	NC_000002.11	228560728	2	A	G	2	NM_025243.4	c.1049T>C	p.Val350Ala	Benign	1	130320	S19A3_HUMAN	ENST00000644224	Q9BZV2	PF01770	-1.026	1.011	2.037	0	0	0	0	0	0	1	0	0	0	0	0	0	0	0	0	0	1	0	0	0	1	0	1	0	1
135771	SLC19A3	59736804	NC_000002.12	227699195	NC_000002.11	228563911	2	C	T	2	NM_025243.4	c.520G>A	p.Val174Ile	Benign	1	130324	S19A3_HUMAN	ENST00000644224	Q9BZV2	PF01770	1.125	0.01	-1.115	0	0	0	0	0	0	1	0	0	0	0	0	0	0	0	0	0	0	0	0	0	0	0	1	0	1
135773	SLC1A3	2032892	NC_000005.10	36676981	NC_000005.9	36677083	5	G	C	2	NM_004172.5	c.657G>C	p.Glu219Asp	Benign	1	130326	EAA1_HUMAN	ENST00000265113	P43003	PF00375	-0.426	-2.839	-2.413	NA	0	0	0	0	0	1	0	0	0	0	0	0	0	0	0	0	0	0	0	0	1	0	1	0	1
135796	SLC2A2	5400	NC_000003.12	171014511	NC_000003.11	170732300	3	G	A	2	NM_000340.2	c.329C>T	p.Thr110Ile	Benign	1	130349	GTR2_HUMAN	ENST00000314251	P11168	PF00083	-1.216	1.206	2.422	0	0	0	0	0	0	0	0	0	0	0	0	0	0	0	0	0	1	0	0	0	0	0	1	0	1
135807	SOBP	146747167	NC_000006.12	107634459	NC_000006.11	107955663	6	A	G	2	NM_018013.4	c.1615A>G	p.Ile539Val	Benign	1	130360	SOBP_HUMAN	ENST00000317357	A7XYQ1	PF15279	2.503	0.582	-1.921	NA	0	0	0	0	0	0	0	0	0	0	0	0	0	0	0	0	0	1	0	0	0	0	1	0	1
135817	SPG7	12960	NC_000016.10	89553920	NC_000016.9	89620328	16	G	A	2	NM_003119.4	c.2063G>A	p.Arg688Gln	Benign	1	130370	SPG7_HUMAN	ENST00000645818	Q9UQ90	PF01434	0.676	0.818	0.142	0	0	0	0	0	0	0	0	0	0	0	0	0	0	0	0	0	1	0	0	0	0	0	1	0	1
135818	SPTBN2	506028	NC_000011.10	66700998	NC_000011.9	66468469	11	A	G	2	NM_006946.3	c.3101T>C	p.Val1034Ala	Benign	1	130371	SPTN2_HUMAN	ENST00000533211	O15020	PF00435	-0.696	0.183	0.879	0	0	0	0	0	0	1	0	0	0	0	0	0	0	0	0	0	1	0	0	0	0	0	1	0	1
135841	SYNE1	13210127	NC_000006.12	152350730	NC_000006.11	152671865	6	T	G	2	NM_182961.4	c.11621A>C	p.Lys3874Thr	Benign	1	130394	SYNE1_HUMAN	ENST00000367255	Q8NF91	PF00435	0.544	-0.3	-0.844	0	0	0	0	0	0	1	0	0	0	0	0	0	0	0	0	0	1	0	0	0	0	0	1	0	1
135858	SYNE1	76160752	NC_000006.12	152308496	NC_000006.11	152629631	6	C	T	2	NM_182961.4	c.17339G>A	p.Arg5780Gln	Benign	1	130411	SYNE1_HUMAN	ENST00000367255	Q8NF91	PF00435	0.837	0.934	0.097	0	0	0	0	0	0	1	0	0	0	0	0	0	0	0	0	0	0	0	0	0	0	0	1	0	1
135872	SYNE1	17082236	NC_000006.12	152149617	NC_000006.11	152470752	6	C	A	2	NM_182961.4	c.24502G>T	p.Ala8168Ser	Benign/Likely benign	1/2	130426	SYNE1_HUMAN	ENST00000367255	Q8NF91	PF00435	0.442	0.041	-0.401	0	0	0	0	0	0	1	0	0	0	0	0	0	0	0	0	0	1	0	0	0	0	0	1	0	1
135882	SYNE1	2295190	NC_000006.12	152122609	NC_000006.11	152443744	6	G	T	2	NM_182961.4	c.26221C>A	p.Leu8741Met	Benign	1	130436	SYNE1_HUMAN	ENST00000367255	Q8NF91	PF10541	1.675	-1.012	-2.687	NA	0	0	0	0	0	0	0	0	0	0	0	0	0	0	0	0	1	0	0	0	1	0	1	0	1
135976	SYNGAP1	191549504	NC_000006.12	33443896	NC_000006.11	33411673	6	T	C	2	NM_006772.3	c.3344T>C	p.Ile1115Thr	Benign	1	130530	SYGP1_HUMAN	ENST00000646630	Q96PV0	PF12004	0.42	-4.451	-4.871	1	0	0	0	0	0	1	0	0	0	0	0	0	0	0	0	0	0	1	0	0	1	0	1	0	1
136025	TCTN3	55859130	NC_000010.11	95685600	NC_000010.10	97445357	10	C	A	2	NM_015631.6	c.925G>T	p.Ala309Ser	Benign	1	130579	TECT3_HUMAN	ENST00000371217	Q6NUS6	PF07773	0.327	0.285	-0.042	0	0	0	0	0	0	1	0	0	0	0	0	0	0	0	0	0	0	1	0	0	1	0	1	0	1
136031	TGM6	2076405	NC_000020.11	2394616	NC_000020.10	2375262	20	A	G	2	NM_198994.3	c.172A>G	p.Met58Val	Benign	1	130585	TGM3L_HUMAN	ENST00000202625	O95932	PF00868	-0.902	1.286	2.188	0	0	0	0	0	0	0	0	0	0	0	0	0	0	0	0	0	1	0	0	0	0	0	1	0	1
136033	TMEM231	3743601	NC_000016.10	75556194	NC_000016.9	75590092	16	G	C	2	NM_001077418.3	c.16C>G	p.Leu6Val	Benign	1	130587	TM231_HUMAN	ENST00000258173	Q9H6L2	PF10149	1.201	1.113	-0.088	0	0	0	0	0	0	1	0	0	0	0	0	0	0	0	0	0	1	0	0	0	0	0	1	0	1
136038	TMEM237	73989521	NC_000002.12	201626089	NC_000002.11	202490812	2	C	A	2	NM_001044385.3	c.1096G>T	p.Ala366Ser	Benign	1	130592	TM237_HUMAN	ENST00000409883	Q96Q45	PF15383	1.989	0.878	-1.111	NA	0	0	0	0	0	1	0	0	0	0	0	0	0	0	0	0	1	1	0	0	1	0	1	0	1
136045	TMEM70	61732273	NC_000008.11	73981184	NC_000008.10	74893419	8	C	G	2	NM_017866.6	c.346C>G	p.Leu116Val	Benign	1	130599	TMM70_HUMAN	ENST00000312184	Q9BUB7	PF06979	0.275	0.283	0.008	0	0	0	0	0	0	0	0	0	0	0	0	0	0	0	0	0	0	0	0	0	1	0	1	0	1
136138	TUSC3	11545035	NC_000008.11	15623134	NC_000008.10	15480643	8	A	G	2	NM_006765.4	c.193A>G	p.Ile65Val	Benign/Likely benign	1/2	130692	TUSC3_HUMAN	ENST00000503731	Q13454	PF04756	0.855	1.576	0.721	0	0	0	0	0	0	1	0	0	0	0	0	0	0	0	0	0	0	1	0	0	1	0	1	0	1
136146	VLDLR	34080096	NC_000009.12	2643175	NC_000009.11	2643175	9	G	C	2	NM_003383.5	c.464G>C	p.Ser155Thr	Benign/Likely benign	1/2	130700	VLDLR_HUMAN	ENST00000382100	P98155	PF00057	0.869	0.169	-0.7	0	0	0	0	0	0	1	0	0	0	0	0	0	0	1	0	0	0	0	0	0	0	0	1	0	1
136151	VLDLR	6149	NC_000009.12	2635545	NC_000009.11	2635545	9	G	A	2	NM_003383.5	c.175G>A	p.Val59Ile	Benign/Likely benign	1/2	130705	VLDLR_HUMAN	ENST00000382100	P98155	PF00057	-0.701	-1.428	-0.727	0	0	0	0	0	0	0	0	0	0	0	0	0	0	0	0	0	1	0	0	0	1	0	1	0	1
136206	WRN	2230009	NC_000008.11	31064419	NC_000008.10	30921935	8	G	A	2	NM_000553.6	c.340G>A	p.Val114Ile	Benign	1	130760	WRN_HUMAN	ENST00000298139	Q14191	PF01612	0.747	0.648	-0.099	0	0	0	0	0	0	0	0	0	0	0	0	0	0	0	0	0	1	1	0	0	1	0	1	0	1
136314	CPT2	515726177	NC_000001.11	53210126	NC_000001.10	53675798	1	G	A	2	NM_000098.3	c.452G>A	p.Arg151Gln	Pathogenic/Likely pathogenic	4/5	130889	CPT2_HUMAN	ENST00000371486	P23786	PF00755	2.375	-1.594	-3.969	NA	0	0	0	0	0	0	1	0	0	0	0	0	0	1	0	1	0	0	0	0	0	0	0	0	0
136355	TTN	869320740	NC_000002.12	178546102	NC_000002.11	179410829	2	A	G	2	NM_001267550.2	c.95134T>C	p.Cys31712Arg	Pathogenic	5	132133	A0A0A0MTS7_HUMAN	ENST00000589042		PF00041	-0.493	-1.049	-0.556	0	0	0	0	0	0	1	1	0	0	0	0	0	1	0	0	1	0	1	0	0	0	0	0	0	0
136359	TTN	753334568	NC_000002.12	178546041	NC_000002.11	179410768	2	G	A	2	NM_001267550.2	c.95195C>T	p.Pro31732Leu	Pathogenic	5	132137	A0A0A0MTS7_HUMAN	ENST00000589042		PF00041	2.637	-1.023	-3.66	NA	0	0	0	0	0	0	1	0	0	0	0	0	1	1	0	1	0	1	0	0	0	0	0	0	0
136399	KCNE1	1805127	NC_000021.9	34449523	NC_000021.8	35821821	21	T	C	2	NM_000219.6	c.112A>G	p.Ser38Gly	Benign	1	132651	KCNE1_HUMAN	ENST00000399286	P15382	PF02060	0.528	0.917	0.389	0	0	0	0	0	0	1	0	0	0	0	0	0	0	0	0	0	1	0	0	0	1	0	1	0	1
136450	RAD51C	28363317	NC_000017.11	58720767	NC_000017.10	56798128	17	A	G	2	NM_058216.3	c.859A>G	p.Thr287Ala	Benign/Likely benign	1/2	132702	RA51C_HUMAN	ENST00000337432	O43502	PF08423	1.488	-0.347	-1.835	NA	0	0	0	0	0	1	0	0	0	0	0	0	0	0	0	0	0	1	0	0	0	0	1	0	0
136457	CDH1	587780537	NC_000016.10	68810224	NC_000016.9	68844127	16	G	A	2	NM_004360.5	c.715G>A	p.Gly239Arg	Pathogenic/Likely pathogenic	4/5	132709	CADH1_HUMAN	ENST00000261769	P12830	PF00028	-0.077	-0.517	-0.44	0	0	0	0	0	0	1	1	0	0	0	0	0	0	0	0	1	0	1	0	0	0	0	0	0	0
136464	SPINK1	35523678	NC_000005.10	147824701	NC_000005.9	147204264	5	C	T	2	NM_003122.4	c.200G>A	p.Arg67His	Benign/Likely benign	1/2	132716	ISK1_HUMAN	ENST00000296695	P00995	PF00050	1.019	0.701	-0.318	0	0	0	0	0	0	1	0	0	0	0	0	0	0	0	0	0	0	0	0	0	0	0	1	0	1
136469	RAD51C	61758784	NC_000017.11	58695161	NC_000017.10	56772522	17	G	A	2	NM_058216.3	c.376G>A	p.Ala126Thr	Benign/Likely benign	1/2	132721	RA51C_HUMAN	ENST00000337432	O43502	PF08423	-0.392	-1.837	-1.445	0	0	0	0	0	0	1	0	0	0	0	0	0	0	0	0	0	0	1	0	0	0	0	1	0	0
136548	ACTG2	587777385	NC_000002.12	73901429	NC_000002.11	74128556	2	C	T	2	NM_001615.4	c.118C>T	p.Arg40Cys	Pathogenic/Likely pathogenic	4/5	132799	ACTH_HUMAN	ENST00000345517	P63267	PF00022	1.668	-1.44	-3.108	NA	0	0	0	0	0	1	1	0	0	0	0	0	1	1	0	1	0	0	0	0	0	0	0	0	0
136549	ACTG2	78001248	NC_000002.12	73913565	NC_000002.11	74140692	2	C	T	2	NM_001615.4	c.532C>T	p.Arg178Cys	Pathogenic	5	132800	ACTH_HUMAN	ENST00000345517	P63267	PF00022	2.231	-0.196	-2.427	NA	0	0	0	0	0	1	1	0	0	0	0	0	1	1	0	1	0	0	0	0	0	0	0	0	0
136550	ACTG2	587777384	NC_000002.12	73913566	NC_000002.11	74140693	2	G	A	2	NM_001615.4	c.533G>A	p.Arg178His	Pathogenic	5	132801	ACTH_HUMAN	ENST00000345517	P63267	PF00022	2.231	0.945	-1.286	NA	0	0	0	0	0	1	1	0	0	0	0	0	1	1	0	1	0	0	0	0	0	0	0	0	0
136551	ACTG2	587777386	NC_000002.12	73901430	NC_000002.11	74128557	2	G	A	2	NM_001615.4	c.119G>A	p.Arg40His	Pathogenic	5	132802	ACTH_HUMAN	ENST00000345517	P63267	PF00022	1.668	-0.907	-2.575	NA	0	0	0	0	0	1	1	0	0	0	0	0	1	1	0	1	0	0	0	0	0	0	0	0	0
136552	ACTG2	587777387	NC_000002.12	73914835	NC_000002.11	74141962	2	C	T	2	NM_001615.4	c.769C>T	p.Arg257Cys	Pathogenic	5	132803	ACTH_HUMAN	ENST00000345517	P63267	PF00022	1.916	-1.126	-3.042	NA	0	0	0	0	0	1	1	0	0	0	0	0	1	1	0	1	0	0	0	0	0	0	0	0	0
136563	PIGA	587777396	NC_000023.11	15331576	NC_000023.10	15349698	X	G	A	2	NM_002641.3	c.355C>T	p.Arg119Trp	Pathogenic/Likely pathogenic	4/5	132814	PIGA_HUMAN	ENST00000333590	P37287	PF08288	2.797	-7.233	-10.03	1	0	0	0	0	0	1	1	0	0	0	0	0	0	1	0	1	0	0	0	0	0	0	0	0	0
136674	MYH7	606231324	NC_000014.9	23428505	NC_000014.8	23897714	14	C	T	2	NM_000257.4	c.1573G>A	p.Glu525Lys	Pathogenic	5	132925	MYH7_HUMAN	ENST00000355349	P12883	PF00063	2.094	-3.586	-5.68	1	0	0	0	0	0	1	1	0	0	0	0	0	1	1	0	1	0	1	0	0	0	0	0	0	0
136774	RYR1	193922842	NC_000019.10	38543821	NC_000019.9	39034461	19	C	G	2	NM_000540.2	c.11958C>G	p.Asp3986Glu	Pathogenic/Likely pathogenic	4/5	133026	RYR1_HUMAN	ENST00000359596	P21817	PF08454	2.794	-1.035	-3.829	NA	0	0	0	0	0	1	1	0	0	0	0	0	0	0	0	1	0	0	0	0	0	0	0	0	0
136855	RYR1	193922772	NC_000019.10	38457546	NC_000019.9	38948186	19	G	T	2	NM_000540.2	c.1841G>T	p.Arg614Leu	Pathogenic	5	133108	RYR1_HUMAN	ENST00000359596	P21817	PF01365	1.601	-3.204	-4.805	1	0	0	0	0	0	1	1	0	0	0	0	0	0	1	0	1	0	0	0	0	0	0	0	0	0
136894	RYR1	193922757	NC_000019.10	38444253	NC_000019.9	38934893	19	C	T	2	NM_000540.2	c.529C>T	p.Arg177Cys	Pathogenic	5	133147	RYR1_HUMAN	ENST00000359596	P21817	PF08709	2.094	-2.459	-4.553	1	0	0	0	0	0	1	1	0	0	0	0	0	0	1	0	1	0	0	0	0	0	0	0	0	0
136950	RYR1	1801086	NC_000019.10	38446710	NC_000019.9	38937350	19	G	C	2	NM_000540.2	c.742G>C	p.Gly248Arg	Pathogenic	5	133203	RYR1_HUMAN	ENST00000359596	P21817	PF02815	0.588	-3.062	-3.65	NA	0	0	0	0	0	1	1	0	0	0	0	0	0	1	0	1	0	0	0	0	0	0	0	0	0
137219	ALK	150966028	NC_000002.12	29694870	NC_000002.11	29917736	2	C	T	2	NM_004304.5	c.932G>A	p.Arg311His	Benign/Likely benign	1/2	133480	ALK_HUMAN	ENST00000389048	Q9UM73	PF00629	0.068	3.163	3.095	0	0	0	0	0	0	1	0	0	0	0	0	0	0	0	0	0	0	0	0	0	1	0	1	0	0
137222	ALK	149968229	NC_000002.12	29531958	NC_000002.11	29754824	2	C	T	2	NM_004304.5	c.1111G>A	p.Ala371Thr	Benign	1	133483	ALK_HUMAN	ENST00000389048	Q9UM73	PF00629	-0.231	0.597	0.828	0	0	0	0	0	0	1	0	0	0	0	0	0	0	0	0	0	0	0	0	0	0	0	1	0	0
137239	AMER1	35718712	NC_000023.11	64192455	NC_000023.10	63412335	X	C	A	2	NM_152424.4	c.832G>T	p.Ala278Ser	Benign/Likely benign	1/2	133500	AMER1_HUMAN	ENST00000374869	Q5JTC6	PF09422	-0.104	-0.083	0.021	0	0	0	0	0	0	1	0	0	0	0	0	0	0	0	0	0	0	1	0	0	0	0	1	0	1
137256	APC	147972247	NC_000005.10	112838180	NC_000005.9	112173877	5	C	G	2	NM_000038.6	c.2586C>G	p.Asn862Lys	Benign/Likely benign	1/2	133517	APC_HUMAN	ENST00000257430	P25054	PF16629	1.952	0.358	-1.594	NA	0	0	0	0	0	1	1	0	0	0	0	0	0	0	0	0	0	1	0	0	0	0	1	0	0
137369	ATM	56815840	NC_000011.10	108320043	NC_000011.9	108190770	11	G	C	2	NM_000051.3	c.6437G>C	p.Ser2146Thr	Benign/Likely benign	1/2	133630	ATM_HUMAN	ENST00000675843		PF02259	-0.358	0.066	0.424	0	0	0	0	0	0	1	0	0	0	0	0	0	0	0	0	0	0	1	0	0	0	0	1	0	1
137370	ATM	4988111	NC_000011.10	108327664	NC_000011.9	108198391	11	T	C	2	NM_000051.3	c.6995T>C	p.Leu2332Pro	Benign/Likely benign	1/2	133631	ATM_HUMAN	ENST00000675843		PF02259	1.28	-1.446	-2.726	NA	0	0	0	0	0	1	0	0	0	0	0	0	0	0	0	0	0	1	0	0	0	0	1	0	1
137434	BCOR	187172641	NC_000023.11	40062945	NC_000023.10	39922198	X	T	C	2	NM_001123385.2	c.3974A>G	p.Lys1325Arg	Benign	1	133695	BCOR_HUMAN	ENST00000378444	Q6W2J9	PF15808	2.692	-0.268	-2.96	NA	0	0	0	0	0	1	0	0	0	0	0	0	0	0	0	0	0	1	0	0	0	0	1	0	0
137446	BLM	28384988	NC_000015.10	90749678	NC_000015.9	91292908	15	A	G	2	NM_000057.4	c.410A>G	p.Lys137Arg	Benign/Likely benign	1/2	133707	BLM_HUMAN	ENST00000355112	P54132	PF16202	2.244	-2.359	-4.603	1	0	0	0	0	0	0	0	0	0	0	0	0	0	0	0	0	0	1	0	0	0	0	1	0	1
137447	BLM	35886055	NC_000015.10	90749687	NC_000015.9	91292917	15	A	G	2	NM_000057.4	c.419A>G	p.Glu140Gly	Benign	1	133708	BLM_HUMAN	ENST00000355112	P54132	PF16202	1.955	-0.01	-1.965	NA	0	0	0	0	0	0	0	0	0	0	0	0	0	0	0	0	0	1	0	0	0	0	1	0	1
137490	BRIP1	111536363	NC_000017.11	61744453	NC_000017.10	59821814	17	T	C	2	NM_032043.2	c.2236A>G	p.Ile746Val	Benign/Likely benign	1/2	133751	FANCJ_HUMAN	ENST00000259008	Q9BX63	PF13307	0.368	-0.777	-1.145	0	0	0	0	0	0	1	0	0	0	0	0	0	0	0	0	0	0	1	0	0	0	0	1	0	1
137585	CDH1	2276331	NC_000016.10	68822177	NC_000016.9	68856080	16	C	G	3	NM_004360.5	c.1888C>G	p.Leu630Val	Benign	1	133846	CADH1_HUMAN	ENST00000261769	P12830	PF00028	0.619	0.68	0.061	0	0	0	0	0	0	1	1	0	0	0	0	0	0	1	0	0	0	1	0	0	0	0	1	0	0
137592	CDH1	546716073	NC_000016.10	68808765	NC_000016.9	68842668	16	G	A	3	NM_004360.5	c.604G>A	p.Val202Ile	Benign	1	133853	CADH1_HUMAN	ENST00000261769	P12830	PF00028	-1.584	-2.042	-0.458	0	0	0	0	0	0	1	1	0	0	0	0	0	0	0	0	0	0	1	0	0	1	0	1	0	0
137594	CDH1	587778176	NC_000016.10	68813400	NC_000016.9	68847303	16	T	C	3	NM_004360.5	c.1225T>C	p.Trp409Arg	Likely benign	2	133855	CADH1_HUMAN	ENST00000261769	P12830	PF00028	0.509	-0.868	-1.377	0	0	0	0	0	0	1	1	0	0	0	0	0	0	0	0	0	0	1	0	0	0	0	1	0	0
137631	CHEK2	17886163	NC_000022.11	28695159	NC_000022.10	29091147	22	A	C	2	NM_007194.4	c.1343T>G	p.Ile448Ser	Benign/Likely benign	1/2	133892	CHK2_HUMAN	ENST00000404276	O96017	PF00069	-1.124	-0.233	0.891	0	0	0	0	0	0	1	0	0	0	0	0	0	0	0	0	0	0	1	0	0	0	0	1	0	1
137718	DNM2	3745674	NC_000019.10	10783059	NC_000019.9	10893735	19	C	T	2	NM_001005360.2	c.788C>T	p.Pro263Leu	Benign	1	133979	DYN2_HUMAN	ENST00000355667	P50570	PF01031	2.396	-2.363	-4.759	1	0	0	0	0	0	1	0	0	0	0	0	0	0	1	0	0	0	0	0	0	0	0	1	0	1
137760	EGFR	2227983	NC_000007.14	55161562	NC_000007.13	55229255	7	G	A	2	NM_005228.5	c.1562G>A	p.Arg521Lys	Benign/Likely benign	1/2	134021	EGFR_HUMAN	.	.	PF14843	0.14	-0.902	-1.042	0	0	0	0	0	0	0	0	0	0	0	0	0	1	0	0	0	1	0	0	0	1	0	1	0	1
137856	ERCC2	1799793	NC_000019.10	45364001	NC_000019.9	45867259	19	C	T	2	NM_000400.4	c.934G>A	p.Asp312Asn	Benign	1	134117	ERCC2_HUMAN	ENST00000391945	P18074	PF06777	2.522	0.278	-2.244	NA	0	0	0	0	0	0	0	0	0	0	0	0	0	0	0	0	1	0	0	0	0	0	1	0	1
137963	EZH2	2302427	NC_000007.14	148828812	NC_000007.13	148525904	7	C	G	2	NM_004456.4	c.553G>C	p.Asp185His	Benign	1	134224	EZH2_HUMAN	ENST00000320356	Q15910	PF18118	2.079	-6.681	-8.76	1	0	0	0	0	0	0	0	0	0	0	0	0	1	0	0	0	1	0	0	0	0	0	1	0	1
137977	FANCA	13336566	NC_000016.10	89799202	NC_000016.9	89865610	16	T	C	2	NM_000135.4	c.857A>G	p.Gln286Arg	Likely benign	2	134238	FANCA_HUMAN	ENST00000389301	O15360	PF15865	2.451	-2.223	-4.674	1	0	0	0	0	0	0	0	0	0	0	0	0	0	0	0	0	0	1	0	0	0	0	1	0	0
137979	FANCA	75501942	NC_000016.10	89795980	NC_000016.9	89862388	16	A	G	2	NM_000135.4	c.932T>C	p.Ile311Thr	Benign/Likely benign	1/2	134240	FANCA_HUMAN	ENST00000389301	O15360	PF15865	1.487	-1.507	-2.994	NA	0	0	0	0	0	0	0	0	0	0	0	0	0	0	0	0	0	1	0	0	0	0	1	0	1
137981	FANCA	11646374	NC_000016.10	89791527	NC_000016.9	89857935	16	G	A	2	NM_000135.4	c.1235C>T	p.Ala412Val	Benign	1	134242	FANCA_HUMAN	ENST00000389301	O15360	PF15865	0.818	-5.844	-6.662	1	0	0	0	0	0	0	0	0	0	0	0	0	0	0	0	0	1	1	0	0	0	0	1	0	1
137983	FANCA	2239359	NC_000016.10	89783072	NC_000016.9	89849480	16	C	T	2	NM_000135.4	c.1501G>A	p.Gly501Ser	Benign	1	134244	FANCA_HUMAN	ENST00000389301	O15360	PF15865	0.077	1.44	1.363	0	0	0	0	0	0	0	0	0	0	0	0	0	0	0	0	0	1	1	0	0	1	0	1	0	1
138014	FANCA	17227354	NC_000016.10	89740069	NC_000016.9	89806477	16	C	T	2	NM_000135.4	c.3859G>A	p.Val1287Ile	Benign/Likely benign	1/2	134275	FANCA_HUMAN	ENST00000389301	O15360	PF03511	1.635	1.399	-0.236	0	0	0	0	0	0	1	0	0	0	0	0	0	0	0	0	0	0	1	0	0	1	0	1	0	1
138026	FANCA	17232246	NC_000016.10	89808348	NC_000016.9	89874756	16	G	A	2	NM_000135.4	c.542C>T	p.Ala181Val	Benign/Likely benign	1/2	134287	FANCA_HUMAN	ENST00000389301	O15360	PF15865	1.412	1.46	0.048	0	0	0	0	0	0	0	0	0	0	0	0	0	0	0	0	0	1	1	0	0	0	0	1	0	1
138032	FANCA	17225943	NC_000016.10	89803296	NC_000016.9	89869704	16	T	C	2	NM_000135.4	c.755A>G	p.Asp252Gly	Benign/Likely benign	1/2	134293	FANCA_HUMAN	ENST00000389301	O15360	PF15865	1.739	-0.875	-2.614	NA	0	0	0	0	0	0	0	0	0	0	0	0	0	0	0	0	0	1	0	0	0	0	1	0	1
138033	FANCA	7190823	NC_000016.10	89799635	NC_000016.9	89866043	16	T	C	2	NM_000135.4	c.796A>G	p.Thr266Ala	Benign	1	134294	FANCA_HUMAN	ENST00000389301	O15360	PF15865	-1.286	1.368	2.654	0	0	0	0	0	0	0	0	0	0	0	0	0	0	0	0	0	1	1	0	0	1	0	1	0	1
138036	FANCC	1800368	NC_000009.12	95107205	NC_000009.11	97869487	9	T	C	2	NM_000136.3	c.1394A>G	p.Gln465Arg	Benign/Likely benign	1/2	134297	FANCC_HUMAN	ENST00000289081	Q00597	PF02106	0.16	1.181	1.021	0	0	0	0	0	0	1	0	0	0	0	0	0	0	0	0	0	0	1	0	0	1	0	1	0	1
138037	FANCC	1800367	NC_000009.12	95107254	NC_000009.11	97869536	9	C	T	2	NM_000136.3	c.1345G>A	p.Val449Met	Benign	1	134298	FANCC_HUMAN	ENST00000289081	Q00597	PF02106	1.764	-5.652	-7.416	1	0	0	0	0	0	1	0	0	0	0	0	0	0	0	0	0	0	1	0	0	1	0	1	0	1
138043	FANCC	1800362	NC_000009.12	95172077	NC_000009.11	97934359	9	C	T	2	NM_000136.3	c.416G>A	p.Gly139Glu	Benign/Likely benign	1/2	134304	FANCC_HUMAN	ENST00000289081	Q00597	PF02106	2.233	-2.223	-4.456	1	0	0	0	0	0	1	0	0	0	0	0	0	0	0	0	0	0	1	0	0	0	0	1	0	1
138049	FANCD2	35625434	NC_000003.12	10043144	NC_000003.11	10084828	3	G	A	2	NM_033084.5	c.983G>A	p.Arg328Gln	Benign/Likely benign	1/2	134310	FACD2_HUMAN	ENST00000287647	Q9BXW9	PF14631	0.04	0.421	0.381	0	0	0	0	0	0	1	0	0	0	0	0	0	0	0	0	0	0	0	0	0	1	0	1	0	1
138050	FANCD2	35782247	NC_000003.12	10048005	NC_000003.11	10089689	3	T	G	2	NM_033084.5	c.1367T>G	p.Leu456Arg	Benign/Likely benign	1/2	134311	FACD2_HUMAN	ENST00000287647	Q9BXW9	PF14631	0.117	-1.927	-2.044	NA	0	0	0	0	0	1	0	0	0	0	0	0	0	0	0	0	0	0	0	0	0	0	1	0	1
138051	FANCD2	145522204	NC_000003.12	10052475	NC_000003.11	10094159	3	A	G	2	NM_033084.5	c.1634A>G	p.Asn545Ser	Benign/Likely benign	1/2	134312	FACD2_HUMAN	ENST00000287647	Q9BXW9	PF14631	0.279	-0.353	-0.632	0	0	0	0	0	0	1	0	0	0	0	0	0	0	0	0	0	0	0	0	0	1	0	1	0	0
138053	FANCD2	36070315	NC_000003.12	10063832	NC_000003.11	10105516	3	A	C	2	NM_033084.5	c.1868A>C	p.Gln623Pro	Benign/Likely benign	1/2	134314	FACD2_HUMAN	ENST00000287647	Q9BXW9	PF14631	1.412	-4.127	-5.539	1	0	0	0	0	0	1	0	0	0	0	0	0	0	0	0	0	0	0	0	0	0	0	1	0	1
138054	FANCD2	3864017	NC_000003.12	10064848	NC_000003.11	10106532	3	C	T	2	NM_033084.5	c.2141C>T	p.Pro714Leu	Benign	1	134315	FACD2_HUMAN	ENST00000287647	Q9BXW9	PF14631	0.017	-2.394	-2.411	NA	0	0	0	0	0	1	0	0	0	0	0	0	0	0	0	0	1	0	0	0	1	0	1	0	1
138057	FANCD2	35495399	NC_000003.12	10073349	NC_000003.11	10115033	3	G	T	2	NM_033084.5	c.2702G>T	p.Gly901Val	Benign	1	134318	FACD2_HUMAN	ENST00000287647	Q9BXW9	PF14631	-0.658	-2.454	-1.796	0	0	0	0	0	0	1	0	0	0	0	0	0	0	0	0	0	0	0	0	0	0	0	1	0	1
138058	FANCD2	36084488	NC_000003.12	10032962	NC_000003.11	10074646	3	G	C	2	NM_033084.5	c.195G>C	p.Gln65His	Benign	1	134319	FACD2_HUMAN	ENST00000287647	Q9BXW9	PF14631	1.004	-2.308	-3.312	NA	0	0	0	0	0	1	0	0	0	0	0	0	0	0	0	0	0	0	0	0	0	0	1	0	1
138066	FANCD2	35173688	NC_000003.12	10039303	NC_000003.11	10080987	3	A	G	2	NM_033084.5	c.516A>G	p.Ile172Met	Benign	1	134327	FACD2_HUMAN	ENST00000287647	Q9BXW9	PF14631	0.73	0.977	0.247	0	0	0	0	0	0	1	0	0	0	0	0	0	0	0	0	0	0	0	0	0	1	0	1	0	1
138067	FANCD2	34936017	NC_000003.12	10039727	NC_000003.11	10081411	3	A	G	2	NM_033084.5	c.577A>G	p.Thr193Ala	Benign	1	134328	FACD2_HUMAN	ENST00000287647	Q9BXW9	PF14631	1.136	-0.218	-1.354	NA	0	0	0	0	0	1	0	0	0	0	0	0	0	0	0	0	0	0	0	0	0	0	1	0	1
138080	FANCE	45467798	NC_000006.12	35458355	NC_000006.11	35426132	6	G	A	2	NM_021922.2	c.1028G>A	p.Arg343Gln	Benign	1	134341	FANCE_HUMAN	ENST00000229769	Q9HB96	PF11510	0.535	2.026	1.491	0	0	0	0	0	0	0	0	0	0	0	0	0	0	0	0	0	0	0	0	0	1	0	1	0	1
138082	FANCE	141551053	NC_000006.12	35460568	NC_000006.11	35428345	6	C	T	2	NM_021922.2	c.1333C>T	p.Pro445Ser	Benign/Likely benign	1/2	134343	FANCE_HUMAN	ENST00000229769	Q9HB96	PF11510	1.789	-0.014	-1.803	NA	0	0	0	0	0	0	0	0	0	0	0	0	0	0	0	0	0	0	0	0	1	0	0	0	1
138084	FANCE	9462088	NC_000006.12	35462909	NC_000006.11	35430686	6	G	A	2	NM_021922.2	c.1504G>A	p.Ala502Thr	Benign	1	134345	FANCE_HUMAN	ENST00000229769	Q9HB96	PF11510	0.993	0.167	-0.826	0	0	0	0	0	0	0	0	0	0	0	0	0	0	0	0	0	1	0	0	0	0	0	1	0	1
138088	FANCF	113910234	NC_000011.10	22625254	NC_000011.9	22646800	11	G	A	2	NM_022725.3	c.557C>T	p.Ala186Val	Benign/Likely benign	1/2	134349	FANCF_HUMAN	ENST00000327470	Q9NPI8	PF11107	-1.077	-2.08	-1.003	0	0	0	0	0	0	0	0	0	0	0	0	0	0	0	0	0	0	1	0	0	1	0	1	0	1
138090	FANCF	45451294	NC_000011.10	22624852	NC_000011.9	22646398	11	G	A	2	NM_022725.3	c.959C>T	p.Pro320Leu	Benign	1	134351	FANCF_HUMAN	ENST00000327470	Q9NPI8	PF11107	1.94	-1.338	-3.278	NA	0	0	0	0	0	0	0	0	0	0	0	0	0	0	0	0	0	1	0	0	0	0	1	0	1
138093	FANCF	61752920	NC_000011.10	22625438	NC_000011.9	22646984	11	C	T	2	NM_022725.3	c.373G>A	p.Asp125Asn	Benign/Likely benign	1/2	134354	FANCF_HUMAN	ENST00000327470	Q9NPI8	PF11107	1.552	0.942	-0.61	0	0	0	0	0	0	0	0	0	0	0	0	0	0	0	0	0	0	1	0	0	1	0	1	0	0
138111	FAS	3218614	NC_000010.11	89008919	NC_000010.10	90768676	10	C	T	2	NM_000043.6	c.365C>T	p.Thr122Ile	Benign	1	134372	TNR6_HUMAN	ENST00000652046	P25445	PF00020	2.043	-0.86	-2.903	NA	0	0	0	0	0	1	0	0	0	0	0	0	0	0	0	0	0	0	0	0	0	0	1	0	1
138131	FGFR2	755793	NC_000010.11	121551357	NC_000010.10	123310871	10	A	G	2	NM_000141.5	c.557T>C	p.Met186Thr	Benign	1	134392	FGFR2_HUMAN	ENST00000358487	P21802	PF07679	-0.172	0.637	0.809	0	0	0	0	0	0	0	0	0	0	0	0	0	0	0	0	0	1	0	0	0	0	0	1	0	1
138143	FGFR3	17881656	NC_000004.12	1804404	NC_000004.11	1806131	4	T	C	2	NM_000142.5	c.1150T>C	p.Phe384Leu	Benign/Likely benign	1/2	134404	FGFR3_HUMAN	ENST00000440486	P22607	PF18123	3.034	-0.078	-3.112	NA	0	0	0	0	0	1	1	0	0	0	0	0	0	0	0	0	0	0	0	0	0	0	1	0	0
138147	FGFR3	17882190	NC_000004.12	1806664	NC_000004.11	1808391	4	G	A	2	NM_000142.5	c.2149G>A	p.Ala717Thr	Likely benign	2	134408	FGFR3_HUMAN	ENST00000440486	P22607	PF07714	-0.572	-0.456	0.116	0	0	0	0	0	0	1	1	0	0	0	0	0	0	0	0	0	0	0	0	0	0	0	1	0	0
138229	GNAS	79527543	NC_000020.11	58840821	NC_000020.10	57415876	20	C	A	2	NM_016592.4	c.715C>A	p.Pro239Thr	Benign	1	134490	GNAS3_HUMAN	ENST00000371075	O95467	PF06390	2.689	-4.394	-7.083	1	0	0	0	0	0	1	0	0	0	0	0	0	0	0	0	0	0	0	0	0	1	0	1	0	1
138250	HNF1A	115080759	NC_000012.12	120996598	NC_000012.11	121434401	12	T	G	2	NM_000545.6	c.1165T>G	p.Leu389Val	Likely benign	2	134511	HNF1A_HUMAN	ENST00000257555		PF04812	1.983	-1.896	-3.879	NA	0	0	0	0	0	1	0	0	0	0	0	0	0	0	0	0	0	0	0	0	0	0	1	0	0
138308	JAK3	200075643	NC_000019.10	17835995	NC_000019.9	17946804	19	G	A	2	NM_000215.3	c.1843C>T	p.Arg615Cys	Benign/Likely benign	1/2	134569	JAK3_HUMAN	ENST00000458235	P52333	PF07714	0.67	0.297	-0.373	0	0	0	0	0	0	1	1	0	0	0	0	0	0	0	0	0	0	0	0	0	0	0	1	0	0
138312	JAK3	3213409	NC_000019.10	17834887	NC_000019.9	17945696	19	C	T	2	NM_000215.3	c.2164G>A	p.Val722Ile	Benign/Likely benign	1/2	134573	JAK3_HUMAN	ENST00000458235	P52333	PF07714	-2.156	-1.998	0.158	0	0	0	0	0	0	1	0	0	0	0	0	0	0	0	0	0	0	0	0	0	1	0	1	0	1
138319	JAK3	3212723	NC_000019.10	17843406	NC_000019.9	17954215	19	G	T	2	NM_000215.3	c.394C>A	p.Pro132Thr	Benign/Likely benign	1/2	134580	JAK3_HUMAN	ENST00000458235	P52333	PF18377	0.98	0.028	-0.952	0	0	0	0	0	0	0	0	0	0	0	0	0	0	0	0	0	0	0	0	0	0	0	1	0	1
138564	MPL	12731981	NC_000001.11	43338669	NC_000001.10	43804340	1	G	A	2	NM_005373.2	c.340G>A	p.Val114Met	Benign/Likely benign	1/2	134825	TPOR_HUMAN	ENST00000372470	P40238	PF09067	0.313	-0.788	-1.101	0	0	0	0	0	0	1	0	0	0	0	0	0	0	0	0	0	0	0	0	0	1	0	1	0	1
138613	NBN	72563785	NC_000008.11	89943291	NC_000008.10	90955519	8	T	C	2	NM_002485.4	c.2146A>G	p.Asn716Asp	Benign/Likely benign	1/2	134874	NBN_HUMAN	ENST00000265433	O60934	PF08599	3.041	-1.052	-4.093	NA	0	0	0	0	0	1	0	0	0	0	0	0	0	0	0	0	0	1	0	0	0	0	1	0	1
138617	NBN	769420	NC_000008.11	89970463	NC_000008.10	90982691	8	G	A	2	NM_002485.4	c.797C>T	p.Pro266Leu	Benign	1	134878	NBN_HUMAN	ENST00000265433	O60934	PF16508	1.836	-1.304	-3.14	NA	0	0	0	0	0	1	0	0	0	0	0	0	0	0	0	0	0	1	0	0	0	0	1	0	1
138636	NF2	145446060	NC_000022.11	29694767	NC_000022.10	30090756	22	G	A	2	NM_000268.4	c.1753G>A	p.Ala585Thr	Likely benign	2	134897	MERL_HUMAN	ENST00000338641	P35240	PF00769	-0.508	2.569	3.077	0	0	0	0	0	0	1	1	0	0	0	0	0	0	0	0	0	0	1	0	0	0	0	1	0	0
138649	NOTCH1	138504021	NC_000009.12	136515524	NC_000009.11	139409976	9	C	T	2	NM_017617.5	c.1862G>A	p.Arg621His	Likely benign	2	134910	NOTC1_HUMAN	ENST00000651671	P46531	PF00008	0.135	0.116	-0.019	0	0	0	0	0	0	1	0	0	0	0	0	0	0	1	0	0	0	0	0	0	0	0	1	0	0
138658	NOTCH1	35136134	NC_000009.12	136511197	NC_000009.11	139405649	9	C	T	2	NM_017617.5	c.2542G>A	p.Glu848Lys	Benign/Likely benign	1/2	134919	NOTC1_HUMAN	ENST00000651671	P46531	PF00008	-0.008	-0.957	-0.949	0	0	0	0	0	0	1	0	0	0	0	0	0	0	0	0	0	0	0	0	0	0	0	1	0	0
138665	NOTCH1	374230681	NC_000009.12	136508064	NC_000009.11	139402516	9	T	C	2	NM_017617.5	c.3401A>G	p.Gln1134Arg	Benign	1	134926	NOTC1_HUMAN	ENST00000651671	P46531	PF00008	0.292	-0.134	-0.426	0	0	0	0	0	0	1	0	0	0	0	0	0	0	0	0	0	0	0	0	0	0	0	1	0	1
138668	NOTCH1	80340744	NC_000009.12	136506850	NC_000009.11	139401302	9	G	A	2	NM_017617.5	c.3767C>T	p.Pro1256Leu	Benign/Likely benign	1/2	134929	NOTC1_HUMAN	ENST00000651671	P46531	PF00008	2.174	-0.094	-2.268	NA	0	0	0	0	0	1	0	0	0	0	0	0	0	0	0	0	0	0	0	0	0	0	1	0	1
138671	NOTCH1	183156491	NC_000009.12	136505868	NC_000009.11	139400320	9	G	A	2	NM_017617.5	c.4028C>T	p.Ala1343Val	Benign/Likely benign	1/2	134932	NOTC1_HUMAN	ENST00000651671	P46531	PF00008	-0.333	-0.505	-0.172	0	0	0	0	0	0	1	0	0	0	0	0	0	0	1	0	0	0	0	0	0	0	0	1	0	0
138678	NOTCH1	76371972	NC_000009.12	136504868	NC_000009.11	139399320	9	C	T	2	NM_017617.5	c.4823G>A	p.Arg1608His	Benign	1	134939	NOTC1_HUMAN	ENST00000651671	P46531	PF06816	1.81	-0.175	-1.985	NA	0	0	0	0	0	0	0	0	0	0	0	0	0	0	0	0	0	0	0	0	0	0	1	0	1
138679	NOTCH1	2229968	NC_000009.12	136504680	NC_000009.11	139399132	9	C	T	2	NM_017617.5	c.5011G>A	p.Val1671Ile	Benign/Likely benign	1/2	134940	NOTC1_HUMAN	ENST00000651671	P46531	PF07684	1.906	-6.865	-8.771	1	0	0	0	0	0	1	0	0	0	0	0	0	0	0	0	0	0	0	0	0	1	0	1	0	1
138683	NOTCH1	187473846	NC_000009.12	136523752	NC_000009.11	139418204	9	G	A	2	NM_017617.5	c.368C>T	p.Thr123Met	Benign/Likely benign	1/2	134944	NOTC1_HUMAN	ENST00000651671	P46531	PF00008	-0.206	-2.042	-1.836	0	0	0	0	0	0	1	0	0	0	0	0	0	0	1	0	0	0	0	0	0	0	0	1	0	1
138697	NOTCH1	182763411	NC_000009.12	136522984	NC_000009.11	139417436	9	C	T	2	NM_017617.5	c.608G>A	p.Arg203His	Likely benign	2	134958	NOTC1_HUMAN	ENST00000651671	P46531	PF07645	1.37	1.002	-0.368	0	0	0	0	0	0	1	0	0	0	0	0	0	0	0	0	0	0	0	0	0	1	0	1	0	0
138702	NOTCH2	35656321	NC_000001.11	119949021	NC_000001.10	120491644	1	G	A	2	NM_024408.4	c.2585C>T	p.Ala862Val	Benign	1	134963	NOTC2_HUMAN	ENST00000256646	Q04721	PF00008	0.128	-0.448	-0.576	0	0	0	0	0	0	1	0	0	0	0	0	0	0	0	0	0	0	0	0	0	0	0	1	0	0
138706	NOTCH2	147223770	NC_000001.11	119935502	NC_000001.10	120478125	1	A	C	2	NM_024408.4	c.3625T>G	p.Phe1209Val	Benign/Likely benign	1/2	134967	NOTC2_HUMAN	ENST00000256646	Q04721	PF00008	2.215	-2.263	-4.478	1	0	0	0	0	0	1	0	0	0	0	0	0	0	1	0	0	0	0	0	0	0	0	1	0	0
138711	NOTCH2	61752484	NC_000001.11	119926524	NC_000001.10	120469147	1	T	C	2	NM_024408.4	c.3980A>G	p.Asp1327Gly	Benign	1	134972	NOTC2_HUMAN	ENST00000256646	Q04721	PF00008	0.815	1.08	0.265	0	0	0	0	0	0	1	0	0	0	0	0	0	0	0	0	0	0	0	0	0	0	0	1	0	1
138716	NOTCH2	17024517	NC_000001.11	119922639	NC_000001.10	120465262	1	C	T	2	NM_024408.4	c.4999G>A	p.Val1667Ile	Likely benign	2	134977	NOTC2_HUMAN	ENST00000256646	Q04721	PF07684	0.468	-1.258	-1.726	NA	0	0	0	0	0	1	1	0	0	0	0	0	0	0	0	0	0	0	0	0	1	0	1	0	0
138726	NOTCH2	35586704	NC_000001.11	119915499	NC_000001.10	120458122	1	A	T	2	NM_024408.4	c.7223T>A	p.Leu2408His	Likely benign	2	134987	NOTC2_HUMAN	ENST00000256646	Q04721	PF11936	1.099	-6.578	-7.677	1	0	0	0	0	0	1	1	0	0	0	0	0	0	1	0	0	0	0	0	0	0	0	1	0	0
138754	PDGFRA	61735626	NC_000004.12	54280389	NC_000004.11	55146556	4	C	T	2	NM_006206.6	c.2230C>T	p.Pro744Ser	Benign/Likely benign	1/2	135015	PGFRA_HUMAN	ENST00000257290	P16234	PF07714	-3.831	-5.114	-1.283	0	0	0	0	0	0	1	0	0	0	0	0	0	0	0	0	0	0	0	0	0	0	0	1	0	0
138755	PDGFRA	148654387	NC_000004.12	54280441	NC_000004.11	55146608	4	T	G	2	NM_006206.6	c.2282T>G	p.Leu761Arg	Benign	1	135016	PGFRA_HUMAN	ENST00000257290	P16234	PF07714	-4.311	-4.285	0.026	0	0	0	0	0	0	1	0	0	0	0	0	0	0	0	0	0	0	0	0	0	0	0	1	0	0
138767	PDGFRA	61735622	NC_000004.12	54270633	NC_000004.11	55136800	4	G	C	2	NM_006206.6	c.1122G>C	p.Arg374Ser	Benign/Likely benign	1/2	135028	PGFRA_HUMAN	ENST00000257290	P16234	PF07679	-2.142	-1.077	1.065	0	0	0	0	0	0	0	0	0	0	0	0	0	0	0	0	0	0	0	0	0	0	0	1	0	0
138834	PTCH1	2227971	NC_000009.12	95468779	NC_000009.11	98231061	9	G	A	2	NM_000264.5	c.2222C>T	p.Ala741Val	Benign/Likely benign	1/2	135095	PTC1_HUMAN	ENST00000331920	Q13635	PF02460	0.82	-0.915	-1.735	NA	0	0	0	0	0	1	0	0	0	0	0	0	0	1	0	0	0	1	0	0	0	0	1	0	0
138851	PTPN11	587778635	NC_000012.12	112446314	NC_000012.11	112884118	12	A	G	3	NM_002834.4	c.53A>G	p.Asn18Ser	Benign	1	135112	PTN11_HUMAN	ENST00000351677	Q06124	PF00017	0.66	0.085	-0.575	0	0	0	0	0	0	1	1	0	0	0	0	0	0	0	0	0	0	0	0	0	0	0	1	0	0
138857	RB1	4151539	NC_000013.11	48381322	NC_000013.10	48955458	13	C	G	2	NM_000321.2	c.1574C>G	p.Ala525Gly	Benign/Likely benign	1/2	135118	RB_HUMAN	ENST00000267163	P06400	PF01858	1.902	-3.199	-5.101	1	0	0	0	0	0	1	0	0	0	0	0	0	0	1	0	0	0	1	0	0	0	0	1	0	1
138858	RB1	587778640	NC_000013.11	48381321	NC_000013.10	48955457	13	G	A	2	NM_000321.2	c.1573G>A	p.Ala525Thr	Benign/Likely benign	1/2	135119	RB_HUMAN	ENST00000267163	P06400	PF01858	1.902	-3.605	-5.507	1	0	0	0	0	0	1	1	0	0	0	0	0	0	1	0	0	0	1	0	0	0	0	1	0	0
138870	RECQL4	2721191	NC_000008.11	144514295	NC_000008.10	145739679	8	G	A	2	NM_004260.3	c.1772C>T	p.Pro591Leu	Benign	1	135131	RECQ4_HUMAN	ENST00000617875	O94761	PF00270	-1.7	-1.765	-0.065	0	0	0	0	0	0	0	0	0	0	0	0	0	0	1	0	0	0	1	0	0	0	0	1	0	1
138875	RECQL4	35098923	NC_000008.11	144513304	NC_000008.10	145738687	8	G	A	2	NM_004260.3	c.2377C>T	p.Pro793Ser	Benign	1	135136	RECQ4_HUMAN	ENST00000617875	O94761	PF00271	-0.534	-0.291	0.243	0	0	0	0	0	0	0	0	0	0	0	0	0	0	0	0	0	0	1	0	0	0	0	1	0	1
138877	RECQL4	34293591	NC_000008.11	144513286	NC_000008.10	145738669	8	C	T	2	NM_004260.3	c.2395G>A	p.Val799Met	Benign	1	135138	RECQ4_HUMAN	ENST00000617875	O94761	PF00271	0.933	-0.033	-0.966	0	0	0	0	0	0	0	0	0	0	0	0	0	0	1	0	0	0	1	0	0	0	0	1	0	1
138896	RECQL4	35198096	NC_000008.11	144517466	NC_000008.10	145742850	8	T	C	2	NM_004260.3	c.161A>G	p.Gln54Arg	Benign/Likely benign	1/2	135157	RECQ4_HUMAN	ENST00000617875	O94761	PF11719	0.836	-0.906	-1.742	NA	0	0	0	0	0	0	0	0	0	0	0	0	0	0	0	0	0	1	0	0	0	0	1	0	1
138897	RECQL4	34642881	NC_000008.11	144517415	NC_000008.10	145742799	8	T	C	2	NM_004260.3	c.212A>G	p.Glu71Gly	Benign	1	135158	RECQ4_HUMAN	ENST00000617875	O94761	PF11719	0.361	-2.919	-3.28	NA	0	0	0	0	0	0	0	0	0	0	0	0	0	1	0	0	0	1	0	0	0	0	1	0	1
138912	RECQL4	35407712	NC_000008.11	144514992	NC_000008.10	145740376	8	G	A	2	NM_004260.3	c.1564C>T	p.Arg522Cys	Benign	1	135173	RECQ4_HUMAN	ENST00000617875	O94761	PF00270	0.428	-0.242	-0.67	0	0	0	0	0	0	0	0	0	0	0	0	0	0	1	0	0	0	1	0	0	0	0	1	0	1
138926	RET	115423919	NC_000010.11	43111279	NC_000010.10	43606727	10	G	C	2	NM_020975.6	c.1336G>C	p.Gly446Arg	Benign/Likely benign	1/2	135187	RET_HUMAN	ENST00000355710	P07949	PF17813	0.982	-5.263	-6.245	1	0	0	0	0	0	1	0	0	0	0	0	0	0	0	0	0	0	0	0	0	1	0	1	0	0
138929	RET	9282834	NC_000010.11	43111408	NC_000010.10	43606856	10	G	A	2	NM_020975.6	c.1465G>A	p.Asp489Asn	Benign/Likely benign	1/2	135190	RET_HUMAN	ENST00000355710	P07949	PF17813	2.242	-0.092	-2.334	NA	0	0	0	0	0	1	0	0	0	0	0	0	0	0	0	0	0	0	0	0	0	0	1	0	1
138931	SDHB	35962811	NC_000001.11	17044791	NC_000001.10	17371286	1	T	C	2	NM_003000.3	c.170A>G	p.His57Arg	Benign/Likely benign	1/2	135192	SDHB_HUMAN	ENST00000375499	P21912	PF13085	1.799	1.599	-0.2	0	0	0	0	0	0	1	0	0	0	0	0	0	0	0	0	0	0	0	0	0	1	0	1	0	0
138990	SMARCA4	200664441	NC_000019.10	10986422	NC_000019.9	11097098	19	C	T	2	NM_001128849.2	c.589C>T	p.Pro197Ser	Benign/Likely benign	1/2	135251	Q9HBD4_HUMAN	ENST00000646693		PF08880	2.988	-0.455	-3.443	NA	0	0	0	0	0	1	0	0	0	0	0	0	0	1	0	0	0	0	0	0	0	0	1	0	1
139021	SUFU	34135067	NC_000010.11	102599540	NC_000010.10	104359297	10	G	T	2	NM_016169.3	c.1018G>T	p.Ala340Ser	Benign/Likely benign	1/2	135282	SUFU_HUMAN	ENST00000369902	Q9UMX1	PF12470	1.602	-1.164	-2.766	NA	0	0	0	0	0	1	0	0	0	0	0	0	0	0	0	0	0	0	0	0	0	0	1	0	1
139098	TP53	587778720	NC_000017.11	7674893	NC_000017.10	7578211	17	C	T	2	NM_000546.6	c.638G>A	p.Arg213Gln	Pathogenic	5	135359	P53_HUMAN	ENST00000269305	P04637	PF00870	2.761	-1.508	-4.269	1	0	0	0	1	0	1	1	0	0	0	0	0	0	1	0	1	0	0	0	0	0	0	0	0	0
139152	WAS	146220228	NC_000023.11	48685764	NC_000023.10	48544153	X	G	A	2	NM_000377.2	c.391G>A	p.Glu131Lys	Benign/Likely benign	1/2	135413	WASP_HUMAN	ENST00000376701	P42768	PF00568	1.898	1.421	-0.477	0	0	0	0	0	0	1	0	0	0	0	0	0	0	1	0	0	0	0	0	0	0	0	1	0	0
139159	WRN	77969734	NC_000008.11	31091882	NC_000008.10	30949398	8	C	G	2	NM_000553.6	c.1882C>G	p.Leu628Val	Benign/Likely benign	1/2	135420	WRN_HUMAN	ENST00000298139	Q14191	PF00270	0.178	-0.582	-0.76	0	0	0	0	0	0	1	0	0	0	0	0	0	0	0	0	0	0	1	0	0	1	0	1	0	1
139164	WRN	146443310	NC_000008.11	31132489	NC_000008.10	30990005	8	T	A	2	NM_000553.6	c.2950T>A	p.Leu984Ile	Benign	1	135425	WRN_HUMAN	ENST00000298139	Q14191	PF09382	0.12	-7.518	-7.638	1	0	0	0	0	0	1	1	0	0	0	0	0	0	0	0	0	0	1	0	0	1	0	1	0	0
139179	WRN	11574395	NC_000008.11	31167054	NC_000008.10	31024570	8	G	A	2	NM_000553.6	c.4015G>A	p.Val1339Ile	Benign/Likely benign	1/2	135440	WRN_HUMAN	ENST00000298139	Q14191	PF14493	1.807	-1.24	-3.047	NA	0	0	0	0	0	1	0	0	0	0	0	0	0	0	0	0	0	1	0	0	0	0	1	0	1
139224	XPC	2228000	NC_000003.12	14158387	NC_000003.11	14199887	3	G	A	2	NM_004628.5	c.1496C>T	p.Ala499Val	Benign	1	135485	XPC_HUMAN	ENST00000285021	Q01831	PF03835	-0.34	-0.445	-0.105	0	0	0	0	0	0	0	0	0	0	0	0	0	0	0	0	0	1	1	0	0	1	0	1	0	1
139225	XPC	183238369	NC_000003.12	14158103	NC_000003.11	14199603	3	G	A	2	NM_004628.5	c.1780C>T	p.Arg594Cys	Benign/Likely benign	1/2	135486	XPC_HUMAN	ENST00000285021	Q01831	PF03835	1.827	-2.323	-4.15	NA	0	0	0	0	0	1	1	0	0	0	0	0	0	0	0	0	0	1	0	0	0	0	1	0	0
139229	XPC	3731130	NC_000003.12	14158344	NC_000003.11	14199844	3	C	G	2	NM_004628.5	c.1539G>C	p.Met513Ile	Benign	1	135490	XPC_HUMAN	ENST00000285021	Q01831	PF03835	-0.107	-1.3	-1.193	0	0	0	0	0	0	1	0	0	0	0	0	0	0	0	0	0	0	1	0	0	1	0	1	0	1
139230	XPC	144766677	NC_000003.12	14158042	NC_000003.11	14199542	3	A	G	2	NM_004628.5	c.1841T>C	p.Phe614Ser	Benign	1	135491	XPC_HUMAN	ENST00000285021	Q01831	PF03835	1.085	-0.631	-1.716	NA	0	0	0	0	0	1	0	0	0	0	0	0	0	0	0	0	0	1	0	0	1	0	1	0	1
139878	MEN1	375804228	NC_000011.10	64804659	NC_000011.9	64572131	11	C	T	2	NM_000244.3	c.1523G>A	p.Gly508Asp	Benign/Likely benign	1/2	136166	MEN1_HUMAN	ENST00000394374	O00255	PF05053	0.742	-0.971	-1.713	NA	0	0	0	0	0	1	0	0	0	0	0	0	0	0	0	0	0	0	0	0	0	0	1	0	1
139917	AARS2	35623954	NC_000006.12	44303133	NC_000006.11	44270870	6	C	T	2	NM_020745.4	c.2188G>A	p.Val730Met	Benign	1	136214	SYAM_HUMAN	ENST00000244571	Q5JTZ9	PF07973	0.964	-1.925	-2.889	NA	0	0	0	0	0	0	0	0	0	0	0	0	0	0	0	0	0	0	0	0	0	0	1	0	1
139928	AARS2	115815965	NC_000006.12	44310332	NC_000006.11	44278069	6	G	T	2	NM_020745.4	c.861C>A	p.Asp287Glu	Benign	1	136225	SYAM_HUMAN	ENST00000244571	Q5JTZ9	PF01411	2.578	-3.637	-6.215	1	0	0	0	0	0	1	0	0	0	0	0	0	0	0	0	0	0	0	0	0	1	0	1	0	1
139931	AARS2	113433939	NC_000006.12	44306384	NC_000006.11	44274121	6	T	C	2	NM_020745.4	c.1196A>G	p.Asn399Ser	Benign/Likely benign	1/2	136228	SYAM_HUMAN	ENST00000244571	Q5JTZ9	PF01411	-0.008	-0.85	-0.842	0	0	0	0	0	0	1	0	0	0	0	0	0	0	0	0	0	0	0	0	0	1	0	1	0	1
139933	AARS2	34530313	NC_000006.12	44305675	NC_000006.11	44273412	6	C	T	2	NM_020745.4	c.1412G>A	p.Arg471Gln	Benign	1	136230	SYAM_HUMAN	ENST00000244571	Q5JTZ9	PF01411	0.142	-0.017	-0.159	0	0	0	0	0	0	1	0	0	0	0	0	0	0	0	0	0	0	0	0	0	1	0	1	0	1
139946	ABCB7	147584361	NC_000023.11	75073874	NC_000023.10	74293709	X	C	T	2	NM_001271696.3	c.938G>A	p.Arg313Gln	Benign/Likely benign	1/2	136243	ABCB7_HUMAN	ENST00000373394	O75027	PF00664	1.366	0.06	-1.306	NA	0	0	0	0	0	1	0	0	0	0	0	0	0	0	0	0	0	0	0	0	0	0	1	0	0
139948	ABCB7	1340989	NC_000023.11	75065162	NC_000023.10	74284997	X	G	A	2	NM_001271696.3	c.1739C>T	p.Ala580Val	Benign	1	136245	ABCB7_HUMAN	ENST00000373394	O75027	PF00005	0.017	-0.739	-0.756	0	0	0	0	0	0	0	0	0	0	0	0	0	0	0	0	0	1	0	0	0	0	0	1	0	1
139957	ACAD9	79530903	NC_000003.12	128904091	NC_000003.11	128622934	3	A	C	2	NM_014049.5	c.988A>C	p.Lys330Gln	Benign/Likely benign	1/2	136254	ACAD9_HUMAN	ENST00000308982	Q9H845	PF00441	1.906	0.139	-1.767	NA	0	0	0	0	0	1	0	0	0	0	0	0	0	1	0	0	0	0	0	0	0	0	1	0	1
140129	ASPM	62623455	NC_000001.11	197104045	NC_000001.10	197073175	1	G	C	2	NM_018136.5	c.5206C>G	p.Gln1736Glu	Benign	1	136426	ASPM_HUMAN	ENST00000367409	Q8IZT6	PF00612	3.24	-5.739	-8.979	1	0	0	0	0	0	1	0	0	0	0	0	0	0	1	0	0	0	1	0	0	0	0	1	0	1
140173	ATR	2229032	NC_000003.12	142459302	NC_000003.11	142178144	3	C	T	2	NM_001184.4	c.7274G>A	p.Arg2425Gln	Benign	1	136470	ATR_HUMAN	ENST00000350721	Q13535	PF00454	-0.342	-0.694	-0.352	0	0	0	0	0	0	0	0	0	0	0	0	0	0	0	0	0	1	0	0	0	1	0	1	0	1
140219	BLM	2229035	NC_000015.10	90794275	NC_000015.9	91337505	15	C	A	2	NM_000057.4	c.3128C>A	p.Ala1043Asp	Benign/Likely benign	1/2	136516	BLM_HUMAN	ENST00000355112	P54132	PF16124	0.535	-0.03	-0.565	0	0	0	0	0	0	1	0	0	0	0	0	0	0	0	0	0	0	1	0	0	0	0	1	0	1
140308	NDUFAF6	61743028	NC_000008.11	95052195	NC_000008.10	96064423	8	G	A	2	NM_152416.4	c.838G>A	p.Val280Ile	Benign/Likely benign	1/2	136605	NDUF6_HUMAN	ENST00000396124	Q330K2	PF00494	0.946	0.665	-0.281	0	0	0	0	0	0	1	0	0	0	0	0	0	0	0	0	0	0	0	0	0	0	0	1	0	1
140355	CACNB4	201870832	NC_000002.12	151870575	NC_000002.11	152727089	2	T	C	2	NM_000726.4	c.655A>G	p.Met219Val	Benign	1	136652	CACB4_HUMAN	ENST00000539935	O00305	PF00625	1.791	-2.604	-4.395	1	0	0	0	0	0	1	0	0	0	0	0	0	1	1	0	0	0	0	0	0	0	0	1	0	0
140380	CBS	34040148	NC_000021.9	43068521	NC_000021.8	44488631	21	T	G	2	NM_000071.3	c.304A>C	p.Lys102Gln	Benign/Likely benign	1/2	136677	CBS_HUMAN	ENST00000398165	P35520	PF00291	0.775	-0.048	-0.823	0	0	0	0	0	0	1	0	0	0	0	0	0	0	1	0	0	0	0	0	0	0	0	1	0	1
140438	CFC1	199715380	NC_000002.12	130597533	NC_000002.11	131355106	2	C	T	2	NM_032545.3	c.433G>A	p.Ala145Thr	Benign	1	136735	CFC1_HUMAN	ENST00000259216	P0CG37	PF09443	0.59	1.143	0.553	0	0	0	NA	NA	0	1	1	NA	0	0	NA	NA	0	0	NA	0	0	0	NA	0	1	NA	1	0	0
140462	CHRNA4	55915440	NC_000020.11	63350059	NC_000020.10	61981411	20	G	A	2	NM_000744.7	c.1352C>T	p.Pro451Leu	Benign/Likely benign	1/2	136759	ACHA4_HUMAN	ENST00000370263	P43681	PF02932	-1.982	-3.089	-1.107	0	0	0	0	0	0	1	0	0	0	0	0	0	0	0	0	0	0	0	0	0	0	0	1	0	1
140503	CLN6	151295143	NC_000015.10	68208307	NC_000015.9	68500645	15	T	C	2	NM_017882.3	c.769A>G	p.Ser257Gly	Benign/Likely benign	1/2	136800	CLN6_HUMAN	ENST00000249806	Q9NWW5	PF15156	2.304	-0.779	-3.083	NA	0	0	0	0	0	1	0	0	0	0	0	0	0	1	0	0	0	0	0	0	0	0	1	0	1
140510	CLN8	116605307	NC_000008.11	1771344	NC_000008.10	1719510	8	G	A	2	NM_018941.3	c.290G>A	p.Arg97His	Benign/Likely benign	1/2	136807	CLN8_HUMAN	ENST00000331222	Q9UBY8	PF03798	-1.417	1.173	2.59	0	0	0	0	0	0	1	0	0	0	0	0	0	0	0	0	0	0	0	0	0	1	0	1	0	0
140655	COL5A2	62184175	NC_000002.12	189039508	NC_000002.11	189904234	2	G	C	2	NM_000393.5	c.3689C>G	p.Thr1230Arg	Benign/Likely benign	1/2	136952	CO5A2_HUMAN	ENST00000374866	P05997	PF01391	-0.851	-1.025	-0.174	0	0	0	0	0	0	1	0	0	0	0	0	0	0	0	0	0	0	0	0	0	0	0	1	0	0
140719	COX15	35483721	NC_000010.11	99727002	NC_000010.10	101486759	10	C	T	2	NM_078470.6	c.548G>A	p.Arg183His	Benign/Likely benign	1/2	137016	COX15_HUMAN	ENST00000016171	Q7KZN9	PF02628	2.251	-0.367	-2.618	NA	0	0	0	0	0	1	0	0	0	0	0	0	0	1	0	0	0	0	0	0	0	0	1	0	1
140731	CPT2	75939866	NC_000001.11	53202391	NC_000001.10	53668063	1	C	T	2	NM_000098.3	c.302C>T	p.Ala101Val	Benign	1	137028	CPT2_HUMAN	ENST00000371486	P23786	PF00755	0.687	-2.883	-3.57	NA	0	0	0	0	0	1	0	0	0	0	0	0	0	0	0	0	0	0	0	0	0	0	1	0	1
140767	CYP19A1	700519	NC_000015.10	51215771	NC_000015.9	51507968	15	G	A	2	NM_000103.4	c.790C>T	p.Arg264Cys	Benign	1	137064	CP19A_HUMAN	ENST00000396402	P11511	PF00067	0.419	-1.663	-2.082	NA	0	0	0	0	0	1	0	0	0	0	0	0	0	0	0	0	1	0	0	0	0	0	1	0	1
140769	DARS2	149660059	NC_000001.11	173853873	NC_000001.10	173823011	1	C	A	2	NM_018122.5	c.1642C>A	p.Leu548Met	Benign/Likely benign	1/2	137066	SYDM_HUMAN	ENST00000649689	Q6PI48	PF00152	0.337	0.852	0.515	0	0	0	0	0	0	1	0	0	0	0	0	0	0	0	0	0	0	0	0	0	0	0	1	0	1
140776	DCLRE1C	41298896	NC_000010.11	14926856	NC_000010.10	14968855	10	G	C	2	NM_001033855.3	c.959C>G	p.Ser320Cys	Benign	1	137073	DCR1C_HUMAN	ENST00000378278	Q96SD1	PF07522	2.638	0.422	-2.216	NA	0	0	0	0	0	1	0	0	0	0	0	0	0	0	0	0	0	0	0	0	0	0	1	0	1
140785	DGUOK	74874677	NC_000002.12	73950650	NC_000002.11	74177777	2	A	G	2	NM_080916.3	c.509A>G	p.Gln170Arg	Benign/Likely benign	1/2	137082	DGUOK_HUMAN	ENST00000264093	Q16854	PF01712	2.002	-2.263	-4.265	NA	0	0	0	0	0	1	0	0	0	0	0	0	0	1	0	0	0	1	0	0	0	0	1	0	1
140833	DNM2	148790687	NC_000019.10	10772481	NC_000019.9	10883157	19	C	T	2	NM_001005360.2	c.238C>T	p.His80Tyr	Benign/Likely benign	1/2	137130	DYN2_HUMAN	ENST00000355667	P50570	PF00350	1.169	-1.537	-2.706	NA	0	0	0	0	0	1	1	0	0	0	0	0	0	0	0	0	0	0	0	0	0	0	1	0	0
140835	DNMT1	61750053	NC_000019.10	10180797	NC_000019.9	10291473	19	C	T	2	NM_001130823.3	c.206G>A	p.Arg69His	Benign	1	137132	DNMT1_HUMAN	ENST00000359526	P26358	PF06464	2.23	0.654	-1.576	NA	0	0	0	0	0	0	0	0	0	0	0	0	0	0	0	0	0	0	0	0	1	0	1	0	1
140839	DOCK8	17673268	NC_000009.12	368128	NC_000009.11	368128	9	C	T	2	NM_203447.4	c.1790C>T	p.Ala597Val	Benign	1	137136	DOCK8_HUMAN	ENST00000432829	Q8NF50	PF14429	0.885	-0.031	-0.916	0	0	0	0	0	0	0	0	0	0	0	0	0	0	0	0	0	1	0	0	0	0	0	1	0	1
140857	DOCK8	34908836	NC_000009.12	449874	NC_000009.11	449874	9	G	C	2	NM_203447.4	c.5908G>C	p.Ala1970Pro	Benign	1	137154	DOCK8_HUMAN	ENST00000432829	Q8NF50	PF06920	0.094	0.49	0.396	0	0	0	0	0	0	0	0	0	0	0	0	0	0	0	0	0	1	0	0	0	0	0	1	0	1
140859	DOCK8	3209441	NC_000009.12	286491	NC_000009.11	286491	9	G	A	2	NM_203447.4	c.187G>A	p.Asp63Asn	Benign	1	137156	DOCK8_HUMAN	ENST00000432829	Q8NF50	PF11878	2.811	-2.002	-4.813	1	0	0	0	0	0	0	0	0	0	0	0	0	0	0	0	0	1	0	0	0	0	0	1	0	1
140904	ELANE	17216656	NC_000019.10	856015	NC_000019.9	856015	19	G	A	2	NM_001972.4	c.655G>A	p.Val219Ile	Benign/Likely benign	1/2	137201	ELNE_HUMAN	ENST00000263621	P08246	PF00089	-0.683	-1.682	-0.999	0	0	0	0	0	0	1	0	0	0	0	0	0	0	0	0	0	0	0	0	0	1	0	1	0	1
140907	ELOVL4	148594713	NC_000006.12	79916753	NC_000006.11	80626470	6	A	G	2	NM_022726.4	c.800T>C	p.Ile267Thr	Benign	1	137204	ELOV4_HUMAN	ENST00000369816	Q9GZR5	PF01151	1.179	-2.111	-3.29	NA	0	0	0	0	0	0	0	0	0	0	0	0	0	0	0	0	0	0	0	0	0	0	1	0	1
140908	ELOVL4	148919174	NC_000006.12	79916739	NC_000006.11	80626456	6	C	G	2	NM_022726.4	c.814G>C	p.Glu272Gln	Benign/Likely benign	1/2	137205	ELOV4_HUMAN	ENST00000369816	Q9GZR5	PF01151	-1.279	-0.491	0.788	0	0	0	0	0	0	0	0	0	0	0	0	0	0	0	0	0	0	0	0	0	0	0	1	0	1
140962	EYS	66462731	NC_000006.12	63788162	NC_000006.11	64498055	6	T	A	2	NM_001142800.2	c.7666A>T	p.Ser2556Cys	Benign	1	137259	EYS_HUMAN	ENST00000503581	Q5T1H1	PF02210	-0.971	-3.975	-3.004	NA	0	0	0	0	0	0	0	0	0	0	0	0	0	0	0	0	1	1	0	0	0	0	1	0	1
140994	FARS2	116567033	NC_000006.12	5404666	NC_000006.11	5404899	6	C	T	2	NM_006567.5	c.737C>T	p.Thr246Met	Benign/Likely benign	1/2	137291	SYFM_HUMAN	ENST00000274680	O95363	PF01409	0.843	-1.357	-2.2	NA	0	0	0	0	0	0	0	0	0	0	0	0	0	0	0	0	0	0	0	0	0	0	1	0	0
140995	FARS2	11243011	NC_000006.12	5431107	NC_000006.11	5431340	6	A	G	2	NM_006567.5	c.839A>G	p.Asn280Ser	Benign	1	137292	SYFM_HUMAN	ENST00000274680	O95363	PF01409	-0.203	-3.144	-2.941	NA	0	0	0	0	0	0	0	0	0	0	0	0	0	0	0	0	1	0	0	0	0	0	1	0	1
141019	FBN2	28763954	NC_000005.10	128408776	NC_000005.9	127744469	5	G	A	2	NM_001999.4	c.976C>T	p.Pro326Ser	Benign/Likely benign	1/2	137316	FBN2_HUMAN	ENST00000262464	P35556	PF07645	1.596	0.311	-1.285	NA	0	0	0	0	0	0	0	0	0	0	0	0	0	1	0	0	0	0	0	0	0	0	1	0	1
141033	FBN2	56168072	NC_000005.10	128330606	NC_000005.9	127666298	5	C	T	2	NM_001999.4	c.4312G>A	p.Glu1438Lys	Benign/Likely benign	1/2	137330	FBN2_HUMAN	ENST00000262464	P35556	PF07645	0.554	-0.351	-0.905	0	0	0	0	0	0	1	0	0	0	0	0	0	0	0	0	0	0	0	0	0	0	0	1	0	1
141061	FBN2	117524265	NC_000005.10	128464822	NC_000005.9	127800515	5	A	G	2	NM_001999.4	c.728T>C	p.Ile243Thr	Benign/Likely benign	1/2	137358	FBN2_HUMAN	ENST00000262464	P35556	PF00683	0.613	-0.586	-1.199	0	0	0	0	0	0	1	0	0	0	0	0	0	0	0	0	0	0	0	0	0	0	0	1	0	1
141068	FBP1	2297085	NC_000009.12	94606823	NC_000009.11	97369105	9	A	T	2	NM_000507.4	c.697T>A	p.Phe233Ile	Benign/Likely benign	1/2	137365	F16P1_HUMAN	ENST00000375326	P09467	PF18913	2.023	-4.939	-6.962	1	0	0	0	0	0	1	0	0	0	0	0	0	0	0	0	0	0	0	0	0	0	0	1	0	1
141078	FIG4	2295837	NC_000006.12	109743725	NC_000006.11	110064928	6	A	T	2	NM_014845.5	c.1090A>T	p.Met364Leu	Benign/Likely benign	1/2	137375	FIG4_HUMAN	ENST00000230124	Q92562	PF02383	0.891	1.827	0.936	0	0	0	0	0	0	0	0	0	0	0	0	0	0	0	0	0	1	0	0	0	0	0	1	0	1
141167	GFM1	34297061	NC_000003.12	158646851	NC_000003.11	158364640	3	A	G	2	NM_024996.5	c.476A>G	p.Asn159Ser	Benign	1	137464	EFGM_HUMAN	ENST00000486715	Q96RP9	PF00009	-1.01	-2.297	-1.287	0	0	0	0	0	0	0	0	0	0	0	0	0	0	0	0	0	0	0	0	0	0	0	1	0	1
141168	GFM1	75450876	NC_000003.12	158646943	NC_000003.11	158364732	3	A	C	2	NM_024996.5	c.568A>C	p.Met190Leu	Benign/Likely benign	1/2	137465	EFGM_HUMAN	ENST00000486715	Q96RP9	PF00009	0.928	1.066	0.138	0	0	0	0	0	0	0	0	0	0	0	0	0	0	0	0	0	0	0	0	0	0	0	1	0	1
141169	GFM1	62288347	NC_000003.12	158690243	NC_000003.11	158408032	3	G	A	2	NM_024996.5	c.1990G>A	p.Val664Ile	Benign/Likely benign	1/2	137466	EFGM_HUMAN	ENST00000486715	Q96RP9	PF00679	2.051	1.612	-0.439	0	0	0	0	0	0	0	0	0	0	0	0	0	0	0	0	0	0	0	0	0	0	0	1	0	1
141225	GYS2	34225615	NC_000012.12	21580365	NC_000012.11	21733299	12	C	T	2	NM_021957.4	c.280G>A	p.Ala94Thr	Benign	1	137522	GYS2_HUMAN	ENST00000261195	P54840	PF05693	0.714	0.113	-0.601	0	0	0	0	0	0	0	0	0	0	0	0	0	0	0	0	0	0	0	0	0	1	0	1	0	1
141226	GYS2	149533049	NC_000012.12	21575940	NC_000012.11	21728874	12	C	T	2	NM_021957.4	c.421G>A	p.Gly141Ser	Benign/Likely benign	1/2	137523	GYS2_HUMAN	ENST00000261195	P54840	PF05693	1.608	-2.869	-4.477	1	0	0	0	0	0	0	0	0	0	0	0	0	0	0	0	0	0	0	0	0	0	0	1	0	1
141227	GYS2	16924002	NC_000012.12	21559154	NC_000012.11	21712088	12	G	C	2	NM_021957.4	c.1245C>G	p.Asp415Glu	Benign	1	137524	GYS2_HUMAN	ENST00000261195	P54840	PF05693	2.338	0.033	-2.305	NA	0	0	0	0	0	0	0	0	0	0	0	0	0	0	0	0	0	0	0	0	1	0	1	0	1
141229	GYS2	61733199	NC_000012.12	21542505	NC_000012.11	21695439	12	T	C	2	NM_021957.4	c.1636A>G	p.Thr546Ala	Benign	1	137526	GYS2_HUMAN	ENST00000261195	P54840	PF05693	0.696	0.142	-0.554	0	0	0	0	0	0	0	0	0	0	0	0	0	0	0	0	0	0	0	0	0	1	0	1	0	1
141231	GYS2	117639846	NC_000012.12	21537101	NC_000012.11	21690035	12	C	G	2	NM_021957.4	c.1965G>C	p.Gln655His	Benign	1	137528	GYS2_HUMAN	ENST00000261195	P54840	PF05693	2.114	2.192	0.078	0	0	0	0	0	0	0	0	0	0	0	0	0	0	0	0	0	0	0	0	0	1	0	1	0	1
141254	HLCS	61732501	NC_000021.9	36936474	NC_000021.8	38308774	21	C	T	2	NM_000411.8	c.971G>A	p.Arg324His	Benign	1	137551	BPL1_HUMAN	ENST00000336648	P50747	PF09825	-1.237	0.013	1.25	0	0	0	0	0	0	1	0	0	0	0	0	0	0	0	0	0	0	0	0	0	1	0	1	0	1
141272	ELP1	17853166	NC_000009.12	108917660	NC_000009.11	111679940	9	T	C	2	NM_003640.5	c.751A>G	p.Ser251Gly	Benign/Likely benign	1/2	137569	ELP1_HUMAN	ENST00000374647	O95163	PF04762	0.997	-2.093	-3.09	NA	0	0	0	0	0	0	0	0	0	0	0	0	0	0	0	0	0	1	0	0	0	0	1	0	1
141274	ELP1	1140064	NC_000009.12	108916228	NC_000009.11	111678508	9	C	T	2	NM_003640.5	c.934G>A	p.Glu312Lys	Benign/Likely benign	1/2	137571	ELP1_HUMAN	ENST00000374647	O95163	PF04762	0.091	-1.396	-1.487	0	0	0	0	0	0	0	0	0	0	0	0	0	0	0	0	0	0	1	0	0	0	0	1	0	1
141277	ELP1	838827	NC_000009.12	108906372	NC_000009.11	111668652	9	C	T	2	NM_003640.5	c.1574G>A	p.Arg525Gln	Benign	1	137574	ELP1_HUMAN	ENST00000374647	O95163	PF04762	-1.161	0.137	1.298	0	0	0	0	0	0	1	0	0	0	0	0	0	0	0	0	0	1	1	0	0	1	0	1	0	1
141280	ELP1	2230792	NC_000009.12	108898571	NC_000009.11	111660851	9	C	T	2	NM_003640.5	c.2294G>A	p.Gly765Glu	Benign	1	137577	ELP1_HUMAN	ENST00000374647	O95163	PF04762	-1.471	1.139	2.61	0	0	0	0	0	0	1	0	0	0	0	0	0	0	0	0	0	1	1	0	0	0	0	1	0	1
141281	ELP1	2230793	NC_000009.12	108897203	NC_000009.11	111659483	9	T	G	2	NM_003640.5	c.2446A>C	p.Ile816Leu	Benign	1	137578	ELP1_HUMAN	ENST00000374647	O95163	PF04762	0.608	-1.094	-1.702	NA	0	0	0	0	0	1	0	0	0	0	0	0	0	0	0	0	1	1	0	0	0	0	1	0	1
141282	ELP1	2230794	NC_000009.12	108897159	NC_000009.11	111659439	9	T	C	2	NM_003640.5	c.2490A>G	p.Ile830Met	Benign	1	137579	ELP1_HUMAN	ENST00000374647	O95163	PF04762	0.39	0.072	-0.318	0	0	0	0	0	0	1	0	0	0	0	0	0	0	0	0	0	1	1	0	0	1	0	1	0	1
141320	HSD17B4	587777443	NC_000005.10	119525259	NC_000005.9	118860954	5	T	C	2	NM_000414.4	c.1547T>C	p.Ile516Thr	Likely pathogenic	4	137617	DHB4_HUMAN	ENST00000510025	P51659	PF01575	1.76	-0.181	-1.941	NA	0	0	0	0	0	0	1	0	0	0	0	0	0	1	0	1	0	0	0	0	0	0	0	0	0
141325	IFIH1	587777446	NC_000002.12	162273913	NC_000002.11	163130423	2	C	T	2	NM_022168.4	c.2336G>A	p.Arg779His	Pathogenic/Likely pathogenic	4/5	137622	IFIH1_HUMAN	ENST00000649979	Q9BYX4	PF00271	1.445	-1.067	-2.512	NA	0	0	0	0	0	1	1	0	0	0	0	0	0	1	0	1	0	0	0	0	0	0	0	0	0
141332	PIEZO2	587777450	NC_000018.10	10671729	NC_000018.9	10671726	18	C	T	2	NM_022068.3	c.8057G>A	p.Arg2686His	Pathogenic	5	137629	PIEZ2_HUMAN	ENST00000503781	Q9H5I5	PF12166	2.574	-7.316	-9.89	1	0	0	0	0	0	0	1	0	0	0	0	0	0	1	0	1	0	0	0	0	0	0	0	0	0
141341	TGM5	116753155	NC_000015.10	43260174	NC_000015.9	43552372	15	C	T	2	NM_201631.4	c.314G>A	p.Cys105Tyr	Benign	1	137638	TGM5_HUMAN	ENST00000220420	O43548	PF00868	2.23	-0.111	-2.341	NA	0	0	0	0	0	0	0	0	0	0	0	0	0	0	0	0	0	0	0	0	0	0	1	0	1
141342	TGM5	113463533	NC_000015.10	43260162	NC_000015.9	43552360	15	G	A	2	NM_201631.4	c.326C>T	p.Thr109Met	Benign	1	137639	TGM5_HUMAN	ENST00000220420	O43548	PF00868	0.951	-0.766	-1.717	NA	0	0	0	0	0	0	0	0	0	0	0	0	0	0	0	0	0	0	0	0	1	0	1	0	1
141373	TMEM126A	11556797	NC_000011.10	85654167	NC_000011.9	85365211	11	G	A	2	NM_032273.4	c.191G>A	p.Arg64His	Benign/Likely benign	1/2	137670	T126A_HUMAN	ENST00000304511	Q9H061	PF07114	2.036	-1.004	-3.04	NA	0	0	0	0	0	0	0	0	0	0	0	0	0	0	0	0	0	0	0	0	1	0	1	0	1
141374	TMEM126A	34397695	NC_000011.10	85656475	NC_000011.9	85367519	11	T	A	2	NM_032273.4	c.562T>A	p.Ser188Thr	Benign/Likely benign	1/2	137671	T126A_HUMAN	ENST00000304511	Q9H061	PF07114	-0.315	1.155	1.47	0	0	0	0	0	0	1	0	0	0	0	0	0	0	0	0	0	0	0	0	0	0	0	1	0	0
141381	TMEM70	61734099	NC_000008.11	73981217	NC_000008.10	74893452	8	A	G	2	NM_017866.6	c.379A>G	p.Thr127Ala	Benign	1	137678	TMM70_HUMAN	ENST00000312184	Q9BUB7	PF06979	-0.255	-0.247	0.008	0	0	0	0	0	0	0	0	0	0	0	0	0	0	0	0	0	0	0	0	0	1	0	1	0	1
141382	TMEM70	35564486	NC_000008.11	73981522	NC_000008.10	74893757	8	C	G	2	NM_017866.6	c.684C>G	p.Asn228Lys	Benign/Likely benign	1/2	137679	TMM70_HUMAN	ENST00000312184	Q9BUB7	PF06979	2.19	-2.844	-5.034	1	0	0	0	0	0	0	0	0	0	0	0	0	0	0	0	0	0	0	0	0	1	0	1	0	1
141397	TPK1	77358162	NC_000007.14	144765897	NC_000007.13	144462990	7	C	T	2	NM_022445.4	c.98G>A	p.Arg33His	Benign/Likely benign	1/2	137694	TPK1_HUMAN	ENST00000360057	Q9H3S4	PF04263	1.145	1.212	0.067	0	0	0	0	0	0	1	0	0	0	0	0	0	0	0	0	0	0	0	0	0	1	0	1	0	1
141401	TPP1	2734715	NC_000011.10	6618820	NC_000011.9	6640051	11	G	A	2	NM_000391.4	c.185C>T	p.Ser62Leu	Benign	1	137698	TPP1_HUMAN	ENST00000299427	O14773	PF09286	-0.586	-2.244	-1.658	0	0	0	0	0	0	1	0	0	0	0	0	0	0	0	0	0	0	0	0	0	0	0	1	0	1
141404	TPP1	112812685	NC_000011.10	6616033	NC_000011.9	6637264	11	G	C	2	NM_000391.4	c.1117C>G	p.Gln373Glu	Benign/Likely benign	1/2	137701	TPP1_HUMAN	ENST00000299427	O14773	PF00082	-0.527	-0.872	-0.345	0	0	0	0	0	0	1	0	0	0	0	0	0	0	0	0	0	0	0	0	0	1	0	1	0	1
141406	TPP1	138744051	NC_000011.10	6615455	NC_000011.9	6636686	11	C	T	2	NM_000391.4	c.1253G>A	p.Arg418Gln	Benign/Likely benign	1/2	137703	TPP1_HUMAN	ENST00000299427	O14773	PF00082	-1.325	-1.285	0.04	0	0	0	0	0	0	1	0	0	0	0	0	0	0	0	0	0	0	0	0	0	1	0	1	0	1
141407	TPP1	78970155	NC_000011.10	6615200	NC_000011.9	6636431	11	C	T	2	NM_000391.4	c.1396G>A	p.Val466Met	Benign/Likely benign	1/2	137704	TPP1_HUMAN	ENST00000299427	O14773	PF00082	0.418	-1.557	-1.975	NA	0	0	0	0	0	1	0	0	0	0	0	0	0	0	0	0	0	0	0	0	1	0	1	0	1
141412	TRMU	34012206	NC_000022.11	46346508	NC_000022.10	46742405	22	G	A	2	NM_018006.5	c.442G>A	p.Glu148Lys	Benign	1	137709	MTU1_HUMAN	ENST00000645190	O75648	PF03054	0.183	-2.12	-2.303	NA	0	0	0	0	0	1	0	0	0	0	0	0	0	0	0	0	0	0	0	0	1	0	1	0	1
141413	TRMU	35338668	NC_000022.11	46350291	NC_000022.10	46746188	22	C	T	2	NM_018006.5	c.479C>T	p.Ala160Val	Benign	1	137710	MTU1_HUMAN	ENST00000645190	O75648	PF03054	0.219	-0.675	-0.894	0	0	0	0	0	0	1	0	0	0	0	0	0	0	0	0	0	0	0	0	0	1	0	1	0	1
141424	TRMU	2272938	NC_000022.11	46335839	NC_000022.10	46731736	22	G	T	2	NM_018006.5	c.75G>T	p.Arg25Ser	Benign	1	137721	MTU1_HUMAN	ENST00000645190	O75648	PF03054	0.76	-0.899	-1.659	NA	0	0	0	0	0	1	0	0	0	0	0	0	0	0	0	0	0	0	0	0	1	0	1	0	1
141464	TSFM	114694283	NC_000012.12	57796359	NC_000012.11	58190142	12	G	A	2	NM_005726.6	c.754G>A	p.Val252Ile	Benign/Likely benign	1/2	137761	EFTS_HUMAN	ENST00000652027	P43897	PF00889	0.955	0.108	-0.847	0	0	0	0	0	0	1	0	0	0	0	0	0	0	0	0	0	0	0	0	0	1	0	1	0	1
141529	TTN	200875815	NC_000002.12	178769694	NC_000002.11	179634421	2	T	G	2	NM_001267550.2	c.8887A>C	p.Thr2963Pro	Benign	1	137826	A0A0A0MTS7_HUMAN	ENST00000589042		PF07679	0.909	-4.58	-5.489	1	0	0	0	0	0	0	0	0	0	0	0	0	1	1	0	0	1	1	0	0	0	0	1	0	1
141567	TYK2	2304255	NC_000019.10	10364973	NC_000019.9	10475649	19	C	T	2	NM_003331.5	c.1087G>A	p.Gly363Ser	Benign	1	137864	TYK2_HUMAN	ENST00000525621	P29597	PF17887	-0.328	-0.419	-0.091	0	0	0	0	0	0	0	0	0	0	0	0	0	0	0	0	0	1	1	0	0	1	0	1	0	1
141572	TYK2	34536443	NC_000019.10	10352442	NC_000019.9	10463118	19	G	C	2	NM_003331.5	c.3310C>G	p.Pro1104Ala	Benign/Likely benign	1/2	137869	TYK2_HUMAN	ENST00000525621	P29597	PF07714	-0.915	-2.056	-1.141	0	0	0	0	0	0	1	0	0	0	0	0	0	0	0	0	0	0	1	0	0	0	0	1	0	1
141673	KANSL1	74867664	NC_000017.11	46033429	NC_000017.10	44110795	17	C	T	2	NM_001193466.2	c.2698G>A	p.Gly900Arg	Benign/Likely benign	1/2	137970	KANL1_HUMAN	ENST00000262419	Q7Z3B3	PF15275	0.84	-0.589	-1.429	NA	0	0	0	0	0	1	0	0	0	0	0	0	0	0	0	0	0	0	0	0	0	0	1	0	1
141696	KCNJ5	7102584	NC_000011.10	128912117	NC_000011.9	128782012	11	C	G	2	NM_000890.5	c.844C>G	p.Gln282Glu	Benign	1	137993	KCNJ5_HUMAN	ENST00000529694	P48544	PF17655	0.542	1.588	1.046	0	0	0	0	0	0	1	0	0	0	0	0	0	0	0	0	0	1	0	0	0	0	0	1	0	1
141701	KCNJ8	34811413	NC_000012.12	21765997	NC_000012.11	21918931	12	A	G	2	NM_004982.4	c.1001T>C	p.Val334Ala	Benign	1	137998	KCNJ8_HUMAN	ENST00000240662	Q15842	PF17655	-0.416	-0.765	-0.349	0	0	0	0	0	0	0	0	0	0	0	0	0	0	0	0	0	0	0	0	0	0	0	1	0	1
141780	LARS1	112954500	NC_000005.10	146171959	NC_000005.9	145551522	5	T	C	2	NM_020117.11	c.245A>G	p.Lys82Arg	Benign	1	138077	SYLC_HUMAN	.	.	PF00133	1.14	0.383	-0.757	0	0	0	0	0	0	1	0	0	0	0	0	0	0	0	0	0	0	0	0	0	0	0	1	0	0
141794	LARS1	112912805	NC_000005.10	146130068	NC_000005.9	145509631	5	C	T	2	NM_020117.11	c.2578G>A	p.Ala860Thr	Benign/Likely benign	1/2	138091	SYLC_HUMAN	.	.	PF08264	1.79	-0.063	-1.853	NA	0	0	0	0	0	0	0	0	0	0	0	0	0	0	0	0	0	0	0	0	0	0	1	0	1
141813	LEFTY2	2295418	NC_000001.11	225937685	NC_000001.10	226125385	1	G	A	2	NM_003240.5	c.857C>T	p.Pro286Leu	Benign	1	138110	LFTY2_HUMAN	ENST00000366820	O00292	PF00019	0.963	-0.371	-1.334	NA	0	0	0	0	0	0	0	0	0	0	0	0	0	0	0	0	1	0	0	0	0	0	1	0	1
141814	LEFTY2	61731738	NC_000001.11	225937560	NC_000001.10	226125260	1	C	T	2	NM_003240.5	c.982G>A	p.Val328Ile	Benign	1	138111	LFTY2_HUMAN	ENST00000366820	O00292	PF00019	-0.902	-1.757	-0.855	0	0	0	0	0	0	0	0	0	0	0	0	0	0	0	0	0	0	0	0	0	1	0	1	0	1
141885	MCEE	11541017	NC_000002.12	71124357	NC_000002.11	71351487	2	G	A	2	NM_032601.4	c.227C>T	p.Ala76Val	Benign	1	138182	MCEE_HUMAN	ENST00000244217	Q96PE7	PF13669	0.39	0.062	-0.328	0	0	0	0	0	0	0	0	0	0	0	0	0	0	0	0	0	1	0	0	0	1	0	1	0	1
141886	MCEE	6748672	NC_000002.12	71124273	NC_000002.11	71351403	2	C	A	2	NM_032601.4	c.311G>T	p.Arg104Leu	Benign	1	138183	MCEE_HUMAN	ENST00000244217	Q96PE7	PF13669	-0.034	-3.436	-3.402	NA	0	0	0	0	0	0	0	0	0	0	0	0	0	0	0	0	1	0	0	0	1	0	1	0	1
141888	MCPH1	17076894	NC_000008.11	6445460	NC_000008.10	6302981	8	A	G	2	NM_024596.5	c.1738A>G	p.Ser580Gly	Benign/Likely benign	1/2	138185	MCPH1_HUMAN	ENST00000344683	Q8NEM0	PF12258	2.287	-4.898	-7.185	1	0	0	0	0	0	1	0	0	0	0	0	0	0	0	0	0	0	0	0	0	1	0	1	0	1
141920	MFN2	142271930	NC_000001.11	12009635	NC_000001.10	12069692	1	G	A	2	NM_014874.3	c.2113G>A	p.Val705Ile	Benign	1	138217	MFN2_HUMAN	ENST00000235329	O95140	PF04799	1.385	1.224	-0.161	0	0	0	0	0	0	1	0	0	0	0	0	0	0	0	0	0	0	0	0	0	0	0	1	0	1
141935	MLYCD	62640903	NC_000016.10	83912269	NC_000016.9	83945874	16	A	G	2	NM_012213.3	c.850A>G	p.Thr284Ala	Benign	1	138232	DCMC_HUMAN	ENST00000262430	O95822	PF05292	1.698	-0.351	-2.049	NA	0	0	0	0	0	0	0	0	0	0	0	0	0	0	0	0	0	0	0	0	1	0	1	0	1
141936	MLYCD	149926091	NC_000016.10	83912344	NC_000016.9	83945949	16	A	C	2	NM_012213.3	c.925A>C	p.Lys309Gln	Benign	1	138233	DCMC_HUMAN	ENST00000262430	O95822	PF05292	2.508	-2.536	-5.044	1	0	0	0	0	0	0	0	0	0	0	0	0	0	1	0	0	0	0	0	0	0	0	1	0	1
141941	MMACHC	6662272	NC_000001.11	45507452	NC_000001.10	45973124	1	G	C	2	NM_015506.3	c.178G>C	p.Asp60His	Benign	1	138238	MMAC_HUMAN	ENST00000401061	Q9Y4U1	PF16690	2.2	-5.737	-7.937	1	0	0	0	0	0	1	0	0	0	0	0	0	0	0	0	0	0	0	0	0	0	0	1	0	1
141954	MRPS22	73866065	NC_000003.12	139346988	NC_000003.11	139065830	3	A	C	2	NM_020191.3	c.283A>C	p.Ile95Leu	Benign	1	138251	RT22_HUMAN	ENST00000495075	P82650	PF10245	0.827	-1.58	-2.407	NA	0	0	0	0	0	1	0	0	0	0	0	0	0	0	0	0	0	0	0	0	1	0	1	0	1
141967	MTFMT	35302908	NC_000015.10	65016453	NC_000015.9	65308791	15	G	A	2	NM_139242.4	c.796C>T	p.Arg266Cys	Benign	1	138264	FMT_HUMAN	ENST00000220058	Q96DP5	PF02911	2.822	-7.218	-10.04	1	0	0	0	0	0	1	0	0	0	0	0	0	0	0	0	0	0	0	0	0	0	0	1	0	1
141994	MTRR	162036	NC_000005.10	7885846	NC_000005.9	7885959	5	A	G	2	NM_002454.3	c.1049A>G	p.Lys350Arg	Benign	1	138291	MTRR_HUMAN	ENST00000440940	Q9UBK8	PF00667	-0.42	-1.971	-1.551	0	0	0	0	0	0	0	0	0	0	0	0	0	0	0	0	0	1	1	0	0	1	0	1	0	1
141996	MTRR	2287780	NC_000005.10	7889191	NC_000005.9	7889304	5	C	T	2	NM_002454.3	c.1243C>T	p.Arg415Cys	Benign	1	138293	MTRR_HUMAN	ENST00000440940	Q9UBK8	PF00667	0.527	-2.097	-2.624	NA	0	0	0	0	0	0	0	0	0	0	0	0	0	0	0	0	1	1	0	0	0	0	1	0	1
141997	MTRR	16879334	NC_000005.10	7891393	NC_000005.9	7891506	5	C	G	2	NM_002454.3	c.1349C>G	p.Pro450Arg	Benign	1	138294	MTRR_HUMAN	ENST00000440940	Q9UBK8	PF00667	2.592	0.21	-2.382	NA	0	0	0	0	0	0	0	0	0	0	0	0	0	0	0	0	1	1	0	0	0	0	1	0	1
142003	MTRR	10380	NC_000005.10	7897078	NC_000005.9	7897191	5	C	T	2	NM_002454.3	c.1783C>T	p.His595Tyr	Benign	1	138300	MTRR_HUMAN	ENST00000440940	Q9UBK8	PF00175	-0.085	-1.831	-1.746	0	0	0	0	0	0	0	0	0	0	0	0	0	0	0	0	0	1	1	0	0	0	0	1	0	1
142036	MYH11	34263860	NC_000016.10	15735562	NC_000016.9	15829419	16	C	T	2	NM_002474.3	c.3310G>A	p.Ala1104Thr	Benign	1	138333	MYH11_HUMAN	ENST00000300036	P35749	PF01576	1.157	-0.665	-1.822	NA	0	0	0	0	0	0	0	0	0	0	0	0	1	0	0	0	0	1	0	0	0	0	1	0	1
142037	MYH11;NDE1	16967494	NC_000016.10	15727006	NC_000016.9	15820863	16	C	T	2	NM_002474.3	c.3700G>A	p.Ala1234Thr	Benign	1	138334	MYH11_HUMAN	ENST00000300036	P35749	PF01576	-0.24	-2.237	-1.997	NA	0	0	0	0	0	0	0	0	0	0	0	0	1	0	0	0	1	1	0	0	0	0	1	0	1
142040	MYH11;NDE1	16967510	NC_000016.10	15724985	NC_000016.9	15818842	16	A	G	2	NM_002474.3	c.3866T>C	p.Val1289Ala	Benign/Likely benign	1/2	138337	MYH11_HUMAN	ENST00000300036	P35749	PF01576	-0.509	-0.738	-0.229	0	0	0	0	0	0	0	0	0	0	0	0	0	1	0	0	0	0	1	0	0	0	0	1	0	1
142061	MYH11	113964173	NC_000016.10	15715019	NC_000016.9	15808876	16	C	G	2	NM_002474.3	c.5676G>C	p.Glu1892Asp	Benign/Likely benign	1/2	138358	MYH11_HUMAN	ENST00000300036	P35749	PF01576	1.362	-3.552	-4.914	1	0	0	0	0	0	0	0	0	0	0	0	0	1	0	0	0	0	1	0	0	0	0	1	0	0
142133	NDE1	113493697	NC_000016.10	15691192	NC_000016.9	15785049	16	C	T	2	NM_017668.3	c.572C>T	p.Thr191Ile	Benign/Likely benign	1/2	138430	NDE1_HUMAN	ENST00000396354	Q9NXR1	PF04880	1.421	-0.118	-1.539	NA	0	0	0	0	0	1	0	0	0	0	0	0	0	0	0	0	0	1	0	0	0	0	1	0	1
142140	NDUFA10	35462421	NC_000002.12	240011654	NC_000002.11	240951071	2	C	T	2	NM_004544.4	c.712G>A	p.Glu238Lys	Benign/Likely benign	1/2	138437	NDUAA_HUMAN	ENST00000252711	O95299	PF01712	1.029	-3.098	-4.127	NA	0	0	0	0	0	1	0	0	0	0	0	0	0	1	0	0	0	0	0	0	0	0	1	0	0
142157	NDUFAF1	35227875	NC_000015.10	41396534	NC_000015.9	41688732	15	C	T	2	NM_016013.4	c.526G>A	p.Glu176Lys	Benign/Likely benign	1/2	138454	CIA30_HUMAN	ENST00000260361	Q9Y375	PF08547	0.526	0.077	-0.449	0	0	0	0	0	0	0	0	0	0	0	0	0	0	0	0	0	0	0	0	0	0	0	1	0	1
142158	NDUFAF1	34979001	NC_000015.10	41396502	NC_000015.9	41688700	15	T	C	2	NM_016013.4	c.558A>G	p.Ile186Met	Benign/Likely benign	1/2	138455	CIA30_HUMAN	ENST00000260361	Q9Y375	PF08547	-0.414	-2.897	-2.483	NA	0	0	0	0	0	0	0	0	0	0	0	0	0	0	0	0	0	0	0	0	1	0	1	0	1
142217	NFU1	74637005	NC_000002.12	69423598	NC_000002.11	69650730	2	G	A	2	NM_001002755.3	c.286C>T	p.Arg96Cys	Benign	1	138514	NFU1_HUMAN	ENST00000410022	Q9UMS0	PF08712	0.521	2.507	1.986	0	0	0	0	0	0	1	0	0	0	0	0	0	0	0	0	0	0	0	0	0	0	0	1	0	1
142223	NHEJ1	34689457	NC_000002.12	219158323	NC_000002.11	220023045	2	C	T	2	NM_024782.2	c.40G>A	p.Ala14Thr	Benign	1	138520	NHEJ1_HUMAN	ENST00000356853	Q9H9Q4	PF09302	0.509	-2.099	-2.608	NA	0	0	0	0	0	1	0	0	0	0	0	0	0	0	0	0	0	1	0	0	0	0	1	0	1
142276	OPHN1	41303733	NC_000023.11	68432906	NC_000023.10	67652748	X	C	T	2	NM_002547.3	c.115G>A	p.Val39Ile	Benign	1	138573	OPHN1_HUMAN	ENST00000355520	O60890	PF16746	0.836	0.142	-0.694	0	0	0	0	0	0	0	0	0	0	0	0	0	0	0	0	0	1	1	0	0	0	0	1	0	1
142282	PC	145400751	NC_000011.10	66850898	NC_000011.9	66618369	11	G	A	2	NM_001040716.2	c.2249C>T	p.Thr750Met	Benign	1	138579	PYC_HUMAN	ENST00000393960	P11498	PF00682	-0.862	-1.646	-0.784	0	0	0	0	0	0	1	0	0	0	0	0	0	0	1	0	0	0	0	0	0	0	0	1	0	1
142364	PDHX	61752925	NC_000011.10	34960443	NC_000011.9	34981990	11	G	A	2	NM_003477.3	c.566G>A	p.Arg189His	Benign	1	138661	ODPX_HUMAN	ENST00000227868	O00330	PF02817	2.179	-1.184	-3.363	NA	0	0	0	0	0	1	0	0	0	0	0	0	0	0	0	0	0	0	0	0	0	0	1	0	1
142369	PDHX	34398018	NC_000011.10	34994997	NC_000011.9	35016544	11	G	A	2	NM_003477.3	c.1331G>A	p.Arg444Lys	Benign	1	138666	ODPX_HUMAN	ENST00000227868	O00330	PF00198	1.135	0.327	-0.808	0	0	0	0	0	0	1	0	0	0	0	0	0	0	0	0	0	0	0	0	0	0	0	1	0	1
142384	PDSS1	77826284	NC_000010.11	26709708	NC_000010.10	26998637	10	T	G	2	NM_014317.5	c.407T>G	p.Phe136Cys	Benign	1	138681	DPS1_HUMAN	ENST00000376215	Q5T2R2	PF00348	1.056	-8.878	-9.934	1	0	0	0	0	0	0	0	0	0	0	0	0	0	0	0	0	0	0	0	0	0	0	1	0	1
142412	PNKP	3739186	NC_000019.10	49864229	NC_000019.9	50367486	19	A	T	2	NM_007254.4	c.586T>A	p.Tyr196Asn	Benign/Likely benign	1/2	138709	PNKP_HUMAN	ENST00000322344	Q96T60	PF08645	2.225	0.75	-1.475	NA	0	0	0	0	0	1	0	0	0	0	0	0	0	0	0	0	0	0	0	0	0	0	1	0	1
142426	PNKP	3739206	NC_000019.10	49861464	NC_000019.9	50364721	19	A	C	2	NM_007254.4	c.1433T>G	p.Val478Gly	Benign/Likely benign	1/2	138723	PNKP_HUMAN	ENST00000322344	Q96T60	PF13671	0.445	-3.175	-3.62	NA	0	0	0	0	0	1	0	0	0	0	0	0	0	0	0	0	0	0	0	0	0	0	1	0	1
142486	POLG2	17850455	NC_000017.11	64480334	NC_000017.10	62476451	17	C	G	2	NM_007215.4	c.1247G>C	p.Gly416Ala	Benign/Likely benign	1/2	138783	DPOG2_HUMAN	ENST00000539111	Q9UHN1	PF03129	-1.478	-2.207	-0.729	0	0	0	0	0	0	1	0	0	0	0	0	0	0	1	0	0	0	0	0	0	0	0	1	0	1
142587	RAG1	4151033	NC_000011.10	36575942	NC_000011.9	36597492	11	G	A	2	NM_000448.2	c.2638G>A	p.Glu880Lys	Benign	1	138884	RAG1_HUMAN	ENST00000299440	P15918	PF12940	2.594	-1.584	-4.178	NA	0	0	0	0	0	0	0	0	0	0	0	0	0	1	0	0	0	0	0	0	0	0	1	0	1
142590	RAG2	34629171	NC_000011.10	36593011	NC_000011.9	36614561	11	G	T	2	NM_000536.4	c.1158C>A	p.Phe386Leu	Benign/Likely benign	1/2	138887	RAG2_HUMAN	ENST00000311485	P55895	PF03089	3.192	-1.992	-5.184	1	0	0	0	0	0	1	0	0	0	0	0	0	0	1	0	0	0	0	0	0	0	0	1	0	1
142617	RMND1	35188477	NC_000006.12	151423604	NC_000006.11	151744739	6	T	A	2	NM_017909.4	c.858A>T	p.Glu286Asp	Benign	1	138914	RMND1_HUMAN	ENST00000444024	Q9NWS8	PF02582	-0.377	-1.857	-1.48	0	0	0	0	0	0	1	0	0	0	0	0	0	0	0	0	0	0	0	0	0	1	0	1	0	1
142667	SBF2	117957652	NC_000011.10	9839661	NC_000011.9	9861208	11	G	C	2	NM_030962.3	c.3292C>G	p.Leu1098Val	Benign/Likely benign	1/2	138964	MTMRD_HUMAN	ENST00000256190	Q86WG5	PF06602	-1.137	-1.829	-0.692	0	0	0	0	0	0	0	0	0	0	0	0	0	0	0	0	0	0	1	0	0	0	0	1	0	1
142668	SBF2	12574508	NC_000011.10	9832230	NC_000011.9	9853777	11	G	C	2	NM_030962.3	c.3646C>G	p.Gln1216Glu	Benign	1	138965	MTMRD_HUMAN	ENST00000256190	Q86WG5	PF06602	-0.907	-5.458	-4.551	NA	0	0	0	0	0	0	0	0	0	0	0	0	0	0	0	0	1	1	0	0	0	0	1	0	1
142670	SCARB2	73826386	NC_000004.12	76181015	NC_000004.11	77102168	4	C	T	2	NM_005506.4	c.362G>A	p.Arg121Gln	Benign	1	138967	SCRB2_HUMAN	ENST00000264896	Q14108	PF01130	0.54	-0.263	-0.803	0	0	0	0	0	0	1	0	0	0	0	0	0	0	0	0	0	0	0	0	0	0	0	1	0	1
142685	SCN1A	138231868	NC_000002.12	165998121	NC_000002.11	166854631	2	T	C	2	NM_001165963.4	c.4393A>G	p.Ile1465Val	Benign/Likely benign	1/2	138982	SCN1A_HUMAN	ENST00000674923		PF00520	1.11	0.766	-0.344	0	0	0	0	0	0	1	0	0	0	0	0	0	0	1	0	0	0	1	0	0	0	0	1	0	0
142830	SLC25A15	17849654	NC_000013.11	40808575	NC_000013.10	41382711	13	A	T	2	NM_014252.4	c.760A>T	p.Ile254Leu	Benign	1	139127	ORNT1_HUMAN	ENST00000338625	Q9Y619	PF00153	-0.52	-0.481	0.039	0	0	0	0	0	0	0	0	0	0	0	0	0	0	0	0	0	1	0	0	0	1	0	1	0	1
142840	SLC25A22	111277421	NC_000011.10	792692	NC_000011.9	792692	11	G	C	2	NM_001191061.2	c.448C>G	p.Leu150Val	Benign	1	139137	GHC1_HUMAN	ENST00000628067	Q9H936	PF00153	-2.765	-2.833	-0.068	0	0	0	0	0	0	1	0	0	0	0	0	0	0	0	0	0	1	0	0	0	0	0	1	0	1
142873	SLC2A10	6094438	NC_000020.11	46725352	NC_000020.10	45353991	20	G	T	2	NM_030777.4	c.316G>T	p.Ala106Ser	Benign	1	139170	GTR10_HUMAN	ENST00000359271	O95528	PF00083	-0.451	-1.63	-1.179	0	0	0	0	0	0	0	0	0	0	0	0	0	0	0	0	0	0	0	0	0	1	0	1	0	1
142875	SLC2A10	2235491	NC_000020.11	46725652	NC_000020.10	45354291	20	G	A	2	NM_030777.4	c.616G>A	p.Ala206Thr	Benign/Likely benign	1/2	139172	GTR10_HUMAN	ENST00000359271	O95528	PF00083	-0.43	-1.145	-0.715	0	0	0	0	0	0	0	0	0	0	0	0	0	0	0	0	0	1	0	0	0	1	0	1	0	1
142891	SLC37A4	34203644	NC_000011.10	119027660	NC_000011.9	118898370	11	T	A	2	NM_001164277.1	c.593A>T	p.Asn198Ile	Benign/Likely benign	1/2	139188	G6PT1_HUMAN	ENST00000545985		PF07690	-0.417	-1.277	-0.86	0	0	0	0	0	0	0	1	0	0	0	0	0	0	1	0	0	0	0	0	0	0	0	1	0	0
142957	SPINK5	17860502	NC_000005.10	148086438	NC_000005.9	147466001	5	G	A	2	NM_006846.3	c.316G>A	p.Asp106Asn	Benign	1	139254	ISK5_HUMAN	ENST00000256084	Q9NQ38	PF07648	-1.579	-0.961	0.618	0	0	0	0	0	0	0	0	0	0	0	0	0	0	0	0	0	1	1	0	0	0	0	1	0	1
142959	SPINK5	6892205	NC_000005.10	148095823	NC_000005.9	147475386	5	A	G	2	NM_006846.4	c.800A>G	p.Gln267Arg	Benign	1	139256	ISK5_HUMAN	ENST00000256084	Q9NQ38	PF00050	0.104	1.019	0.915	0	0	0	0	0	0	0	0	0	0	0	0	0	0	0	0	0	1	1	0	0	1	0	1	0	1
142960	SPINK5	34482796	NC_000005.10	148097988	NC_000005.9	147477551	5	C	T	2	NM_006846.4	c.1004C>T	p.Ala335Val	Benign	1	139257	ISK5_HUMAN	ENST00000256084	Q9NQ38	PF00050	0.879	-1.144	-2.023	NA	0	0	0	0	0	0	0	0	0	0	0	0	0	0	0	0	1	1	0	0	0	0	1	0	1
142963	SPINK5	115504632	NC_000005.10	148107109	NC_000005.9	147486672	5	C	T	2	NM_006846.3	c.1552C>T	p.Arg518Cys	Benign	1	139260	ISK5_HUMAN	ENST00000256084	Q9NQ38	PF00050	0.792	4.156	3.364	0	0	0	0	0	0	0	0	0	0	0	0	0	0	0	0	0	0	1	0	0	1	0	1	0	1
142965	SPINK5	2303070	NC_000005.10	148120328	NC_000005.9	147499891	5	G	T	2	NM_006846.4	c.2475G>T	p.Glu825Asp	Benign	1	139262	ISK5_HUMAN	ENST00000256084	Q9NQ38	PF00050	-0.223	-1.698	-1.475	0	0	0	0	0	0	0	0	0	0	0	0	0	0	0	0	0	1	1	0	0	1	0	1	0	1
143031	STAT3	149214040	NC_000017.11	42325046	NC_000017.10	40477064	17	C	G	2	NM_139276.2	c.1381G>C	p.Val461Leu	Benign	1	139328	STAT3_HUMAN	ENST00000264657	P40763	PF02864	2.372	0.111	-2.261	NA	0	0	0	0	0	1	0	0	0	0	0	0	0	0	0	0	0	0	0	0	0	0	1	0	1
143063	SUCLA2	7320366	NC_000013.11	47973332	NC_000013.10	48547467	13	A	T	2	NM_003850.2	c.595T>A	p.Ser199Thr	Benign	1	139360	SUCB1_HUMAN	ENST00000646932	Q9P2R7	PF08442	0.016	1.126	1.11	0	0	0	0	0	0	0	0	0	0	0	0	0	0	0	0	0	1	0	0	0	0	0	1	0	1
143065	SUCLA2	117412559	NC_000013.11	47954148	NC_000013.10	48528283	13	C	T	2	NM_003850.2	c.1099G>A	p.Asp367Asn	Benign	1	139362	SUCB1_HUMAN	ENST00000646932	Q9P2R7	PF00549	2.705	-0.667	-3.372	NA	0	0	0	0	0	0	0	0	0	0	0	0	0	0	0	0	0	0	0	0	0	0	1	0	1
143067	SUCLA2	61756204	NC_000013.11	47996858	NC_000013.10	48570993	13	T	C	2	NM_003850.2	c.256A>G	p.Ile86Val	Benign/Likely benign	1/2	139364	SUCB1_HUMAN	ENST00000646932	Q9P2R7	PF08442	1.084	1.098	0.014	0	0	0	0	0	0	1	0	0	0	0	0	0	0	0	0	0	0	0	0	0	1	0	1	0	1
143089	TACO1	35252424	NC_000017.11	63606358	NC_000017.10	61683718	17	G	A	2	NM_016360.4	c.433G>A	p.Gly145Ser	Benign	1	139386	TACO1_HUMAN	ENST00000258975	Q9BSH4	PF01709	2.031	1.106	-0.925	NA	0	0	0	0	0	0	0	0	0	0	0	0	0	0	0	0	0	0	0	0	0	0	1	0	1
143198	PTEN	587781255	NC_000010.11	87933138	NC_000010.10	89692895	10	G	A	2	NM_000314.7	c.379G>A	p.Gly127Arg	Likely pathogenic	4	139568	PTEN_HUMAN	ENST00000371953	P60484	PF00782	2.641	-5.693	-8.334	1	0	0	0	0	0	1	1	0	0	0	0	0	0	1	0	1	0	1	0	0	0	0	0	0	0
143264	NAA10	587780563	NC_000023.11	153932111	NC_000023.10	153197564	X	G	A	2	NM_003491.4	c.346C>T	p.Arg116Trp	Pathogenic	5	139644	NAA10_HUMAN	ENST00000464845	P41227	PF00583	-0.162	-2.377	-2.215	NA	0	0	0	0	0	1	1	0	0	0	0	0	1	0	0	1	0	0	0	0	0	0	0	0	0
143271	DYNC1H1	587780564	NC_000014.9	101986017	NC_000014.8	102452354	14	C	T	2	NM_001376.5	c.1792C>T	p.Arg598Cys	Pathogenic/Likely pathogenic	4/5	139652	DYHC1_HUMAN	ENST00000360184	Q14204	PF08385	1.619	-3.007	-4.626	1	0	0	0	0	0	1	1	0	0	0	0	0	0	1	0	1	0	0	0	0	0	0	0	0	0
150231	ANO5	137854526	NC_000011.10	22262231	NC_000011.9	22283777	11	T	C	2	NM_213599.2	c.1733T>C	p.Phe578Ser	Pathogenic	5	140553	ANO5_HUMAN	ENST00000324559	Q75V66	PF04547	2.407	-3.71	-6.117	1	0	0	0	0	0	0	1	0	0	0	0	0	0	1	0	1	0	0	0	0	0	0	0	0	0
150233	ANO5	137854527	NC_000011.10	22270431	NC_000011.9	22291977	11	A	G	2	NM_213599.2	c.2018A>G	p.Tyr673Cys	Pathogenic	5	140555	ANO5_HUMAN	ENST00000324559	Q75V66	PF04547	3.129	-2.783	-5.912	1	0	0	0	0	0	0	1	0	0	0	0	0	0	1	0	1	0	0	0	0	0	0	0	0	0
150453	KIF5C	587777570	NC_000002.12	148947018	NC_000002.11	149803532	2	G	A	2	NM_004522.3	c.709G>A	p.Glu237Lys	Pathogenic	5	140740	KIF5C_HUMAN	ENST00000435030	O60282	PF00225	2.572	-3.959	-6.531	1	0	0	0	0	0	1	1	0	0	0	0	0	0	1	0	1	0	0	0	0	0	0	0	0	0
150466	SLC13A5	144332569	NC_000017.11	6703031	NC_000017.10	6606350	17	C	T	2	NM_177550.4	c.655G>A	p.Gly219Arg	Pathogenic/Likely pathogenic	4/5	140752	S13A5_HUMAN	ENST00000433363	Q86YT5	PF00939	2.299	-5.27	-7.569	1	0	0	0	0	0	1	1	0	0	0	0	0	0	0	0	1	0	0	0	0	0	0	0	0	0
150471	BARD1	2070094	NC_000002.12	214767531	NC_000002.11	215632255	2	C	T	2	NM_000465.4	c.1519G>A	p.Val507Met	Benign/Likely benign	1/2	140757	BARD1_HUMAN	ENST00000260947	Q99728	PF00023	0.254	-0.678	-0.932	0	0	0	0	0	0	0	0	0	0	0	0	0	0	0	0	0	1	1	0	0	1	0	1	0	1
150496	TP53	587781277	NC_000017.11	7676574	NC_000017.10	7579892	17	A	T	3	NM_001126112.2	c.21T>A	p.Asp7Glu	Likely benign	2	140782	P53_HUMAN	ENST00000269305	.	PF08563	2.331	1.073	-1.258	NA	0	0	0	0	0	1	1	0	0	0	0	0	0	0	0	0	0	0	0	0	0	0	1	0	0
150500	TP53	368771578	NC_000017.11	7676050	NC_000017.10	7579368	17	A	G	3	NM_000546.5	c.319T>C	p.Tyr107His	Benign	1	140786	P53_HUMAN	ENST00000269305	P04637	PF00870	2.027	3.177	1.15	0	0	0	0	0	0	1	1	0	0	0	0	0	0	1	0	0	0	0	0	0	0	0	1	0	0
150515	TP53	587781288	NC_000017.11	7675190	NC_000017.10	7578508	17	C	T	2	NM_001126112.2	c.422G>A	p.Cys141Tyr	Pathogenic	5	140801	P53_HUMAN	ENST00000269305	.	PF00870	4.061	-7.24	-11.301	1	0	0	0	0	0	1	1	0	0	0	0	0	0	1	0	1	0	0	0	0	0	0	0	0	0
150580	MSH6	63750119	NC_000002.12	47806282	NC_000002.11	48033421	2	G	A	2	NM_000179.2	c.3725G>A	p.Arg1242His	Likely pathogenic	4	140866	MSH6_HUMAN	ENST00000234420	P52701	PF00488	1.247	-0.579	-1.826	NA	0	0	0	0	0	1	1	0	0	0	0	0	0	1	0	1	0	1	0	0	0	0	0	0	0
150660	MRE11	115244417	NC_000011.10	94470486	NC_000011.9	94203652	11	G	C	2	NM_005591.3	c.1002C>G	p.Ser334Arg	Benign	1	140946	MRE11_HUMAN	ENST00000323929	P49959	PF04152	0.427	1.239	0.812	0	0	0	0	0	0	1	0	0	0	0	0	0	0	0	0	0	0	1	0	0	0	0	1	0	1
150772	MSH6	587781462	NC_000002.12	47800283	NC_000002.11	48027422	2	C	T	3	NM_000179.2	c.2300C>T	p.Thr767Ile	Pathogenic	5	141058	MSH6_HUMAN	ENST00000234420	P52701	PF05192	2.828	-5.968	-8.796	1	0	0	0	0	0	1	1	0	0	0	0	0	0	1	0	1	0	1	0	0	0	0	0	0	0
150855	TP53	587781525	NC_000017.11	7673778	NC_000017.10	7577096	17	T	C	2	NM_001126112.2	c.842A>G	p.Asp281Gly	Pathogenic	5	141141	P53_HUMAN	ENST00000269305	.	PF00870	2.843	-7.24	-10.083	1	0	0	0	0	0	1	1	0	0	0	0	0	0	1	0	1	0	0	0	0	0	0	0	0	0
150939	MRE11	149101834	NC_000011.10	94490949	NC_000011.9	94224115	11	A	T	2	NM_005591.3	c.37T>A	p.Phe13Ile	Benign/Likely benign	1/2	141225	MRE11_HUMAN	ENST00000323929	P49959	PF00149	0.636	-1.172	-1.808	NA	0	0	0	0	0	1	1	0	0	0	0	0	0	0	0	0	0	1	0	0	0	0	1	0	0
151069	FH	587781682	NC_000001.11	241508644	NC_000001.10	241671944	1	G	A	2	NM_000143.3	c.697C>T	p.Arg233Cys	Pathogenic	5	141355	FUMH_HUMAN	ENST00000366560	P07954	PF00206	2.027	-3.454	-5.481	1	0	0	0	0	0	1	1	0	0	0	0	0	0	1	0	1	0	0	0	0	0	0	0	0	0
151240	TSC2	574205203	NC_000016.10	2072885	NC_000016.9	2122886	16	G	A	2	NM_000548.5	c.2257G>A	p.Ala753Thr	Benign/Likely benign	1/2	141526	TSC2_HUMAN	ENST00000219476	P49815	PF03542	0.589	1.434	0.845	0	0	0	0	0	0	1	0	0	0	0	0	0	0	0	0	0	0	1	0	0	0	0	1	0	0
151413	TSC1	145741748	NC_000009.12	132905642	NC_000009.11	135781029	9	T	C	2	NM_000368.4	c.1936A>G	p.Met646Val	Benign/Likely benign	1/2	141699	TSC1_HUMAN	ENST00000298552	Q92574	PF04388	1.242	-0.364	-1.606	NA	0	0	0	0	0	1	0	0	0	0	0	0	0	0	0	0	0	0	0	0	1	0	1	0	0
151478	TP53	55832599	NC_000017.11	7673821	NC_000017.10	7577139	17	G	A	2	NM_001126112.2	c.799C>T	p.Arg267Trp	Pathogenic/Likely pathogenic	4/5	141764	P53_HUMAN	ENST00000269305	.	PF00870	2.759	-2.625	-5.384	1	0	0	0	0	0	1	1	0	0	0	0	0	0	1	0	1	0	0	0	0	0	0	0	0	0
151524	CDH1	376097289	NC_000016.10	68813473	NC_000016.9	68847376	16	A	G	3	NM_004360.5	c.1298A>G	p.Asp433Gly	Benign	1	141810	CADH1_HUMAN	ENST00000261769	P12830	PF00028	-1.884	-0.584	1.3	0	0	0	0	0	0	1	1	0	0	0	0	0	0	0	0	0	0	1	0	0	0	0	1	0	0
151677	TP53	587782144	NC_000017.11	7675139	NC_000017.10	7578457	17	C	T	2	NM_000546.6	c.473G>A	p.Arg158His	Pathogenic/Likely pathogenic	4/5	141963	P53_HUMAN	ENST00000269305	P04637	PF00870	2.812	-0.936	-3.748	NA	0	0	0	0	0	1	1	0	0	0	0	0	0	1	0	1	0	0	0	0	0	0	0	0	0
151724	APC	145245264	NC_000005.10	112838070	NC_000005.9	112173767	5	T	G	2	NM_000038.6	c.2476T>G	p.Leu826Val	Benign/Likely benign	1/2	142010	APC_HUMAN	ENST00000257430	P25054	PF16629	2.033	0.148	-1.885	NA	0	0	0	0	0	1	1	0	0	0	0	0	0	0	0	0	0	1	0	0	0	0	0	0	0
151732	PTEN	121909229	NC_000010.11	87933148	NC_000010.10	89692905	10	G	C	3	NM_000314.7	c.389G>C	p.Arg130Pro	Pathogenic	5	142018	PTEN_HUMAN	ENST00000371953	P60484	PF00782	2.861	-3.855	-6.716	1	0	0	0	0	0	1	1	0	0	0	0	0	0	1	0	1	0	1	0	0	0	0	0	0	0
151791	FH	587782216	NC_000001.11	241504150	NC_000001.10	241667450	1	T	G	2	NM_000143.3	c.1000A>C	p.Ser334Arg	Likely pathogenic	4	142077	FUMH_HUMAN	ENST00000366560	P07954	PF00206	1.812	-3.795	-5.607	1	0	0	0	0	0	1	1	0	0	0	0	0	0	1	0	1	0	0	0	0	0	0	0	0	0
151825	SDHB	587782243	NC_000001.11	17033060	NC_000001.10	17359555	1	C	T	2	NM_003000.2	c.286G>A	p.Gly96Ser	Likely pathogenic	4	142111	SDHB_HUMAN	ENST00000375499	P21912	PF13085	2.637	-4.588	-7.225	1	0	0	0	0	0	1	1	0	0	0	0	0	0	1	0	1	0	0	0	0	0	0	0	0	0
151873	RAD51D	4796033	NC_000017.11	35106468	NC_000017.10	33433487	17	C	T	2	NM_002878.3	c.494G>A	p.Arg165Gln	Benign/Likely benign	1/2	142159	RA51D_HUMAN	ENST00000345365	O75771	PF08423	-0.562	0.586	1.148	0	0	0	0	0	0	0	0	0	0	0	0	0	0	0	0	0	1	0	0	0	1	0	1	0	1
151975	PTEN	587782343	NC_000010.11	87933073	NC_000010.10	89692830	10	G	A	3	NM_000314.7	c.314G>A	p.Cys105Tyr	Likely pathogenic	4	142261	PTEN_HUMAN	ENST00000371953	P60484	PF00782	1.775	0.384	-1.391	NA	0	0	0	0	0	1	1	0	0	0	0	0	0	1	0	1	0	1	0	0	0	0	0	0	0
151983	PTEN	587782350	NC_000010.11	87957955	NC_000010.10	89717712	10	C	T	3	NM_000314.8	c.737C>T	p.Pro246Leu	Pathogenic	5	142269	PTEN_HUMAN	ENST00000371953	P60484	PF10409	1.026	-3.796	-4.822	1	0	0	0	0	0	1	1	0	0	0	0	0	0	1	0	1	0	1	0	0	0	0	0	0	0
152001	PTEN	587782360	NC_000010.11	87933162	NC_000010.10	89692919	10	A	G	2	NM_000314.7	c.403A>G	p.Ile135Val	Pathogenic/Likely pathogenic	4/5	142287	PTEN_HUMAN	ENST00000371953	P60484	PF00782	1.434	1.887	0.453	0	0	0	0	0	0	1	1	0	0	0	0	0	0	1	0	1	0	1	0	0	0	0	0	0	0
152034	TP53	397514495	NC_000017.11	7675070	NC_000017.10	7578388	17	C	T	2	NM_000546.6	c.542G>A	p.Arg181His	Pathogenic/Likely pathogenic	4/5	142320	P53_HUMAN	ENST00000269305	P04637	PF00870	1.003	-1.023	-2.026	NA	0	0	0	0	0	1	1	0	0	0	0	0	0	1	0	1	0	0	0	0	0	0	0	0	0
152250	TP53	587782529	NC_000017.11	7670700	NC_000017.10	7574018	17	G	A	2	NM_001126112.2	c.1009C>T	p.Arg337Cys	Pathogenic/Likely pathogenic	4/5	142536	P53_HUMAN	ENST00000269305	.	PF07710	1.277	-0.104	-1.381	NA	0	0	0	0	0	1	1	0	0	0	0	0	0	1	0	1	0	0	0	0	0	0	0	0	0
152292	CDH1	368492235	NC_000016.10	68801810	NC_000016.9	68835713	16	G	A	3	NM_004360.5	c.304G>A	p.Ala102Thr	Benign	1	142578	CADH1_HUMAN	ENST00000261769	P12830	PF08758	1.983	-1.641	-3.624	NA	0	0	0	0	0	1	1	0	0	0	0	0	0	0	0	0	0	1	0	0	0	0	1	0	0
152351	SDHB	587782604	NC_000001.11	17022684	NC_000001.10	17349179	1	C	T	2	NM_003000.2	c.689G>A	p.Arg230His	Pathogenic/Likely pathogenic	4/5	142637	SDHB_HUMAN	ENST00000375499	P21912	PF13534	2.644	-1.154	-3.798	NA	0	0	0	0	0	0	1	0	0	0	0	0	0	1	0	1	0	0	0	0	0	0	0	0	0
152414	ATM	587782652	NC_000011.10	108335105	NC_000011.9	108205832	11	T	C	2	NM_000051.3	c.8147T>C	p.Val2716Ala	Pathogenic/Likely pathogenic	4/5	142700	ATM_HUMAN	ENST00000675843		PF00454	0.525	-2.282	-2.807	NA	0	0	0	0	0	1	1	0	0	0	0	0	0	1	0	1	0	1	0	0	0	0	0	0	0
152422	MSH2	587782659	NC_000002.12	47403402	NC_000002.11	47630541	2	G	C	2	NM_000251.2	c.211G>C	p.Gly71Arg	Likely pathogenic	4	142708	MSH2_HUMAN	ENST00000233146	P43246	PF01624	1.477	-0.123	-1.6	NA	0	0	0	0	0	1	1	0	0	0	0	0	0	1	0	1	0	1	0	0	0	0	0	0	0
152480	TP53	587782705	NC_000017.11	7675157	NC_000017.10	7578475	17	G	A	3	NM_000546.6	c.455C>T	p.Pro152Leu	Pathogenic	5	142766	P53_HUMAN	ENST00000269305	P04637	PF00870	2.858	-2.805	-5.663	1	0	0	0	0	0	1	1	0	0	0	0	0	0	1	0	1	0	0	0	0	0	0	0	0	0
152548	BRCA1	531210457	NC_000017.11	43049125	NC_000017.10	41201142	17	C	T	2	NM_007294.4	c.5402G>A	p.Gly1801Asp	Benign/Likely benign	1/2	142834	BRCA1_HUMAN	ENST00000357654	P38398	PF00533	-0.404	1.079	1.483	0	0	0	0	0	0	1	0	0	0	0	0	0	0	0	0	0	0	1	0	0	1	0	1	0	0
152788	PRPH2	527236098	NC_000006.12	42721836	NC_000006.11	42689574	6	C	T	2	NM_000322.5	c.499G>A	p.Gly167Ser	Pathogenic/Likely pathogenic	4/5	143070	PRPH2_HUMAN	ENST00000230381	P23942	PF00335	2.441	-4.027	-6.468	1	0	0	0	0	0	0	1	0	0	0	0	0	0	1	0	1	0	0	0	0	0	0	0	0	0
152794	ABCA4	148460146	NC_000001.11	94005469	NC_000001.10	94471025	1	C	T	2	NM_000350.3	c.6119G>A	p.Arg2040Gln	Pathogenic/Likely pathogenic	4/5	143076	ABCA4_HUMAN	ENST00000370225	P78363	PF00005	0.168	-0.577	-0.745	0	0	0	0	0	0	1	1	0	0	1	0	0	0	1	0	0	0	0	0	0	0	0	0	0	0
152810	RPGR	138018739	NC_000023.11	38304784	NC_000023.10	38164037	X	G	C	2	NM_000328.3	c.785C>G	p.Ala262Gly	Benign	1	143092	RPGR_HUMAN	ENST00000642395	Q92834	PF00415	-0.573	-0.955	-0.382	0	0	0	0	0	0	1	0	0	0	0	0	0	0	0	0	0	0	1	0	0	1	0	1	0	1
152826	EYS	527236068	NC_000006.12	64081870	NC_000006.11	64791763	6	C	T	2	NM_001142800.2	c.6557G>A	p.Gly2186Glu	Pathogenic	5	143108	EYS_HUMAN	ENST00000503581	Q5T1H1	PF02210	2.324	-6.969	-9.293	1	0	0	0	0	0	0	1	0	0	0	0	0	0	0	0	1	0	1	0	0	1	0	0	0	0
152906	NAGLU	527236037	NC_000017.11	42543955	NC_000017.10	40695973	17	G	A	2	NM_000263.4	c.1949G>A	p.Gly650Glu	Pathogenic/Likely pathogenic	4/5	143188	ANAG_HUMAN	ENST00000225927	P54802	PF12972	1.926	0.394	-1.532	NA	0	0	0	0	0	1	1	0	0	0	0	0	0	1	0	1	0	0	0	0	0	0	0	0	0
152917	SCN4A	527236148	NC_000017.11	63971201	NC_000017.10	62048561	17	G	A	2	NM_000334.4	c.664C>T	p.Arg222Trp	Pathogenic/Likely pathogenic	4/5	143199	SCN4A_HUMAN	ENST00000435607	P35499	PF00520	2.585	-1.751	-4.336	1	0	0	0	0	0	0	1	0	0	0	0	0	0	1	0	1	0	0	0	0	0	0	0	0	0
152919	SCN4A	527236150	NC_000017.11	63947082	NC_000017.10	62024442	17	C	T	2	NM_000334.4	c.3404G>A	p.Arg1135His	Pathogenic	5	143201	SCN4A_HUMAN	ENST00000435607	P35499	PF00520	2.581	0.298	-2.283	NA	0	0	0	0	0	0	1	0	0	0	0	0	0	1	0	1	0	0	0	0	0	0	0	0	0
152977	COL27A1	140950220	NC_000009.12	114195977	NC_000009.11	116958257	9	G	C	2	NM_032888.4	c.2089G>C	p.Gly697Arg	Pathogenic	5	143245	CORA1_HUMAN	ENST00000356083	Q8IZC6	PF01391	2.641	-6.116	-8.757	1	0	0	0	0	0	1	1	0	0	0	0	0	0	1	0	1	0	1	0	0	0	0	0	0	0
153555	CDKL5	267608493	NC_000023.11	18584331	NC_000023.10	18602451	X	C	T	2	NM_001323289.2	c.532C>T	p.Arg178Trp	Pathogenic	5	143823	CDKL5_HUMAN	ENST00000623535	O76039	PF00069	1.112	-1.81	-2.922	NA	0	0	0	0	0	1	1	0	0	0	0	0	1	1	0	1	0	0	0	0	0	0	0	0	0
153558	CDKL5	267608500	NC_000023.11	18587977	NC_000023.10	18606097	X	A	G	2	NM_001323289.2	c.578A>G	p.Asp193Gly	Pathogenic	5	143826	CDKL5_HUMAN	ENST00000623535	O76039	PF00069	2.784	-4.912	-7.696	1	0	0	0	0	0	1	1	0	0	0	0	0	1	1	0	1	0	0	0	0	0	0	0	0	0
153559	CDKL5	267608501	NC_000023.11	18587986	NC_000023.10	18606106	X	C	T	2	NM_001323289.2	c.587C>T	p.Ser196Leu	Pathogenic/Likely pathogenic	4/5	143827	CDKL5_HUMAN	ENST00000623535	O76039	PF00069	2.262	-5.055	-7.317	1	0	0	0	0	0	1	1	0	0	0	0	0	1	1	0	1	0	0	0	0	0	0	0	0	0
153587	STING1	587777610	NC_000005.10	139480847	NC_000005.9	138860432	5	C	T	2	NM_198282.4	c.463G>A	p.Val155Met	Pathogenic	5	143862	STING_HUMAN	ENST00000330794	Q86WV6	PF15009	2.221	-1.967	-4.188	NA	0	0	0	0	0	0	1	0	0	0	0	0	0	0	0	1	0	0	0	0	0	0	0	0	0
153655	CLP1	587777616	NC_000011.10	57659895	NC_000011.9	57427367	11	G	A	2	NM_006831.3	c.419G>A	p.Arg140His	Pathogenic/Likely pathogenic	4/5	143934	CLP1_HUMAN	ENST00000533682	Q92989	PF16575	1.813	-0.414	-2.227	NA	0	0	0	0	0	1	1	0	0	0	0	0	0	0	0	1	0	0	0	0	0	0	0	0	0
153713	CCND2	587777620	NC_000012.12	4299978	NC_000012.11	4409144	12	C	A	2	NM_001759.4	c.839C>A	p.Thr280Asn	Pathogenic	5	143983	CCND2_HUMAN	ENST00000261254	P30279	PF02984	-1.879	-2.229	-0.35	0	0	0	0	0	0	1	0	0	0	0	0	0	0	0	0	1	0	0	0	0	0	0	0	0	0
153719	DEAF1	587777623	NC_000011.10	686986	NC_000011.9	686986	11	G	A	2	NM_021008.3	c.676C>T	p.Arg226Trp	Likely pathogenic	4	143989	DEAF1_HUMAN	ENST00000382409	O75398	PF01342	1.231	-7.57	-8.801	1	0	0	0	0	0	1	1	0	0	0	0	0	0	0	0	1	0	0	0	0	0	0	0	0	0
153734	POLD1	587777627	NC_000019.10	50406444	NC_000019.9	50909701	19	T	C	2	NM_002691.4	c.1421T>C	p.Leu474Pro	Pathogenic/Likely pathogenic	4/5	144003	DPOD1_HUMAN	ENST00000440232	P28340	PF03104	1.874	-8.818	-10.692	1	0	0	0	0	0	1	1	0	0	0	0	0	0	1	0	1	0	0	0	0	0	0	0	0	0
153737	STAT1	587777630	NC_000002.12	190986921	NC_000002.11	191851647	2	G	A	2	NM_007315.3	c.1154C>T	p.Thr385Met	Pathogenic	5	144006	STAT1_HUMAN	ENST00000361099	P42224	PF02864	2.037	0.17	-1.867	NA	0	0	0	0	0	1	1	0	0	0	0	0	1	1	0	1	0	0	0	0	0	0	0	0	0
165480	GJB1	587777876	NC_000023.11	71223784	NC_000023.10	70443634	X	C	T	2	NM_000166.6	c.77C>T	p.Ser26Leu	Pathogenic	5	155726	CXB1_HUMAN	ENST00000361726	P08034	PF00029	1.323	-1.017	-2.34	NA	0	0	0	0	0	1	1	0	0	0	0	0	0	1	0	1	0	0	0	0	0	0	0	0	0
165484	MFN2	587777875	NC_000001.11	11999054	NC_000001.10	12059111	1	C	T	2	NM_014874.3	c.775C>T	p.Arg259Cys	Pathogenic/Likely pathogenic	4/5	155730	MFN2_HUMAN	ENST00000235329	O95140	PF00350	-0.155	0.435	0.59	0	0	0	0	0	0	1	1	0	0	0	0	0	0	1	0	1	0	0	0	0	0	0	0	0	0
165487	AARS1	148355156	NC_000016.10	70261144	NC_000016.9	70295047	16	G	A	2	NM_001605.2	c.1685C>T	p.Thr562Ile	Benign/Likely benign	1/2	155733	SYAC_HUMAN	ENST00000261772	P49588	PF01411	0.78	-0.913	-1.693	NA	0	0	0	0	0	0	0	0	0	0	0	0	0	0	0	0	0	0	0	0	0	0	1	0	1
165489	AARS1	149377346	NC_000016.10	70252837	NC_000016.9	70286740	16	C	T	2	NM_001605.2	c.2791G>A	p.Gly931Ser	Benign/Likely benign	1/2	155735	SYAC_HUMAN	ENST00000261772	P49588	PF02272	2.043	0.581	-1.462	NA	0	0	0	0	0	1	0	0	0	0	0	0	0	1	0	0	0	0	0	0	0	0	1	0	1
165566	MYH7	587782962	NC_000014.9	23422267	NC_000014.8	23891476	14	C	T	3	NM_000257.4	c.3158G>A	p.Arg1053Gln	Likely pathogenic	4	155814	MYH7_HUMAN	ENST00000355349	P12883	PF01576	2.295	-3.005	-5.3	1	0	0	0	0	0	1	1	0	0	0	0	0	1	1	0	1	0	1	0	0	0	0	0	0	0
165568	MYH11	200315340	NC_000016.10	15737546	NC_000016.9	15831403	16	C	T	2	NM_002474.3	c.3196G>A	p.Asp1066Asn	Benign	1	155816	MYH11_HUMAN	ENST00000300036	P35749	PF01576	0.965	-2.242	-3.207	NA	0	0	0	0	0	0	0	0	0	0	0	0	1	1	0	0	0	1	0	0	0	0	1	0	1
165574	MYOM1	201104206	NC_000018.10	3141986	NC_000018.9	3141984	18	G	C	2	NM_003803.4	c.1978C>G	p.Pro660Ala	Likely benign	2	155822	MYOM1_HUMAN	ENST00000356443	P52179	PF00041	2.167	0.263	-1.904	NA	0	0	0	0	0	0	0	0	0	0	0	0	0	0	0	0	0	0	0	0	0	0	1	0	0
165913	JAGN1	587777728	NC_000003.12	9892955	NC_000003.11	9934639	3	C	T	2	NM_032492.4	c.130C>T	p.His44Tyr	Pathogenic	5	156114	JAGN1_HUMAN	ENST00000647897	Q8N5M9	PF07086	3.442	-2.045	-5.487	1	0	0	0	0	0	1	1	0	0	0	0	0	0	0	0	1	0	0	0	0	0	0	0	0	0
165966	BRCA2	374191973	NC_000013.11	32338070	NC_000013.10	32912207	13	A	G	2	NM_000059.3	c.3715A>G	p.Lys1239Glu	Likely benign	2	156167	BRCA2_HUMAN	ENST00000380152	P51587	PF00634	0.551	-1.007	-1.558	NA	0	0	0	0	0	1	1	0	0	0	0	0	0	0	0	0	0	1	0	0	0	0	1	0	0
166212	FTL	201241191	NC_000019.10	48965836	NC_000019.9	49469093	19	G	A	2	NM_000146.4	c.169G>A	p.Glu57Lys	Benign/Likely benign	1/2	156439	FRIL_HUMAN	ENST00000331825	P02792	PF00210	1.207	0.185	-1.022	0	0	0	0	0	0	1	1	0	0	0	0	0	0	0	0	0	0	0	0	0	1	0	1	0	0
166346	IARS2	143722284	NC_000001.11	220137990	NC_000001.10	220311332	1	G	A	2	NM_018060.4	c.2122G>A	p.Glu708Lys	Likely benign	2	156552	SYIM_HUMAN	ENST00000366922	Q9NSE4	PF00133	-1.254	-1.007	0.247	0	0	0	0	0	0	0	1	0	0	0	0	0	0	0	0	0	0	0	0	0	0	0	1	0	0
166460	CDKL5	587783087	NC_000023.11	18588001	NC_000023.10	18606121	X	T	C	2	NM_001323289.2	c.602T>C	p.Leu201Pro	Likely pathogenic	4	156606	CDKL5_HUMAN	ENST00000623535	O76039	PF00069	1.472	-5.323	-6.795	1	0	0	0	0	0	1	1	0	0	0	0	0	1	1	0	1	0	0	0	0	0	0	0	0	0
167391	HSPB1	587781250	NC_000007.14	76303817	NC_000007.13	75933134	7	G	T	2	NM_001540.5	c.380G>T	p.Arg127Leu	Pathogenic/Likely pathogenic	4/5	157529	HSPB1_HUMAN	ENST00000248553	P04792	PF00011	0.92	-1.75	-2.67	NA	0	0	0	0	0	1	1	0	0	0	0	0	1	1	0	1	0	0	0	0	0	0	0	0	0
167547	ABCC8	757110	NC_000011.10	17396930	NC_000011.9	17418477	11	C	A	2	NM_000352.6	c.4105G>T	p.Ala1369Ser	Benign	1	157699	ABCC8_HUMAN	ENST00000389817	Q09428	PF00005	-0.797	-0.252	0.545	0	0	0	0	0	0	0	0	0	0	0	0	0	0	0	0	0	1	0	0	0	0	0	1	0	1
167564	AP4B1	145182838	NC_000001.11	113898727	NC_000001.10	114441349	1	T	C	2	NM_001253852.3	c.1189A>G	p.Ile397Val	Benign	1	157716	AP4B1_HUMAN	ENST00000369569	Q9Y6B7	PF01602	0.343	1.948	1.605	0	0	0	0	0	0	0	0	0	0	0	0	0	0	0	0	0	0	1	0	0	0	0	1	0	1
167566	AP4B1	1217401	NC_000001.11	113896329	NC_000001.10	114438951	1	A	G	2	NM_001253852.3	c.1439T>C	p.Leu480Ser	Benign	1	157718	AP4B1_HUMAN	ENST00000369569	Q9Y6B7	PF01602	0.777	-1.047	-1.824	NA	0	0	0	0	0	0	0	0	0	0	0	0	0	0	0	0	1	1	0	0	0	0	1	0	1
167575	AP4B1	201047107	NC_000001.11	113900215	NC_000001.10	114442837	1	T	C	2	NM_001253852.3	c.803A>G	p.His268Arg	Benign/Likely benign	1/2	157727	AP4B1_HUMAN	ENST00000369569	Q9Y6B7	PF01602	-0.575	-3.206	-2.631	NA	0	0	0	0	0	1	1	0	0	0	0	0	0	0	0	0	0	1	0	0	0	0	1	0	0
167576	ARSL	35143646	NC_000023.11	2938114	NC_000023.10	2856155	X	C	T	2	NM_000047.2	c.1270G>A	p.Gly424Ser	Benign	1	157728	ARSE_HUMAN	ENST00000381134	P51690	PF00884	0.738	-0.396	-1.134	0	0	0	0	0	0	1	0	0	0	0	0	0	0	0	0	0	1	0	0	0	0	0	1	0	1
167577	ARSL	61733256	NC_000023.11	2958302	NC_000023.10	2876343	X	T	C	2	NM_000047.2	c.157A>G	p.Ile53Val	Benign	1	157729	ARSE_HUMAN	ENST00000381134	P51690	PF00884	0.547	1.067	0.52	0	0	0	0	0	0	0	0	0	0	0	0	0	0	0	0	0	0	0	0	0	1	0	1	0	1
167582	ARSL	34412194	NC_000023.11	2949610	NC_000023.10	2867651	X	C	T	2	NM_000047.2	c.548G>A	p.Arg183His	Benign	1	157734	ARSE_HUMAN	ENST00000381134	P51690	PF00884	-0.226	1.605	1.831	0	0	0	0	0	0	0	0	0	0	0	0	0	0	0	0	0	0	0	0	0	1	0	1	0	1
167640	ASPM	61995747	NC_000001.11	197146215	NC_000001.10	197115345	1	C	T	2	NM_018136.5	c.223G>A	p.Ala75Thr	Benign/Likely benign	1/2	157793	ASPM_HUMAN	ENST00000367409	Q8IZT6	PF15780	1.412	0.526	-0.886	0	0	0	0	0	0	1	0	0	0	0	0	0	0	0	0	0	0	1	0	0	0	0	1	0	1
167683	ASPM	77138363	NC_000001.11	197103672	NC_000001.10	197072802	1	G	A	2	NM_018136.5	c.5579C>T	p.Ala1860Val	Benign	1	157836	ASPM_HUMAN	ENST00000367409	Q8IZT6	PF00612	-0.093	-3.88	-3.787	NA	0	0	0	0	0	1	0	0	0	0	0	0	0	0	0	0	0	1	0	0	0	0	1	0	1
167685	ASPM	112230218	NC_000001.11	197103622	NC_000001.10	197072752	1	C	T	2	NM_018136.5	c.5629G>A	p.Ala1877Thr	Benign/Likely benign	1/2	157838	ASPM_HUMAN	ENST00000367409	Q8IZT6	PF00612	1.999	-3.41	-5.409	1	0	0	0	0	0	1	0	0	0	0	0	0	0	0	0	0	0	1	0	0	0	0	1	0	1
167704	ASPM	148425392	NC_000001.11	197102524	NC_000001.10	197071654	1	C	A	2	NM_018136.5	c.6727G>T	p.Val2243Leu	Benign/Likely benign	1/2	157857	ASPM_HUMAN	ENST00000367409	Q8IZT6	PF00612	0.62	-2.733	-3.353	NA	0	0	0	0	0	1	0	0	0	0	0	0	0	0	0	0	0	1	0	0	0	0	1	0	1
167850	ATR	33972295	NC_000003.12	142459276	NC_000003.11	142178118	3	G	C	2	NM_001184.4	c.7300C>G	p.Pro2434Ala	Benign	1	158003	ATR_HUMAN	ENST00000350721	Q13535	PF00454	1.106	-1.167	-2.273	NA	0	0	0	0	0	0	0	0	0	0	0	0	0	0	0	0	0	0	0	0	0	0	1	0	1
167857	BIN1	112318500	NC_000002.12	127050500	NC_000002.11	127808076	2	G	A	2	NM_139343.3	c.1595C>T	p.Thr532Met	Benign/Likely benign	1/2	158010	BIN1_HUMAN	ENST00000316724	O00499	PF14604	1.026	-0.043	-1.069	0	0	0	0	0	0	0	0	0	0	0	0	0	0	0	0	0	0	0	0	0	0	0	1	0	1
167907	CPLANE1	7702892	NC_000005.10	37115014	NC_000005.9	37115116	5	C	T	2	NM_023073.3	c.9184G>A	p.Gly3062Arg	Benign	1	158060	CPLN1_HUMAN	ENST00000508244	Q9H799	PF15392	1.599	-0.483	-2.082	NA	0	0	0	0	0	1	0	0	0	0	0	0	0	0	0	0	0	0	0	0	1	0	1	0	1
167935	CASK	587783369	NC_000023.11	41660506	NC_000023.10	41519759	X	C	T	2	NM_003688.3	c.764G>A	p.Arg255His	Likely pathogenic	4	158084	CSKP_HUMAN	ENST00000645566	O14936	PF00069	1.043	-0.071	-1.114	0	0	0	0	0	0	1	1	0	0	0	0	0	0	0	0	1	0	0	0	0	0	0	0	0	0
167985	CHRNB2	79137415	NC_000001.11	154575855	NC_000001.10	154548331	1	T	C	2	NM_000748.3	c.1432T>C	p.Phe478Leu	Benign/Likely benign	1/2	158332	ACHB2_HUMAN	ENST00000368476	P17787	PF02932	1.423	-1.52	-2.943	NA	0	0	0	0	0	1	0	0	0	0	0	0	0	1	0	0	0	0	0	0	0	0	1	0	1
168039	ORC4	2307394	NC_000002.12	147958859	NC_000002.11	148716428	2	T	C	2	NM_181741.4	c.233A>G	p.Asn78Ser	Benign	1	159483	ORC4_HUMAN	ENST00000392857	O43929	PF13191	1.173	-0.164	-1.337	NA	0	0	0	0	0	0	0	0	0	0	0	0	0	0	0	0	1	0	0	0	0	0	1	0	1
168064	D2HGDH	1106639	NC_000002.12	241751260	NC_000002.11	242690675	2	G	A	2	NM_152783.5	c.1012G>A	p.Val338Ile	Benign/Likely benign	1/2	158404	D2HDH_HUMAN	ENST00000321264	Q8N465	PF02913	0.818	0.125	-0.693	0	0	0	0	0	0	0	0	0	0	0	0	0	0	0	0	0	1	0	0	0	0	0	1	0	1
168065	D2HGDH	144668507	NC_000002.12	241751314	NC_000002.11	242690729	2	C	T	2	NM_152783.5	c.1066C>T	p.His356Tyr	Benign/Likely benign	1/2	158405	D2HDH_HUMAN	ENST00000321264	Q8N465	PF02913	-1.802	-8.393	-6.591	1	0	0	0	0	0	0	0	0	0	0	0	0	0	0	0	0	0	0	0	0	1	0	1	0	1
168066	D2HGDH	1105273	NC_000002.12	241751330	NC_000002.11	242690745	2	C	T	2	NM_152783.5	c.1082C>T	p.Ala361Val	Benign/Likely benign	1/2	158406	D2HDH_HUMAN	ENST00000321264	Q8N465	PF02913	0	0.636	0.636	0	0	0	0	0	0	0	0	0	0	0	0	0	0	0	0	0	1	0	0	0	1	0	1	0	1
168227	NSD1	587784154	NC_000005.10	177280682	NC_000005.9	176707683	5	C	T	2	NM_022455.4	c.5740C>T	p.Arg1914Cys	Pathogenic/Likely pathogenic	4/5	159375	NSD1_HUMAN	ENST00000439151	Q96L73	PF17907	2.825	-8.063	-10.888	1	0	0	0	0	0	1	1	0	0	0	0	0	0	1	0	1	0	0	0	0	0	0	0	0	0
168242	NSD1	587784169	NC_000005.10	177282523	NC_000005.9	176709524	5	G	A	2	NM_022455.4	c.5951G>A	p.Arg1984Gln	Pathogenic	5	159390	NSD1_HUMAN	ENST00000439151	Q96L73	PF00856	1.869	-1.653	-3.522	NA	0	0	0	0	0	1	1	0	0	0	0	0	0	1	0	1	0	0	0	0	0	0	0	0	0
168244	NSD1	587784171	NC_000005.10	177282561	NC_000005.9	176709562	5	T	C	2	NM_022455.4	c.5989T>C	p.Tyr1997His	Pathogenic/Likely pathogenic	4/5	159392	NSD1_HUMAN	ENST00000439151	Q96L73	PF00856	2.823	-0.908	-3.731	NA	0	0	0	0	0	1	1	0	0	0	0	0	0	1	0	1	0	0	0	0	0	0	0	0	0
168247	NSD1	587784174	NC_000005.10	177283791	NC_000005.9	176710792	5	G	A	2	NM_022455.4	c.6014G>A	p.Arg2005Gln	Pathogenic/Likely pathogenic	4/5	159395	NSD1_HUMAN	ENST00000439151	Q96L73	PF00856	-0.386	-1.653	-1.267	0	0	0	0	0	0	1	1	0	0	0	0	0	0	1	0	1	0	0	0	0	0	0	0	0	0
168249	NSD1	587784176	NC_000005.10	177283826	NC_000005.9	176710827	5	C	T	2	NM_022455.4	c.6049C>T	p.Arg2017Trp	Pathogenic	5	159397	NSD1_HUMAN	ENST00000439151	Q96L73	PF00856	2.223	-2.905	-5.128	1	0	0	0	0	0	1	1	0	0	0	0	0	0	1	0	1	0	0	0	0	0	0	0	0	0
168250	NSD1	587784177	NC_000005.10	177283827	NC_000005.9	176710828	5	G	A	2	NM_022455.4	c.6050G>A	p.Arg2017Gln	Pathogenic/Likely pathogenic	4/5	159398	NSD1_HUMAN	ENST00000439151	Q96L73	PF00856	2.223	-2.68	-4.903	1	0	0	0	0	0	1	1	0	0	0	0	0	0	1	0	1	0	0	0	0	0	0	0	0	0
168254	NSD1	587784181	NC_000005.10	177283863	NC_000005.9	176710864	5	C	T	2	NM_022455.4	c.6086C>T	p.Thr2029Ile	Likely pathogenic	4	159402	NSD1_HUMAN	ENST00000439151	Q96L73	PF00856	0.543	-0.602	-1.145	0	0	0	0	0	0	1	1	0	0	0	0	0	0	1	0	1	0	0	0	0	0	0	0	0	0
168448	NIPBL	587783978	NC_000005.10	37022299	NC_000005.9	37022401	5	G	A	2	NM_133433.4	c.5483G>A	p.Arg1828Gln	Pathogenic	5	159154	NIPBL_HUMAN	ENST00000282516	Q6KC79	PF12765	2.882	-7.474	-10.356	1	0	0	0	0	0	1	1	0	0	0	0	0	0	1	0	1	0	0	0	0	0	0	0	0	0
168495	NIPBL	80358376	NC_000005.10	37049239	NC_000005.9	37049341	5	C	T	2	NM_133433.4	c.6892C>T	p.Arg2298Cys	Pathogenic	5	159210	NIPBL_HUMAN	ENST00000282516	Q6KC79	PF12830	2.285	-2.941	-5.226	1	0	0	0	0	0	1	1	0	0	0	0	0	0	1	0	1	0	0	0	0	0	0	0	0	0
168496	NIPBL	587784024	NC_000005.10	37049240	NC_000005.9	37049342	5	G	A	2	NM_133433.4	c.6893G>A	p.Arg2298His	Pathogenic	5	159211	NIPBL_HUMAN	ENST00000282516	Q6KC79	PF12830	2.285	-3.458	-5.743	1	0	0	0	0	0	1	1	0	0	0	0	0	0	1	0	1	0	0	0	0	0	0	0	0	0
168502	NIPBL	587784030	NC_000005.10	37051836	NC_000005.9	37051938	5	G	C	2	NM_133433.4	c.7012G>C	p.Ala2338Pro	Pathogenic/Likely pathogenic	4/5	159217	NIPBL_HUMAN	ENST00000282516	Q6KC79	PF12830	2.381	-7.296	-9.677	1	0	0	0	0	0	1	1	0	0	0	0	0	0	1	0	0	0	0	0	0	0	0	0	0	0
168508	NIPBL	587784036	NC_000005.10	37052471	NC_000005.9	37052573	5	G	A	2	NM_133433.4	c.7168G>A	p.Ala2390Thr	Pathogenic/Likely pathogenic	4/5	159223	NIPBL_HUMAN	ENST00000282516	Q6KC79	PF12830	1.823	-2.405	-4.228	NA	0	0	0	0	0	1	1	0	0	0	0	0	0	0	0	1	0	0	0	0	0	0	0	0	0
168550	ADGRV1	35791889	NC_000005.10	90683668	NC_000005.9	89979485	5	C	T	2	NM_032119.4	c.5747C>T	p.Thr1916Ile	Benign	1	158653	AGRV1_HUMAN	ENST00000405460	Q8WXG9	PF03160	1.465	-0.091	-1.556	NA	0	0	0	0	0	0	0	0	0	0	0	0	0	0	0	0	0	0	0	0	0	0	1	0	1
168653	MCPH1	34121009	NC_000008.11	6444512	NC_000008.10	6302033	8	A	G	2	NM_024596.5	c.790A>G	p.Ile264Val	Benign	1	158875	MCPH1_HUMAN	ENST00000344683	Q8NEM0	PF12258	1.846	1.43	-0.416	0	0	0	0	0	0	1	0	0	0	0	0	0	0	0	0	0	0	0	0	0	1	0	1	0	1
168654	MCPH1	35590577	NC_000008.11	6444585	NC_000008.10	6302106	8	C	A	2	NM_024596.5	c.863C>A	p.Pro288His	Benign	1	158876	MCPH1_HUMAN	ENST00000344683	Q8NEM0	PF12258	2.905	-4.898	-7.803	1	0	0	0	0	0	1	0	0	0	0	0	0	0	0	0	0	1	0	0	0	0	0	1	0	1
168657	MCPH1	2083914	NC_000008.11	6444633	NC_000008.10	6302154	8	G	T	2	NM_024596.5	c.911G>T	p.Arg304Ile	Benign	1	158879	MCPH1_HUMAN	ENST00000344683	Q8NEM0	PF12258	2.422	-4.898	-7.32	1	0	0	0	0	0	1	0	0	0	0	0	0	0	0	0	0	1	0	0	0	1	0	1	0	1
168758	SPTAN1	144787939	NC_000009.12	128579718	NC_000009.11	131341997	9	T	G	2	NM_001130438.3	c.1303T>G	p.Ser435Ala	Benign/Likely benign	1/2	159993	SPTN1_HUMAN	ENST00000372739	Q13813	PF00435	1.022	1.036	0.014	0	0	0	0	0	0	1	0	0	0	0	0	0	0	0	0	0	0	0	0	0	0	0	1	0	0
168803	ROR2	34431454	NC_000009.12	91724411	NC_000009.11	94486693	9	C	T	2	NM_004560.4	c.2083G>A	p.Gly695Arg	Benign	1	159814	ROR2_HUMAN	ENST00000375708	Q01974	PF07714	0.919	-0.49	-1.409	NA	0	0	0	0	0	0	0	0	0	0	0	0	0	1	0	0	0	0	0	0	0	0	1	0	1
168807	ROR2	55983376	NC_000009.12	91731048	NC_000009.11	94493330	9	G	C	2	NM_004560.4	c.1045C>G	p.His349Asp	Benign	1	159810	ROR2_HUMAN	ENST00000375708	Q01974	PF00051	0.471	-0.306	-0.777	0	0	0	0	0	0	0	0	0	0	0	0	0	0	0	0	0	0	0	0	0	0	0	1	0	1
168809	ROR2	10820900	NC_000009.12	91733326	NC_000009.11	94495608	9	T	C	2	NM_004560.4	c.733A>G	p.Thr245Ala	Benign	1	159821	ROR2_HUMAN	ENST00000375708	Q01974	PF01392	0.127	-0.735	-0.862	0	0	0	0	0	0	0	0	0	0	0	0	0	0	0	0	0	1	0	0	0	0	0	1	0	1
168890	SLC25A22	150242281	NC_000011.10	794491	NC_000011.9	794491	11	C	T	2	NM_001191061.2	c.169G>A	p.Val57Ile	Benign/Likely benign	1/2	159911	GHC1_HUMAN	ENST00000628067	Q9H936	PF00153	0.951	0.743	-0.208	0	0	0	0	0	0	1	0	0	0	0	0	0	0	0	0	0	0	0	0	0	1	0	1	0	0
168985	TUBA1A	587784482	NC_000012.12	49185218	NC_000012.11	49579001	12	G	A	2	NM_006009.4	c.1148C>T	p.Ala383Val	Pathogenic/Likely pathogenic	4/5	160143	TBA1A_HUMAN	ENST00000301071	Q71U36	PF03953	2.026	-3.83	-5.856	1	0	0	0	0	0	1	1	0	0	0	0	0	1	1	0	1	0	0	0	0	0	0	0	0	0
168986	TUBA1A	587784481	NC_000012.12	49185237	NC_000012.11	49579020	12	T	C	2	NM_006009.4	c.1129A>G	p.Met377Val	Likely pathogenic	4	160142	TBA1A_HUMAN	ENST00000301071	Q71U36	PF03953	3.074	-3.192	-6.266	1	0	0	0	0	0	1	1	0	0	0	0	0	1	1	0	1	0	0	0	0	0	0	0	0	0
168988	TUBA1A	587784497	NC_000012.12	49185371	NC_000012.11	49579154	12	A	G	2	NM_006009.4	c.995T>C	p.Ile332Thr	Likely pathogenic	4	160169	TBA1A_HUMAN	ENST00000301071	Q71U36	PF03953	1.723	-2.813	-4.536	1	0	0	0	0	0	1	1	0	0	0	0	0	1	1	0	1	0	0	0	0	0	0	0	0	0
168990	TUBA1A	587784495	NC_000012.12	49185380	NC_000012.11	49579163	12	T	C	2	NM_006009.4	c.986A>G	p.Asn329Ser	Pathogenic	5	160167	TBA1A_HUMAN	ENST00000301071	Q71U36	PF03953	2.245	-1.826	-4.071	NA	0	0	0	0	0	1	1	0	0	0	0	0	1	0	0	1	0	0	0	0	0	0	0	0	0
168992	TUBA1A	587784494	NC_000012.12	49185558	NC_000012.11	49579341	12	C	A	2	NM_006009.4	c.808G>T	p.Ala270Ser	Pathogenic/Likely pathogenic	4/5	160164	TBA1A_HUMAN	ENST00000301071	Q71U36	PF03953	0.811	0.408	-0.403	0	0	0	0	0	0	1	1	0	0	0	0	0	1	0	0	1	0	0	0	0	0	0	0	0	0
168997	TUBA1A	587784488	NC_000012.12	49185885	NC_000012.11	49579668	12	A	C	2	NM_006009.4	c.481T>G	p.Tyr161Asp	Pathogenic/Likely pathogenic	4/5	160158	TBA1A_HUMAN	ENST00000301071	Q71U36	PF00091	3.137	-6.011	-9.148	1	0	0	0	0	0	1	1	0	0	0	0	0	1	1	0	1	0	0	0	0	0	0	0	0	0
169004	TUBA1A	587784486	NC_000012.12	49186675	NC_000012.11	49580458	12	A	T	2	NM_006009.4	c.162T>A	p.Ser54Arg	Likely pathogenic	4	160150	TBA1A_HUMAN	ENST00000301071	Q71U36	PF00091	1.545	-0.801	-2.346	NA	0	0	0	0	0	1	1	0	0	0	0	0	1	0	0	1	0	0	0	0	0	0	0	0	0
169005	TUBA1A	587784485	NC_000012.12	49186685	NC_000012.11	49580468	12	G	A	2	NM_006009.4	c.152C>T	p.Thr51Ile	Likely pathogenic	4	160149	TBA1A_HUMAN	ENST00000301071	Q71U36	PF00091	1.897	-2.461	-4.358	1	0	0	0	0	0	1	1	0	0	0	0	0	1	1	0	1	0	0	0	0	0	0	0	0	0
169011	GJB2	143343083	NC_000013.11	20189284	NC_000013.10	20763423	13	G	A	2	NM_004004.6	c.298C>T	p.His100Tyr	Pathogenic/Likely pathogenic	4/5	158607	CXB2_HUMAN	ENST00000382848	P29033	PF00029	2.008	-2.236	-4.244	NA	0	0	0	0	0	0	1	0	0	0	0	0	0	1	0	1	0	0	0	0	0	0	0	0	0
169073	MAGEL2	2233070	NC_000015.10	23644592	NC_000015.9	23889739	15	G	T	2	NM_019066.5	c.3151C>A	p.Leu1051Ile	Benign/Likely benign	1/2	158812	MAGL2_HUMAN	ENST00000650528	Q9UJ55	PF01454	0.682	1.779	1.097	0	0	0	0	0	0	0	0	0	0	0	0	0	0	1	0	0	0	1	0	0	0	0	1	0	1
169461	DNM2	587783595	NC_000019.10	10812271	NC_000019.9	10922947	19	G	A	2	NM_001005360.2	c.1565G>A	p.Arg522His	Pathogenic	5	158514	DYN2_HUMAN	ENST00000355667	P50570	PF00169	0.705	0.687	-0.018	0	0	0	0	0	0	1	1	0	0	0	0	0	0	1	0	1	0	0	0	0	0	0	0	0	0
169485	WDR62	146180912	NC_000019.10	36073523	NC_000019.9	36564425	19	A	G	2	NM_001083961.2	c.1225A>G	p.Asn409Asp	Benign/Likely benign	1/2	160244	WDR62_HUMAN	ENST00000401500	O43379	PF00400	-1.066	0.568	1.634	0	0	0	0	0	0	1	0	0	0	0	0	0	0	0	0	0	0	0	0	0	0	0	1	0	1
169488	WDR62	75230537	NC_000019.10	36081514	NC_000019.9	36572416	19	T	G	2	NM_001083961.2	c.1315T>G	p.Phe439Val	Benign	1	160247	WDR62_HUMAN	ENST00000401500	O43379	PF00400	0.226	1.41	1.184	0	0	0	0	0	0	1	0	0	0	0	0	0	0	0	0	0	0	0	0	0	0	0	1	0	1
169582	RYR1	587784373	NC_000019.10	38580458	NC_000019.9	39071098	19	G	A	2	NM_000540.2	c.14600G>A	p.Ser4867Asn	Pathogenic/Likely pathogenic	4/5	159837	RYR1_HUMAN	ENST00000359596	P21817	PF00520	-0.115	-0.532	-0.417	0	0	0	0	0	0	1	1	0	0	0	0	0	0	1	0	1	0	0	0	0	0	0	0	0	0
169746	TUBA8	115847686	NC_000022.11	18124179	NC_000022.10	18606946	22	C	T	2	NM_018943.3	c.250C>T	p.Arg84Cys	Benign/Likely benign	1/2	160171	TBA8_HUMAN	ENST00000330423	Q9NY65	PF00091	1.875	-1.435	-3.31	NA	0	0	0	0	0	1	0	0	0	0	0	0	0	0	0	0	0	0	0	0	0	0	1	0	1
169748	TUBA8	2234331	NC_000022.11	18126361	NC_000022.10	18609128	22	C	T	2	NM_018943.3	c.383C>T	p.Ala128Val	Benign	1	160173	TBA8_HUMAN	ENST00000330423	Q9NY65	PF00091	-0.829	-4.118	-3.289	NA	0	0	0	0	0	1	0	0	0	0	0	0	0	0	0	0	0	0	0	0	0	0	1	0	1
169780	PLA2G6	149712244	NC_000022.11	38116155	NC_000022.10	38512162	22	C	T	2	NM_003560.4	c.1799G>A	p.Arg600Gln	Pathogenic/Likely pathogenic	4/5	159748	PLPL9_HUMAN	ENST00000332509	O60733	PF01734	-0.794	-2.774	-1.98	0	0	0	0	0	0	1	1	0	0	0	0	0	0	1	0	1	0	0	0	0	0	0	0	0	0
169788	PLA2G6	535486098	NC_000022.11	38120888	NC_000022.10	38516895	22	C	T	2	NM_003560.4	c.1613G>A	p.Arg538His	Pathogenic/Likely pathogenic	4/5	159739	PLPL9_HUMAN	ENST00000332509	O60733	PF01734	0.657	-1.648	-2.305	NA	0	0	0	0	0	1	1	0	0	0	0	0	0	1	0	1	0	0	0	0	0	0	0	0	0
169796	PLA2G6	587784330	NC_000022.11	38123244	NC_000022.10	38519251	22	A	T	2	NM_003560.4	c.1442T>A	p.Leu481Gln	Pathogenic	5	159731	PLPL9_HUMAN	ENST00000332509	O60733	PF01734	2.126	-9.315	-11.441	1	0	0	0	0	0	1	1	0	0	0	0	0	0	1	0	1	0	0	0	0	0	0	0	0	0
169799	PLA2G6	587784327	NC_000022.11	38129523	NC_000022.10	38525530	22	C	T	2	NM_003560.4	c.1117G>A	p.Gly373Arg	Pathogenic/Likely pathogenic	4/5	159728	PLPL9_HUMAN	ENST00000332509	O60733	PF00023	2.444	-1.42	-3.864	NA	0	0	0	0	0	1	1	0	0	0	0	0	0	1	0	1	0	0	0	0	0	0	0	0	0
169802	PLA2G6	11570680	NC_000022.11	38132881	NC_000022.10	38528888	22	C	T	2	NM_003560.4	c.1027G>A	p.Ala343Thr	Benign	1	159725	PLPL9_HUMAN	ENST00000332509	O60733	PF00023	-1.588	-0.688	0.9	0	0	0	0	0	0	1	0	0	0	0	0	0	0	0	0	0	0	0	0	0	0	0	1	0	1
169804	PLA2G6	587784363	NC_000022.11	38132922	NC_000022.10	38528929	22	C	T	2	NM_003560.4	c.986G>A	p.Arg329His	Pathogenic/Likely pathogenic	4/5	159784	PLPL9_HUMAN	ENST00000332509	O60733	PF00023	0.065	2.361	2.296	0	0	0	0	0	0	1	1	0	0	0	0	0	0	0	0	1	0	0	0	0	0	0	0	0	0
169811	PLA2G6	587784359	NC_000022.11	38140106	NC_000022.10	38536113	22	G	A	2	NM_003560.4	c.673C>T	p.His225Tyr	Pathogenic/Likely pathogenic	4/5	159775	PLPL9_HUMAN	ENST00000332509	O60733	PF00023	3.495	-0.364	-3.859	NA	0	0	0	0	0	1	1	0	0	0	0	0	0	0	0	1	0	0	0	0	0	0	0	0	0
169873	DCX	587783569	NC_000023.11	111401099	NC_000023.10	110644327	X	A	G	2	NM_001195553.2	c.596T>C	p.Leu199Pro	Likely pathogenic	4	158487	A8K340_HUMAN	ENST00000636035		PF03607	1.446	-8.458	-9.904	1	0	0	0	0	0	1	1	0	0	0	0	0	0	1	0	1	0	0	0	0	0	0	0	0	0
169998	MTM1	587783838	NC_000023.11	150641315	NC_000023.10	149809788	X	A	G	2	NM_000252.2	c.575A>G	p.Tyr192Cys	Likely pathogenic	4	158984	MTM1_HUMAN	ENST00000370396	Q13496	PF06602	3.057	-2.751	-5.808	1	0	0	0	0	0	1	1	0	0	0	0	0	0	1	0	1	0	0	0	0	0	0	0	0	0
170043	MTM1	587783772	NC_000023.11	150659665	NC_000023.10	149828138	X	G	A	2	NM_000252.2	c.1262G>A	p.Arg421Gln	Pathogenic	5	158914	MTM1_HUMAN	ENST00000370396	Q13496	PF06602	2.704	-3.692	-6.396	1	0	0	0	0	0	1	1	0	0	0	0	0	0	1	0	1	0	0	0	0	0	0	0	0	0
170140	SMC1A	587784418	NC_000023.11	53382537	NC_000023.10	53409458	X	T	C	2	NM_001281463.1	c.3188A>G	p.Tyr1063Cys	Pathogenic/Likely pathogenic	4/5	159956	G8JLG1_HUMAN	ENST00000375340		PF02463	1.105	-1.838	-2.943	NA	0	0	0	0	0	1	1	0	0	0	0	0	0	1	0	1	0	1	0	0	0	0	0	0	0
170145	SMC1A	587784412	NC_000023.11	53403618	NC_000023.10	53430550	X	G	A	2	NM_001281463.1	c.2302C>T	p.Arg768Trp	Pathogenic	5	159950	G8JLG1_HUMAN	ENST00000375340		PF02463	0.162	-1.032	-1.194	0	0	0	0	0	0	1	1	0	0	0	0	0	0	1	0	1	0	1	0	0	0	0	0	0	0
170148	SMC1A	587784409	NC_000023.11	53405077	NC_000023.10	53432009	X	G	A	2	NM_001281463.1	c.2065C>T	p.Arg689Trp	Pathogenic	5	159947	G8JLG1_HUMAN	ENST00000375340		PF02463	0.017	-1.977	-1.994	NA	0	0	0	0	0	1	1	0	0	0	0	0	0	1	0	1	0	1	0	0	0	0	0	0	0
170157	SMC1A	587784403	NC_000023.11	53411822	NC_000023.10	53438772	X	C	T	2	NM_001281463.1	c.1127G>A	p.Arg376Gln	Pathogenic	5	159938	G8JLG1_HUMAN	ENST00000375340		PF02463	0.275	0.134	-0.141	0	0	0	0	0	0	1	1	0	0	0	0	0	0	1	0	1	0	1	0	0	0	0	0	0	0
170169	OPHN1	138108344	NC_000023.11	68206604	NC_000023.10	67426446	X	G	A	2	NM_002547.3	c.902C>T	p.Thr301Met	Benign	1	159480	OPHN1_HUMAN	ENST00000355520	O60890	PF00169	-0.108	-1.315	-1.207	0	0	0	0	0	0	1	0	0	0	0	0	0	0	0	0	0	0	1	0	0	1	0	1	0	1
170183	SLC16A2	587784383	NC_000023.11	74524762	NC_000023.10	73744597	X	G	A	2	NM_006517.5	c.979G>A	p.Gly327Arg	Likely pathogenic	4	159901	MOT8_HUMAN	ENST00000587091	P36021	PF07690	0.378	-3.039	-3.417	NA	0	0	0	0	0	1	1	0	0	0	0	0	0	0	0	1	0	0	0	0	0	0	0	0	0
170184	SLC16A2	587784384	NC_000023.11	74525834	NC_000023.10	73745669	X	C	T	2	NM_006517.5	c.1111C>T	p.Arg371Cys	Pathogenic/Likely pathogenic	4/5	159902	MOT8_HUMAN	ENST00000587091	P36021	PF07690	0.572	0.68	0.108	0	0	0	0	0	0	1	1	0	0	0	0	0	0	0	0	1	0	0	0	0	0	0	0	0	0
170938	ENPP1	115371819	NC_000006.12	131879936	NC_000006.11	132201076	6	G	A	2	NM_006208.3	c.2002G>A	p.Glu668Lys	Benign/Likely benign	1/2	161094	ENPP1_HUMAN	ENST00000647893	P22413	PF01223	-1.114	-0.183	0.931	0	0	0	0	0	0	1	0	0	0	0	0	0	0	0	0	0	0	0	0	0	0	0	1	0	1
170971	ATP1A3	267606670	NC_000019.10	41968837	NC_000019.9	42472989	19	C	A	2	NM_152296.5	c.2767G>T	p.Asp923Tyr	Pathogenic	5	161148	AT1A3_HUMAN	ENST00000648268	P13637	PF00689	0.723	-2.137	-2.86	NA	0	0	0	0	0	1	1	0	0	0	0	0	1	1	0	1	0	0	0	0	0	0	0	0	0
171039	TMEM240	606231451	NC_000001.11	1535372	NC_000001.10	1470752	1	G	A	2	NM_001114748.2	c.509C>T	p.Pro170Leu	Pathogenic/Likely pathogenic	4/5	161192	TM240_HUMAN	ENST00000378733	Q5SV17	PF15207	2.907	-5.182	-8.089	1	0	0	0	0	0	1	1	0	0	0	0	0	1	0	0	1	0	0	0	0	0	0	0	0	0
171074	COL3A1	142085247	NC_000002.12	188995732	NC_000002.11	189860458	2	C	T	2	NM_000090.3	c.1550C>T	p.Pro517Leu	Benign/Likely benign	1/2	161217	CO3A1_HUMAN	ENST00000304636	P02461	PF01391	1.655	0.185	-1.47	NA	0	0	0	0	0	1	1	0	0	0	0	1	0	1	0	0	0	0	0	0	0	0	1	0	0
171110	ENG	116330805	NC_000009.12	127818296	NC_000009.11	130580575	9	C	T	2	NM_000118.3	c.1510G>A	p.Val504Met	Benign/Likely benign	1/2	161231	EGLN_HUMAN	ENST00000344849	P17813	PF00100	-1.307	-2.063	-0.756	0	0	0	0	0	0	0	0	0	0	0	0	0	0	0	0	0	0	1	0	0	0	0	1	0	0
171128	HMBS	150763621	NC_000011.10	119089263	NC_000011.9	118959973	11	A	T	2	NM_000190.4	c.257A>T	p.Glu86Val	Likely benign	2	161252	HEM3_HUMAN	ENST00000652429	P08397	PF01379	1.384	0.184	-1.2	NA	0	0	0	0	0	1	0	0	0	0	0	0	0	1	0	0	0	0	0	0	0	0	1	0	0
171163	MYH7	138049878	NC_000014.9	23424840	NC_000014.8	23894049	14	G	A	3	NM_000257.4	c.2608C>T	p.Arg870Cys	Likely pathogenic	4	161326	MYH7_HUMAN	ENST00000355349	P12883	PF01576	1.598	-0.879	-2.477	NA	0	0	0	0	0	1	1	0	0	0	0	0	1	1	0	1	0	1	0	0	0	0	0	0	0
171186	TSC2	144165984	NC_000016.10	2050428	NC_000016.9	2100429	16	A	G	2	NM_000548.5	c.167A>G	p.Asn56Ser	Benign/Likely benign	1/2	161398	TSC2_HUMAN	ENST00000219476	P49815	PF11864	1.934	-0.53	-2.464	NA	0	0	0	0	0	1	0	0	0	0	0	0	0	0	0	0	0	1	0	0	0	0	1	0	0
171199	LDLR	144172724	NC_000019.10	11102774	NC_000019.9	11213450	19	G	A	2	NM_000527.5	c.301G>A	p.Glu101Lys	Pathogenic/Likely pathogenic	4/5	161266	LDLR_HUMAN	ENST00000558518	P01130	PF00057	2.698	-6.343	-9.041	1	0	0	0	0	0	1	0	0	0	0	0	0	1	1	0	1	0	1	0	0	0	0	0	0	0
171214	LDLR	139624145	NC_000019.10	11113620	NC_000019.9	11224296	19	G	A	2	NM_000527.5	c.1444G>A	p.Asp482Asn	Pathogenic/Likely pathogenic	4/5	161284	LDLR_HUMAN	ENST00000558518	P01130	PF00058	2.512	-10.384	-12.896	1	0	0	0	0	0	1	0	0	0	0	0	0	1	1	0	1	0	1	0	0	0	0	0	0	0
171217	LDLR	137929307	NC_000019.10	11116928	NC_000019.9	11227604	19	G	A	2	NM_000527.5	c.1775G>A	p.Gly592Glu	Pathogenic/Likely pathogenic	4/5	161271	LDLR_HUMAN	ENST00000558518	P01130	PF00058	2.583	-3.552	-6.135	1	0	0	0	1	0	1	0	0	0	0	0	0	1	1	0	1	0	1	0	0	0	0	0	0	0
171228	RYR1	147336515	NC_000019.10	38463522	NC_000019.9	38954162	19	G	A	2	NM_000540.2	c.2677G>A	p.Gly893Ser	Benign/Likely benign	1/2	161362	RYR1_HUMAN	ENST00000359596	P21817	PF02026	2.539	-0.059	-2.598	NA	0	0	0	0	0	1	0	0	0	0	0	0	0	1	0	0	0	0	0	0	0	0	1	0	0
171245	TNNI3	368861241	NC_000019.10	55154095	NC_000019.9	55665463	19	G	A	2	NM_000363.5	c.484C>T	p.Arg162Trp	Pathogenic/Likely pathogenic	4/5	161396	TNNI3_HUMAN	ENST00000344887	P19429	PF00992	1.989	-8.329	-10.318	1	0	0	0	0	0	0	1	0	0	0	0	0	0	1	0	1	0	0	0	0	0	0	0	0	0
171696	COL4A1	672601346	NC_000013.11	110179352	NC_000013.10	110831699	13	C	T	2	NM_001845.6	c.2263G>A	p.Gly755Arg	Pathogenic	5	161974	CO4A1_HUMAN	ENST00000375820	P02462	PF01391	2.655	-6.21	-8.865	1	0	0	0	0	0	0	1	0	0	0	0	0	0	1	0	1	0	0	0	0	0	0	0	0	0
171754	ABAT	724159990	NC_000016.10	8768220	NC_000016.9	8862077	16	C	T	2	NM_020686.6	c.631C>T	p.Leu211Phe	Pathogenic	5	162034	GABT_HUMAN	ENST00000268251	P80404	PF00202	0.926	-0.38	-1.306	NA	0	0	0	0	0	1	1	0	0	0	0	0	0	1	0	1	0	0	0	0	0	0	0	0	0
171771	KIF1A	672601370	NC_000002.12	240775863	NC_000002.11	241715280	2	G	A	2	NM_004321.7	c.946C>T	p.Arg316Trp	Pathogenic	5	162060	KIF1A_HUMAN	ENST00000649096	Q12756	PF00225	1.042	-3.762	-4.804	1	0	0	0	0	0	1	1	0	0	0	0	0	0	1	0	1	0	0	0	0	0	0	0	0	0
171772	KIF1A	672601369	NC_000002.12	240783780	NC_000002.11	241723197	2	C	T	2	NM_004321.7	c.757G>A	p.Glu253Lys	Pathogenic	5	162059	KIF1A_HUMAN	ENST00000649096	Q12756	PF00225	2.572	-3.959	-6.531	1	0	0	0	0	0	1	1	0	0	0	0	0	0	1	0	1	0	0	0	0	0	0	0	0	0
171775	KIF1A	672601367	NC_000002.12	240785066	NC_000002.11	241724483	2	T	G	2	NM_004321.7	c.643A>C	p.Ser215Arg	Pathogenic	5	162057	KIF1A_HUMAN	ENST00000649096	Q12756	PF00225	2.557	-1.692	-4.249	1	0	0	0	0	0	1	1	0	0	0	0	0	0	1	0	1	0	0	0	0	0	0	0	0	0
171780	KIF1A	672601362	NC_000002.12	240789246	NC_000002.11	241728663	2	G	A	2	NM_004321.7	c.173C>T	p.Ser58Leu	Pathogenic	5	162052	KIF1A_HUMAN	ENST00000649096	Q12756	PF00225	0.904	-2.626	-3.53	NA	0	0	0	0	0	1	1	0	0	0	0	0	0	1	0	1	0	0	0	0	0	0	0	0	0
172130	TGDS	140430952	NC_000013.11	94590868	NC_000013.10	95243122	13	C	A	2	NM_014305.4	c.298G>T	p.Ala100Ser	Pathogenic	5	162455	TGDS_HUMAN	ENST00000261296	O95455	PF16363	1.881	-0.051	-1.932	NA	0	0	0	0	0	1	1	0	0	0	0	0	1	1	0	1	0	0	0	0	0	0	0	0	0
172192	KCNC1	727502818	NC_000011.10	17772053	NC_000011.9	17793600	11	G	A	2	NM_001112741.1	c.959G>A	p.Arg320His	Pathogenic	5	162519	KCNC1_HUMAN	ENST00000265969	P48547	PF00520	2.581	0.298	-2.283	NA	0	0	0	0	0	1	1	0	0	0	0	0	1	1	0	1	0	0	0	0	0	0	0	0	0
172263	COL6A2	727502827	NC_000021.9	46116010	NC_000021.8	47535924	21	G	A	2	NM_001849.3	c.857G>A	p.Gly286Glu	Likely pathogenic	4	162532	CO6A2_HUMAN	ENST00000300527	P12110	PF01391	2.637	-5.341	-7.978	1	0	0	0	0	0	1	1	0	0	0	0	0	0	1	0	1	0	0	0	0	0	0	0	0	0
172274	COL6A2	144830948	NC_000021.9	46132050	NC_000021.8	47551964	21	G	A	2	NM_001849.4	c.2558G>A	p.Arg853Gln	Benign/Likely benign	1/2	162538	CO6A2_HUMAN	ENST00000300527	P12110	PF00092	1.489	0.13	-1.359	NA	0	0	0	0	0	0	1	0	0	0	0	0	0	0	0	0	0	0	0	0	1	0	1	0	0
172293	EPM2A	374338349	NC_000006.12	145735363	NC_000006.11	146056499	6	C	G	2	NM_005670.4	c.136G>C	p.Ala46Pro	Benign	1	162617	EPM2A_HUMAN	ENST00000367519	O95278	PF00686	-1.6	-3.003	-1.403	0	0	0	0	0	0	0	0	0	0	0	0	0	0	0	0	0	0	0	0	0	0	0	1	0	1
172317	GYG1	143137713	NC_000003.12	148996462	NC_000003.11	148714249	3	G	C	2	NM_004130.3	c.304G>C	p.Asp102His	Pathogenic/Likely pathogenic	4/5	162663	GLYG_HUMAN	ENST00000345003	P46976	PF01501	2.852	-4.695	-7.547	1	0	0	0	0	0	1	1	0	0	0	0	0	0	1	0	0	0	1	0	0	0	0	0	0	0
172329	GPSM2	35322815	NC_000001.11	108929705	NC_000001.10	109472327	1	C	T	2	NM_013296.5	c.1820C>T	p.Ser607Phe	Benign/Likely benign	1/2	163642	GPSM2_HUMAN	ENST00000264126	P81274	PF02188	1.575	-8.344	-9.919	1	0	0	0	0	0	1	0	0	0	0	0	0	0	1	0	0	0	0	0	0	0	0	1	0	1
172332	NRAS	121913250	NC_000001.11	114716127	NC_000001.10	115258748	1	C	T	2	NM_002524.5	c.34G>A	p.Gly12Ser	Pathogenic	5	177778	RASN_HUMAN	ENST00000369535	P01111	PF00071	1.283	1.509	0.226	0	0	0	0	0	0	1	1	0	0	0	0	0	1	0	0	1	0	0	0	0	0	0	0	0	0
172373	USH2A	200993435	NC_000001.11	215647651	NC_000001.10	215820993	1	T	A	2	NM_206933.4	c.14662A>T	p.Thr4888Ser	Benign	1	179565	USH2A_HUMAN	ENST00000307340	O75445	PF00041	1.148	0.406	-0.742	0	0	0	0	0	0	0	1	0	0	0	0	0	0	0	0	0	0	1	0	0	1	0	1	0	0
172392	ACTN2	143749154	NC_000001.11	236744668	NC_000001.10	236907968	1	C	T	2	NM_001103.3	c.1298C>T	p.Ser433Leu	Benign/Likely benign	1/2	177977	ACTN2_HUMAN	ENST00000366578	P35609	PF00435	0.87	-1.077	-1.947	NA	0	0	0	0	0	1	0	0	0	0	0	0	0	0	0	0	0	0	0	0	0	0	1	0	0
172443	GJB3	61734064	NC_000001.11	34785360	NC_000001.10	35250961	1	G	A	2	NM_024009.3	c.598G>A	p.Val200Ile	Benign	1	163535	CXB3_HUMAN	ENST00000373366	O75712	PF00029	1.089	-0.115	-1.204	NA	0	0	0	0	0	0	0	0	0	0	0	0	0	0	0	0	0	0	0	0	0	0	1	0	1
172588	KCNQ4	139835231	NC_000001.11	40837737	NC_000001.10	41303409	1	C	G	2	NM_004700.4	c.1818C>G	p.Asp606Glu	Benign	1	163756	KCNQ4_HUMAN	ENST00000347132	P56696	PF03520	1.052	1.58	0.528	0	0	0	0	0	0	1	0	0	0	0	0	0	0	0	0	0	0	0	0	0	1	0	1	0	1
172499	TNNT2	727504246	NC_000001.11	201363330	NC_000001.10	201332458	1	G	A	2	NM_001276345.2	c.566C>T	p.Ser189Phe	Pathogenic/Likely pathogenic	4/5	177634	TNNT2_HUMAN	ENST00000656932	P45379	PF00992	1.497	-8.329	-9.826	1	0	0	0	0	0	1	1	0	0	0	0	0	0	1	0	1	0	1	0	0	0	0	0	0	0
172501	TNNT2	727504331	NC_000001.11	201365242	NC_000001.10	201334370	1	A	C	2	NM_001276345.2	c.360T>G	p.Phe120Leu	Pathogenic/Likely pathogenic	4/5	177807	TNNT2_HUMAN	ENST00000656932	P45379	PF00992	2.29	-2.27	-4.56	1	0	0	0	0	0	1	1	0	0	0	0	0	0	0	0	1	0	1	0	0	0	0	0	0	0
172503	TNNT2	727503513	NC_000001.11	201365292	NC_000001.10	201334420	1	G	A	2	NM_001276345.2	c.310C>T	p.Arg104Cys	Pathogenic/Likely pathogenic	4/5	165549	TNNT2_HUMAN	ENST00000656932	P45379	PF00992	1.899	-8.329	-10.228	1	0	0	0	0	0	1	1	0	0	0	0	0	0	1	0	1	0	1	0	0	0	0	0	0	0
172578	GJB3	150245955	NC_000001.11	34785075	NC_000001.10	35250676	1	C	A	2	NM_024009.3	c.313C>A	p.His105Asn	Benign/Likely benign	1/2	163529	CXB3_HUMAN	ENST00000373366	O75712	PF00029	1.394	-0.696	-2.09	NA	0	0	0	0	0	0	0	0	0	0	0	0	0	1	0	0	0	0	0	0	0	0	1	0	0
172580	GJB3	80297119	NC_000001.11	34785291	NC_000001.10	35250892	1	T	G	2	NM_024009.3	c.529T>G	p.Tyr177Asp	Benign/Likely benign	1/2	178352	CXB3_HUMAN	ENST00000373366	O75712	PF00029	2.283	-7.762	-10.045	1	0	0	0	0	0	1	0	0	0	0	0	0	0	1	0	0	0	0	0	0	0	0	1	0	1
172743	USH2A	113107803	NC_000001.11	215675406	NC_000001.10	215848748	1	T	C	3	NM_206933.3	c.12505A>G	p.Thr4169Ala	Likely benign	2	166435	USH2A_HUMAN	ENST00000307340	O75445	PF00041	1.66	-2.421	-4.081	NA	0	0	0	0	0	0	1	0	0	0	0	0	0	0	0	0	0	1	0	0	0	0	1	0	0
172775	USH2A	200124505	NC_000001.11	216246761	NC_000001.10	216420103	1	C	T	2	NM_206933.4	c.2633G>A	p.Arg878His	Benign	1	166515	USH2A_HUMAN	ENST00000307340	O75445	PF00053	1.321	1.862	0.541	0	0	0	0	0	0	0	1	0	0	0	0	0	0	0	0	0	0	1	0	0	1	0	1	0	0
172868	TTN	200017524	NC_000002.12	178593688	NC_000002.11	179458415	2	T	C	2	NM_001267550.2	c.58612A>G	p.Thr19538Ala	Benign/Likely benign	1/2	178205	A0A0A0MTS7_HUMAN	ENST00000589042		PF00041	0.883	-1.095	-1.978	NA	0	0	0	0	0	0	1	0	0	0	0	0	1	0	0	0	0	1	0	0	0	0	1	0	0
172882	USH2A	199605265	NC_000001.11	215675336	NC_000001.10	215848678	1	C	T	3	NM_206933.4	c.12575G>A	p.Arg4192His	Benign	1	166434	USH2A_HUMAN	ENST00000307340	O75445	PF00041	0.004	-0.527	-0.531	0	0	0	0	0	0	0	0	0	0	0	0	0	0	0	0	0	0	1	0	0	0	0	0	0	1
172885	USH2A	138803855	NC_000001.11	215728050	NC_000001.10	215901392	1	C	T	2	NM_206933.4	c.12046G>A	p.Val4016Met	Benign/Likely benign	1/2	166439	USH2A_HUMAN	ENST00000307340	O75445	PF00041	-0.334	-0.421	-0.087	0	0	0	0	0	0	0	1	0	0	0	0	0	0	0	0	0	0	1	0	0	0	0	1	0	0
172962	TTN	201836227	NC_000002.12	178575882	NC_000002.11	179440609	2	A	G	2	NM_001267550.2	c.70250T>C	p.Ile23417Thr	Benign/Likely benign	1/2	178192	A0A0A0MTS7_HUMAN	ENST00000589042		PF07679	-0.304	-1.031	-0.727	0	0	0	0	0	0	0	1	0	0	0	0	0	1	0	0	0	0	1	0	0	0	0	1	0	0
172979	TTN	727505036	NC_000002.12	178582020	NC_000002.11	179446747	2	C	T	2	NM_001267550.2	c.66349G>A	p.Ala22117Thr	Likely benign	2	179667	A0A0A0MTS7_HUMAN	ENST00000589042		PF00041	-0.844	-2.269	-1.425	0	0	0	0	0	0	0	1	0	0	0	0	0	1	0	0	0	0	1	0	0	0	0	1	0	0
173236	TTN	142794598	NC_000002.12	178725574	NC_000002.11	179590301	2	A	G	2	NM_001267550.2	c.20630T>C	p.Ile6877Thr	Likely benign	2	178246	A0A0A0MTS7_HUMAN	ENST00000589042		PF07679	0.775	-0.48	-1.255	0	0	0	0	0	0	0	1	0	0	0	0	0	1	0	0	0	0	1	0	0	0	0	0	0	0
173247	TTN	16866477	NC_000002.12	178731454	NC_000002.11	179596181	2	G	C	2	NM_001267550.2	c.17312C>G	p.Thr5771Ser	Benign/Likely benign	1/2	177967	A0A0A0MTS7_HUMAN	ENST00000589042		PF07679	0.556	0.36	-0.196	0	0	0	0	0	0	0	0	0	0	0	0	0	1	0	0	0	0	1	0	0	0	0	1	0	1
173368	TTN	727504975	NC_000002.12	178722919	NC_000002.11	179587646	2	G	A	2	NM_001267550.2	c.21980C>T	p.Thr7327Met	Likely benign	2	179594	A0A0A0MTS7_HUMAN	ENST00000589042		PF07679	0.159	-0.623	-0.782	0	0	0	0	0	0	1	1	0	0	0	0	0	1	0	0	0	0	1	0	0	0	0	1	0	0
173396	TTN	34706803	NC_000002.12	178739257	NC_000002.11	179603984	2	T	C	2	NM_001267550.2	c.13976A>G	p.Tyr4659Cys	Benign/Likely benign	1/2	166228	A0A0A0MTS7_HUMAN	ENST00000589042		PF07679	0.755	1.51	0.755	0	0	0	0	0	0	1	0	0	0	0	0	0	1	0	0	0	0	1	0	0	0	0	1	0	1
173462	TTN	139192633	NC_000002.12	178777292	NC_000002.11	179642019	2	C	T	2	NM_001267550.2	c.4671G>A	p.Met1557Ile	Benign/Likely benign	1/2	166318	A0A0A0MTS7_HUMAN	ENST00000589042		PF07679	-0.978	-1.862	-0.884	0	0	0	0	0	0	1	1	0	0	0	0	0	1	0	0	0	0	1	0	0	1	0	0	0	0
173545	DNAH5	3734110	NC_000005.10	13701427	NC_000005.9	13701536	5	T	C	2	NM_001369.2	c.13348A>G	p.Ile4450Val	Benign	1	163132	DYH5_HUMAN	ENST00000265104	Q8TE73	PF18199	-2.324	-1.669	0.655	0	0	0	0	0	0	0	0	0	0	0	0	0	0	0	0	0	1	0	0	0	0	0	1	0	1
173548	DNAH5	17263496	NC_000005.10	13737335	NC_000005.9	13737444	5	G	A	2	NM_001369.2	c.11372C>T	p.Thr3791Ile	Benign/Likely benign	1/2	178744	DYH5_HUMAN	ENST00000265104	Q8TE73	PF12781	1.893	-1.408	-3.301	NA	0	0	0	0	0	0	0	0	0	0	0	0	0	0	0	0	1	0	0	0	0	0	1	0	1
173552	DNAH5	10513155	NC_000005.10	13788777	NC_000005.9	13788886	5	C	A	2	NM_001369.2	c.8586G>T	p.Leu2862Phe	Benign	1	178745	DYH5_HUMAN	ENST00000265104	Q8TE73	PF17857	-0.468	-0.396	0.072	0	0	0	0	0	0	0	0	0	0	0	0	0	0	0	0	0	1	0	0	0	0	0	1	0	1
173565	DNAH5	4701997	NC_000005.10	13894785	NC_000005.9	13894894	5	T	A	2	NM_001369.2	c.2296A>T	p.Ile766Leu	Benign	1	178753	DYH5_HUMAN	ENST00000265104	Q8TE73	PF08385	1.345	0.827	-0.518	0	0	0	0	0	0	0	0	0	0	0	0	0	0	0	0	0	1	0	0	0	0	0	1	0	1
173567	DNAH5	139160176	NC_000005.10	13902136	NC_000005.9	13902245	5	G	C	2	NM_001369.2	c.1647C>G	p.Asn549Lys	Benign/Likely benign	1/2	178756	DYH5_HUMAN	ENST00000265104	Q8TE73	PF08385	1.339	-0.777	-2.116	NA	0	0	0	0	0	0	0	0	0	0	0	0	0	0	0	0	0	0	0	0	1	0	1	0	1
173627	TTN	185921345	NC_000002.12	178802144	NC_000002.11	179666871	2	C	T	2	NM_001267550.2	c.289G>A	p.Val97Met	Benign/Likely benign	1/2	178278	A0A0A0MTS7_HUMAN	ENST00000589042		PF07679	2.054	-12.194	-14.248	1	0	0	0	0	0	0	0	0	0	0	0	0	1	1	0	0	0	1	0	0	0	0	1	0	1
173673	SFTPB	1130866	NC_000002.12	85666618	NC_000002.11	85893741	2	G	A	2	NM_000542.5	c.392C>T	p.Thr131Ile	Benign	1	165204	PSPB_HUMAN	ENST00000519937	P07988	PF03489	0.643	-0.079	-0.722	0	0	0	0	0	0	0	0	0	0	0	0	0	0	0	0	0	1	0	0	0	0	0	1	0	1
173684	DNAH5	2277046	NC_000005.10	13717362	NC_000005.9	13717471	5	T	C	2	NM_001369.2	c.12658A>G	p.Thr4220Ala	Benign	1	178741	DYH5_HUMAN	ENST00000265104	Q8TE73	PF18198	-0.284	0.827	1.111	0	0	0	0	0	0	0	0	0	0	0	0	0	0	0	0	0	1	0	0	0	0	0	1	0	1
173685	DNAH5	30168	NC_000005.10	13718980	NC_000005.9	13719089	5	G	A	2	NM_001369.2	c.12401C>T	p.Ala4134Val	Benign	1	178743	DYH5_HUMAN	ENST00000265104	Q8TE73	PF03028	-0.645	0.222	0.867	0	0	0	0	0	0	0	0	0	0	0	0	0	0	0	0	0	1	0	0	0	1	0	1	0	1
173692	DNAH5	10078391	NC_000005.10	13811666	NC_000005.9	13811775	5	T	C	2	NM_001369.2	c.7388A>G	p.Gln2463Arg	Benign	1	163142	DYH5_HUMAN	ENST00000265104	Q8TE73	PF17852	0.53	-1.074	-1.604	NA	0	0	0	0	0	0	0	0	0	0	0	0	0	0	0	0	1	0	0	0	0	0	1	0	1
173703	DNAH5	115004914	NC_000005.10	13900212	NC_000005.9	13900321	5	G	T	2	NM_001369.2	c.2253C>A	p.Asn751Lys	Benign	1	178754	DYH5_HUMAN	ENST00000265104	Q8TE73	PF08385	1.393	-0.246	-1.639	NA	0	0	0	0	0	0	0	0	0	0	0	0	0	0	0	0	0	0	0	0	1	0	1	0	0
173704	DNAH5	1530498	NC_000005.10	13902111	NC_000005.9	13902220	5	T	C	2	NM_001369.2	c.1672A>G	p.Thr558Ala	Benign	1	163157	DYH5_HUMAN	ENST00000265104	Q8TE73	PF08385	-0.194	0.761	0.955	0	0	0	0	0	0	0	0	0	0	0	0	0	0	0	0	0	1	0	0	0	0	0	1	0	1
173714	DIAPH1	200220260	NC_000005.10	141534391	NC_000005.9	140913958	5	T	G	2	NM_005219.5	c.2525A>C	p.Gln842Pro	Benign	1	163072	DIAP1_HUMAN	ENST00000389054	O60610	PF02181	0.031	0.071	0.04	0	0	0	0	0	0	1	1	0	0	0	0	0	0	0	0	0	0	0	0	0	0	0	1	0	0
173736	VHL	398123481	NC_000003.12	10142103	NC_000003.11	10183787	3	C	T	2	NM_000551.4	c.256C>T	p.Pro86Ser	Pathogenic/Likely pathogenic	4/5	178692	VHL_HUMAN	ENST00000256474	P40337	PF01847	1.972	-2.694	-4.666	1	0	0	0	0	0	1	1	0	0	0	0	0	0	1	0	1	0	0	0	0	0	0	0	0	0
173755	TMEM43	35924492	NC_000003.12	14134884	NC_000003.11	14176384	3	A	G	2	NM_024334.3	c.698A>G	p.Tyr233Cys	Benign/Likely benign	1/2	177840	TMM43_HUMAN	ENST00000306077	Q9BTV4	PF07787	1.985	-5.938	-7.923	1	0	0	0	0	0	0	0	0	0	0	0	0	0	0	0	0	0	0	0	0	0	0	1	0	1
173896	TMEM43	532872056	NC_000003.12	14135855	NC_000003.11	14177355	3	A	T	2	NM_024334.3	c.829A>T	p.Thr277Ser	Benign/Likely benign	1/2	165456	TMM43_HUMAN	ENST00000306077	Q9BTV4	PF07787	2.553	0.611	-1.942	NA	0	0	0	0	0	0	0	0	0	0	0	0	0	0	0	0	0	0	0	0	0	0	1	0	0
173913	TGFBR2	727504292	NC_000003.12	30672250	NC_000003.11	30713742	3	G	C	2	NM_003242.6	c.1067G>C	p.Arg356Pro	Pathogenic	5	177704	TGFR2_HUMAN	ENST00000295754	P37173	PF07714	1.555	-5.151	-6.706	1	0	0	0	0	0	1	1	0	0	0	0	0	0	0	0	1	0	0	0	0	0	0	0	0	0
174024	SLC26A4	146348818	NC_000007.14	107683285	NC_000007.13	107323730	7	G	C	2	NM_000441.2	c.849G>C	p.Met283Ile	Benign/Likely benign	1/2	165247	S26A4_HUMAN	ENST00000644269	O43511	PF00916	0.942	0.358	-0.584	0	0	0	0	0	0	1	0	0	0	0	0	0	0	0	0	0	0	1	0	0	0	0	1	0	1
174056	DNAH11	72655982	NC_000007.14	21570073	NC_000007.13	21609691	7	C	T	2	NM_001277115.2	c.1199C>T	p.Thr400Ile	Benign/Likely benign	1/2	163095	DYH11_HUMAN	ENST00000409508	Q96DT5	PF08385	-0.488	-0.902	-0.414	0	0	0	0	0	0	0	0	0	0	0	0	0	0	0	0	0	0	0	0	0	1	0	1	0	1
174057	DNAH11	12670130	NC_000007.14	21588579	NC_000007.13	21628197	7	A	G	2	NM_001277115.2	c.1916A>G	p.Gln639Arg	Benign/Likely benign	1/2	163096	DYH11_HUMAN	ENST00000409508	Q96DT5	PF08385	0.421	2.176	1.755	0	0	0	0	0	0	0	0	0	0	0	0	0	0	0	0	0	1	0	0	0	1	0	1	0	1
174058	DNAH11	62441683	NC_000007.14	21588624	NC_000007.13	21628242	7	C	G	2	NM_001277115.2	c.1961C>G	p.Ser654Cys	Benign/Likely benign	1/2	163098	DYH11_HUMAN	ENST00000409508	Q96DT5	PF08385	0.002	-1.417	-1.419	0	0	0	0	0	0	0	0	0	0	0	0	0	0	0	0	0	1	0	0	0	0	0	1	0	1
174064	DNAH11	727505321	NC_000007.14	21704597	NC_000007.13	21744215	7	G	A	2	NM_001277115.2	c.6437G>A	p.Arg2146His	Benign/Likely benign	1/2	180063	DYH11_HUMAN	ENST00000409508	Q96DT5	PF12774	-0.083	1.167	1.25	0	0	0	0	0	0	1	1	0	0	0	0	0	0	0	0	0	0	0	0	0	1	0	1	0	0
174067	DNAH11	2003417	NC_000007.14	21738811	NC_000007.13	21778429	7	T	C	2	NM_001277115.2	c.7756T>C	p.Tyr2586His	Benign/Likely benign	1/2	163111	DYH11_HUMAN	ENST00000409508	Q96DT5	PF12775	3.128	-1.69	-4.818	1	0	0	0	0	0	0	0	0	0	0	0	0	0	0	0	0	0	0	0	0	0	0	1	0	1
174068	DNAH11	9639393	NC_000007.14	21739660	NC_000007.13	21779278	7	A	G	2	NM_001277115.2	c.7901A>G	p.Asn2634Ser	Benign	1	163113	DYH11_HUMAN	ENST00000409508	Q96DT5	PF12775	0.893	1.145	0.252	0	0	0	0	0	0	0	0	0	0	0	0	0	0	0	0	0	1	0	0	0	0	0	1	0	1
174073	DNAH11	2214326	NC_000007.14	21816533	NC_000007.13	21856151	7	G	A	2	NM_001277115.2	c.10399G>A	p.Ala3467Thr	Benign	1	178732	DYH11_HUMAN	ENST00000409508	Q96DT5	PF12781	0.537	0.37	-0.167	0	0	0	0	0	0	0	0	0	0	0	0	0	0	0	0	0	1	0	0	0	1	0	1	0	1
174079	DNAH11	6461613	NC_000007.14	21884396	NC_000007.13	21924014	7	A	G	2	NM_001277115.2	c.12493A>G	p.Met4165Val	Benign	1	178735	DYH11_HUMAN	ENST00000409508	Q96DT5	PF18198	1.439	-1.047	-2.486	NA	0	0	0	0	0	0	0	0	0	0	0	0	0	0	0	0	1	0	0	0	0	0	1	0	1
174080	DNAH11	12537531	NC_000007.14	21892426	NC_000007.13	21932044	7	C	T	2	NM_001277115.2	c.12509C>T	p.Thr4170Ile	Benign/Likely benign	1/2	178737	DYH11_HUMAN	ENST00000409508	Q96DT5	PF18198	-1.497	0.854	2.351	0	0	0	0	0	0	0	0	0	0	0	0	0	0	0	0	0	1	0	0	0	1	0	1	0	1
174088	GSDME	140666247	NC_000007.14	24717293	NC_000007.13	24756912	7	C	T	2	NM_001127453.2	c.658G>A	p.Gly220Ser	Benign	1	178333	GSDME_HUMAN	ENST00000645220	O60443	PF04598	0.758	1.371	0.613	0	0	0	0	0	0	1	0	0	0	0	0	0	0	0	0	0	0	0	0	0	1	0	1	0	0
174130	ENG	1800956	NC_000009.12	127824342	NC_000009.11	130586621	9	C	G	2	NM_001114753.3	c.1096G>C	p.Asp366His	Benign/Likely benign	1/2	163406	EGLN_HUMAN	ENST00000373203	P17813	PF00100	1.555	-0.864	-2.419	NA	0	0	0	0	0	0	0	0	0	0	0	0	0	0	0	0	0	1	0	0	0	0	1	0	1
174191	DNAH11	72655988	NC_000007.14	21582013	NC_000007.13	21621631	7	G	A	2	NM_001277115.2	c.1702G>A	p.Ala568Thr	Benign/Likely benign	1/2	178724	DYH11_HUMAN	ENST00000409508	Q96DT5	PF08385	0.957	-1.124	-2.081	NA	0	0	0	0	0	0	0	0	0	0	0	0	0	0	0	0	0	0	0	0	0	0	1	0	1
174197	DNAH11	17144835	NC_000007.14	21639025	NC_000007.13	21678643	7	A	G	2	NM_001277115.2	c.4904A>G	p.Asp1635Gly	Benign/Likely benign	1/2	163105	DYH11_HUMAN	ENST00000409508	Q96DT5	PF08393	2.067	-3.096	-5.163	1	0	0	0	0	0	0	0	0	0	0	0	0	0	0	0	0	1	0	0	0	0	0	1	0	1
174200	DNAH11	68023059	NC_000007.14	21735751	NC_000007.13	21775369	7	G	A	2	NM_001277115.2	c.7552G>A	p.Val2518Ile	Benign	1	163108	DYH11_HUMAN	ENST00000409508	Q96DT5	PF12775	1.666	-0.919	-2.585	NA	0	0	0	0	0	0	0	0	0	0	0	0	0	0	0	0	0	0	0	0	0	0	1	0	1
174209	DNAH11	34879202	NC_000007.14	21842591	NC_000007.13	21882209	7	G	A	2	NM_001277115.2	c.10739G>A	p.Arg3580His	Benign	1	178733	DYH11_HUMAN	ENST00000409508	Q96DT5	PF12781	2.212	-0.775	-2.987	NA	0	0	0	0	0	0	0	0	0	0	0	0	0	0	0	0	0	0	0	0	0	0	1	0	1
174215	DNAH11	72658825	NC_000007.14	21894893	NC_000007.13	21934511	7	G	A	2	NM_001277115.2	c.12943G>A	p.Ala4315Thr	Benign	1	178738	DYH11_HUMAN	ENST00000409508	Q96DT5	PF18199	-0.896	0.838	1.734	0	0	0	0	0	0	0	0	0	0	0	0	0	0	0	0	0	0	0	0	0	0	0	1	0	1
174217	DNAH11	77448980	NC_000007.14	21901205	NC_000007.13	21940823	7	A	G	2	NM_001277115.2	c.13502A>G	p.Lys4501Arg	Benign/Likely benign	1/2	163130	DYH11_HUMAN	ENST00000409508	Q96DT5	PF18199	0.478	-0.739	-1.217	0	0	0	0	0	0	0	0	0	0	0	0	0	0	0	0	0	1	0	0	0	0	0	1	0	1
174224	NME8	2722372	NC_000007.14	37850665	NC_000007.13	37890267	7	G	A	2	NM_016616.5	c.128G>A	p.Arg43Lys	Benign	1	164798	TXND3_HUMAN	ENST00000199447	Q8N427	PF00085	0.921	2.112	1.191	0	0	0	0	0	0	0	0	0	0	0	0	0	0	0	0	0	1	0	0	0	0	0	1	0	1
174226	NME8	10250905	NC_000007.14	37867702	NC_000007.13	37907304	7	T	C	2	NM_016616.5	c.622T>C	p.Cys208Arg	Benign	1	164801	TXND3_HUMAN	ENST00000199447	Q8N427	PF00334	-2.373	-2.874	-0.501	0	0	0	0	0	0	0	0	0	0	0	0	0	0	0	0	0	1	0	0	0	0	0	1	0	1
174227	NME8	62001870	NC_000007.14	37884321	NC_000007.13	37923923	7	T	C	2	NM_016616.5	c.1013T>C	p.Ile338Thr	Benign	1	164803	TXND3_HUMAN	ENST00000199447	Q8N427	PF00334	1.923	-4.6	-6.523	1	0	0	0	0	0	0	0	0	0	0	0	0	0	0	0	0	0	0	0	0	0	0	1	0	1
174228	NME8	56128139	NC_000007.14	37894544	NC_000007.13	37934146	7	T	C	2	NM_016616.5	c.1478T>C	p.Ile493Thr	Benign	1	178811	TXND3_HUMAN	ENST00000199447	Q8N427	PF00334	-1.148	-2.433	-1.285	0	0	0	0	0	0	0	0	0	0	0	0	0	0	0	0	0	1	0	0	0	1	0	1	0	1
174340	RSPH4A	41289942	NC_000006.12	116622812	NC_000006.11	116943975	6	G	A	2	NM_001010892.3	c.731G>A	p.Arg244His	Benign/Likely benign	1/2	165059	RSH4A_HUMAN	ENST00000229554	Q5TD94	PF04712	1.901	0	-1.901	NA	0	0	0	0	0	1	0	0	0	0	0	0	0	0	0	0	0	1	0	0	0	0	1	0	1
174341	RSPH4A	117169123	NC_000006.12	116628196	NC_000006.11	116949359	6	G	A	2	NM_001010892.3	c.1489G>A	p.Val497Ile	Benign/Likely benign	1/2	178801	RSH4A_HUMAN	ENST00000229554	Q5TD94	PF04712	1.432	1.199	-0.233	0	0	0	0	0	0	1	0	0	0	0	0	0	0	0	0	0	0	1	0	0	1	0	1	0	1
174342	RSPH4A	784133	NC_000006.12	116629670	NC_000006.11	116950833	6	T	C	2	NM_001010892.3	c.1766T>C	p.Leu589Pro	Benign	1	165061	RSH4A_HUMAN	ENST00000229554	Q5TD94	PF04712	-1.756	2.263	4.019	0	0	0	0	0	0	1	0	0	0	0	0	0	0	0	0	0	1	1	0	0	0	0	1	0	1
174351	DTNBP1	17470454	NC_000006.12	15523217	NC_000006.11	15523448	6	G	A	2	NM_032122.5	c.814C>T	p.Pro272Ser	Benign/Likely benign	1/2	163299	DTBP1_HUMAN	ENST00000344537	Q96EV8	PF04440	2.594	-0.554	-3.148	NA	0	0	0	0	0	1	0	0	0	0	0	0	0	0	0	0	1	1	0	0	0	0	1	0	1
174360	COL11A2	2229790	NC_000006.12	33164453	NC_000006.11	33132230	6	C	G	2	NM_080680.3	c.4884G>C	p.Glu1628Asp	Benign/Likely benign	1/2	178663	A0A0C4DFS1_HUMAN	ENST00000341947		PF01410	0.854	0.377	-0.477	0	0	0	0	0	0	1	0	0	0	0	0	0	0	0	0	0	0	0	0	0	1	0	1	0	1
174361	COL11A2	1799912	NC_000006.12	33164916	NC_000006.11	33132693	6	C	T	2	NM_080680.3	c.4799G>A	p.Arg1600Gln	Benign/Likely benign	1/2	178604	A0A0C4DFS1_HUMAN	ENST00000341947		PF01410	0.549	0.164	-0.385	0	0	0	0	0	0	1	0	0	0	0	0	0	0	0	0	0	0	0	0	0	0	0	1	0	1
174404	WHRN	150586098	NC_000009.12	114402834	NC_000009.11	117165114	9	G	A	2	NM_015404.4	c.2644C>T	p.Arg882Cys	Likely benign	2	180119	WHRN_HUMAN	ENST00000362057	Q9P202	PF00595	-0.028	-1.481	-1.453	0	0	0	0	0	0	0	1	0	0	0	0	0	0	0	0	0	0	0	0	0	0	0	0	0	0
174442	ADGRV1	149390094	NC_000005.10	90685888	NC_000005.9	89981705	5	G	A	2	NM_032119.4	c.6383G>A	p.Arg2128Gln	Benign/Likely benign	1/2	178361	AGRV1_HUMAN	ENST00000405460	Q8WXG9	PF03160	0.259	0.979	0.72	0	0	0	0	0	0	0	0	0	0	0	0	0	0	0	0	0	0	0	0	0	0	0	1	0	0
174479	RSPH4A	6927567	NC_000006.12	116629571	NC_000006.11	116950734	6	G	A	2	NM_001010892.3	c.1667G>A	p.Arg556His	Benign	1	165060	RSH4A_HUMAN	ENST00000229554	Q5TD94	PF04712	2.227	-1.383	-3.61	NA	0	0	0	0	0	1	0	0	0	0	0	0	0	0	0	0	1	1	0	0	0	0	1	0	1
174480	RSPH4A	9488991	NC_000006.12	116630515	NC_000006.11	116951678	6	A	C	2	NM_001010892.3	c.1879A>C	p.Asn627His	Benign	1	165062	RSH4A_HUMAN	ENST00000229554	Q5TD94	PF04712	2.3	-1.605	-3.905	NA	0	0	0	0	0	1	0	0	0	0	0	0	0	0	0	0	1	1	0	0	0	0	1	0	1
174497	COL11A2	146555195	NC_000006.12	33164337	NC_000006.11	33132114	6	C	T	2	NM_080680.3	c.5000G>A	p.Arg1667His	Benign/Likely benign	1/2	178321	A0A0C4DFS1_HUMAN	ENST00000341947		PF01410	0.862	-1.981	-2.843	NA	0	0	0	0	0	0	0	0	0	0	0	0	0	0	0	0	0	0	0	0	0	0	1	0	0
174517	RSPH9	16896629	NC_000006.12	43670899	NC_000006.11	43638636	6	G	A	2	NM_152732.5	c.781G>A	p.Val261Ile	Benign	1	165065	RSPH9_HUMAN	ENST00000372163	Q9H1X1	PF04712	0.429	1.69	1.261	0	0	0	0	0	0	0	0	0	0	0	0	0	0	0	0	0	1	1	0	0	0	0	1	0	1
174554	TJP2	77321498	NC_000009.12	69226056	NC_000009.11	71840972	9	C	T	2	NM_004817.4	c.1091C>T	p.Thr364Met	Benign/Likely benign	1/2	178639	ZO2_HUMAN	ENST00000377245	Q9UDY2	PF00595	-0.296	-1.533	-1.237	0	0	0	0	0	0	1	0	0	0	0	0	0	0	0	0	0	0	0	0	0	0	0	1	0	1
174776	MYBPC3	200411226	NC_000011.10	47342718	NC_000011.9	47364269	11	C	T	2	NM_000256.3	c.1484G>A	p.Arg495Gln	Pathogenic/Likely pathogenic	4/5	164113	MYPC3_HUMAN	ENST00000545968	Q14896	PF07679	-0.721	0.098	0.819	0	0	0	0	0	0	1	1	0	0	0	0	0	0	0	0	1	0	0	0	0	0	0	0	0	0
174905	NEBL	200756166	NC_000010.11	20823216	NC_000010.10	21112145	10	T	G	2	NM_006393.3	c.1954A>C	p.Ile652Leu	Likely benign	2	178095	NEBL_HUMAN	ENST00000377122	O76041	PF00880	0.986	-0.098	-1.084	0	0	0	0	0	0	0	0	0	0	0	0	0	0	0	0	0	0	0	0	0	1	0	1	0	0
174912	NEBL	150518045	NC_000010.11	20852559	NC_000010.10	21141488	10	C	T	2	NM_006393.3	c.994G>A	p.Val332Ile	Likely benign	2	164758	NEBL_HUMAN	ENST00000377122	O76041	PF00880	-0.86	0.134	0.994	0	0	0	0	0	0	0	0	0	0	0	0	0	0	0	0	0	0	0	0	0	0	0	1	0	0
175027	SFTPD	2243639	NC_000010.11	79941966	NC_000010.10	81701722	10	T	C	2	NM_003019.5	c.538A>G	p.Thr180Ala	Benign	1	165215	SFTPD_HUMAN	ENST00000372292	P35247	PF01391	-0.442	-0.558	-0.116	0	0	0	0	0	0	1	0	0	0	0	0	0	0	0	0	0	1	0	0	0	1	0	1	0	1
175072	TECTA	144682235	NC_000011.10	121113629	NC_000011.9	120984338	11	A	G	3	NM_005422.2	c.701A>G	p.Gln234Arg	Likely benign	2	178532	TECTA_HUMAN	ENST00000392793	O75443	PF06119	0.219	-0.615	-0.834	0	0	0	0	0	0	1	1	0	0	0	0	0	0	0	0	0	0	0	0	0	0	0	1	0	0
175091	TECTA	144343770	NC_000011.10	121168762	NC_000011.9	121039471	11	T	C	3	NM_005422.2	c.5836T>C	p.Tyr1946His	Likely benign	2	165370	TECTA_HUMAN	ENST00000392793	O75443	PF00100	2.134	-0.539	-2.673	NA	0	0	0	0	0	1	1	0	0	0	0	0	0	1	0	0	0	0	0	0	0	0	1	0	0
175103	DOCK8	529208	NC_000009.12	286593	NC_000009.11	286593	9	C	A	2	NM_203447.4	c.289C>A	p.Pro97Thr	Benign	1	178766	DOCK8_HUMAN	ENST00000432829	Q8NF50	PF11878	2.169	-2.765	-4.934	1	0	0	0	0	0	0	0	0	0	0	0	0	0	0	0	0	1	0	0	0	0	0	1	0	1
175108	DNAI1	76334696	NC_000009.12	34514428	NC_000009.11	34514426	9	C	A	2	NM_012144.4	c.1604C>A	p.Thr535Asn	Benign/Likely benign	1/2	178763	DNAI1_HUMAN	ENST00000242317	Q9UI46	PF00400	1.533	-0.966	-2.499	NA	0	0	0	0	0	1	0	0	0	0	0	0	0	0	0	0	0	0	0	0	0	0	1	0	1
175127	PCDH15	149478475	NC_000010.11	53903293	NC_000010.10	55663053	10	C	T	2	NM_033056.4	c.3451G>A	p.Gly1151Arg	Benign/Likely benign	1/2	179960	PCD15_HUMAN	ENST00000320301	Q96QU1	PF00028	-1.405	-0.73	0.675	0	0	0	0	0	0	1	0	0	0	0	0	0	0	0	0	0	0	1	0	0	0	0	1	0	1
175168	MYBPC3	727503188	NC_000011.10	47337544	NC_000011.9	47359095	11	G	A	2	NM_000256.3	c.2449C>T	p.Arg817Trp	Pathogenic/Likely pathogenic	4/5	164078	MYPC3_HUMAN	ENST00000545968	Q14896	PF00041	0.384	0.824	0.44	0	0	0	0	0	0	1	1	0	0	0	0	0	0	0	0	1	0	0	0	0	0	0	0	0	0
175188	MYBPC3	397515905	NC_000011.10	47342719	NC_000011.9	47364270	11	G	A	2	NM_000256.3	c.1483C>T	p.Arg495Trp	Pathogenic/Likely pathogenic	4/5	164114	MYPC3_HUMAN	ENST00000545968	Q14896	PF07679	-0.721	-1.675	-0.954	0	0	0	0	0	0	1	1	0	0	0	0	0	0	1	0	1	0	0	0	0	0	0	0	0	0
175271	CDH23	139409005	NC_000010.11	71797200	NC_000010.10	73556957	10	G	A	2	NM_022124.6	c.6809G>A	p.Arg2270His	Benign	1	178310	CAD23_HUMAN	ENST00000224721	Q9H251	PF00028	-0.727	-0.659	0.068	0	0	0	0	0	0	0	1	0	0	0	0	0	0	0	0	0	0	0	0	0	1	0	1	0	0
175274	CDH23	148149598	NC_000010.11	71800736	NC_000010.10	73560493	10	G	A	2	NM_022124.6	c.7463G>A	p.Arg2488His	Likely benign	2	162941	CAD23_HUMAN	ENST00000224721	Q9H251	PF00028	0.095	-1.025	-1.12	0	0	0	0	0	0	0	1	0	0	0	0	0	0	0	0	0	0	0	0	0	0	0	1	0	0
175335	HPS1	58548334	NC_000010.11	98443230	NC_000010.10	100202987	10	A	G	2	NM_000195.5	c.11T>C	p.Val4Ala	Benign/Likely benign	1/2	163667	HPS1_HUMAN	ENST00000361490	Q92902	PF19036	1.523	-4.494	-6.017	1	0	0	0	0	0	1	0	0	0	0	0	0	0	0	0	0	0	1	0	0	0	0	1	0	1
175360	TECTA	142486386	NC_000011.10	121137576	NC_000011.9	121008285	11	C	T	3	NM_005422.2	c.3097C>T	p.Arg1033Trp	Likely benign	2	178538	TECTA_HUMAN	ENST00000392793	O75443	PF01826	0.574	-0.264	-0.838	0	0	0	0	0	0	1	1	0	0	0	0	0	0	1	0	0	0	0	0	0	0	0	1	0	0
175394	PTPN11	727503380	NC_000012.12	112450386	NC_000012.11	112888190	12	A	T	2	NM_002834.5	c.206A>T	p.Glu69Val	Likely pathogenic	4	164997	PTN11_HUMAN	ENST00000351677	Q06124	PF00017	0.632	-0.645	-1.277	0	0	0	0	0	0	1	1	0	0	0	0	0	0	1	0	1	0	0	0	0	0	0	0	0	0
175429	MYH6	148962966	NC_000014.9	23402473	NC_000014.8	23871682	14	C	T	2	NM_002471.4	c.1132G>A	p.Gly378Ser	Benign/Likely benign	1/2	178075	MYH6_HUMAN	ENST00000405093	P13533	PF00063	0.536	0.189	-0.347	0	0	0	0	0	0	1	0	0	0	0	0	0	0	0	0	0	0	0	0	0	0	0	0	0	0
175462	MYH7	45611033	NC_000014.9	23422292	NC_000014.8	23891501	14	G	A	3	NM_000257.4	c.3133C>T	p.Arg1045Cys	Likely pathogenic	4	177753	MYH7_HUMAN	ENST00000355349	P12883	PF01576	2.307	-2.313	-4.62	1	0	0	0	0	0	1	1	0	0	0	0	0	1	1	0	1	0	1	0	0	0	0	0	0	0
175468	MYH7	727503254	NC_000014.9	23424770	NC_000014.8	23893979	14	G	A	3	NM_000257.4	c.2678C>T	p.Ala893Val	Likely pathogenic	4	177763	MYH7_HUMAN	ENST00000355349	P12883	PF01576	1.463	-3.324	-4.787	1	0	0	0	0	0	1	1	0	0	0	0	0	1	1	0	1	0	1	0	0	0	0	0	0	0
175473	MYH7	727504311	NC_000014.9	23424905	NC_000014.8	23894114	14	T	C	2	NM_000257.4	c.2543A>G	p.Glu848Gly	Pathogenic/Likely pathogenic	4/5	177758	MYH7_HUMAN	ENST00000355349	P12883	PF01576	1.945	-5.179	-7.124	1	0	0	0	0	0	1	1	0	0	0	0	0	1	1	0	1	0	1	0	0	0	0	0	0	0
175480	MYH7	121913632	NC_000014.9	23425760	NC_000014.8	23894969	14	C	A	3	NM_000257.4	c.2221G>T	p.Gly741Trp	Pathogenic	5	177665	MYH7_HUMAN	ENST00000355349	P12883	PF00063	0.498	-3.002	-3.5	NA	0	0	0	0	0	1	1	0	0	0	0	0	1	1	0	1	0	1	0	0	0	0	0	0	0
175481	MYH7	727503261	NC_000014.9	23425774	NC_000014.8	23894983	14	A	G	3	NM_000257.4	c.2207T>C	p.Ile736Thr	Pathogenic	5	164342	MYH7_HUMAN	ENST00000355349	P12883	PF00063	0.182	-0.706	-0.888	0	0	0	0	0	0	1	1	0	0	0	0	0	1	1	0	1	0	1	0	0	0	0	0	0	0
175490	MYH7	727504238	NC_000014.9	23427746	NC_000014.8	23896955	14	T	C	2	NM_000257.4	c.1727A>G	p.His576Arg	Likely pathogenic	4	177625	MYH7_HUMAN	ENST00000355349	P12883	PF00063	1.85	-2.02	-3.87	NA	0	0	0	0	0	1	1	0	0	0	0	0	1	1	0	1	0	1	0	0	0	0	0	0	0
175511	MYH7	727504283	NC_000014.9	23431804	NC_000014.8	23901013	14	G	A	2	NM_000257.4	c.596C>T	p.Ala199Val	Pathogenic/Likely pathogenic	4/5	177692	MYH7_HUMAN	ENST00000355349	P12883	PF00063	0.957	-3.065	-4.022	NA	0	0	0	0	0	1	1	0	0	0	0	0	1	1	0	1	0	1	0	0	0	0	0	0	0
175524	MYO7A	377670513	NC_000011.10	77211909	NC_000011.9	76922954	11	C	T	3	NM_000260.4	c.6326C>T	p.Thr2109Ile	Likely pathogenic	4	164724	MYO7A_HUMAN	ENST00000409709	Q13402	PF00373	1.317	-4.54	-5.857	1	0	0	0	0	0	1	1	0	0	0	0	0	0	1	0	1	0	0	0	0	0	0	0	0	0
175539	PTPN11	121918461	NC_000012.12	112450362	NC_000012.11	112888166	12	A	C	2	NM_002834.5	c.182A>C	p.Asp61Ala	Pathogenic/Likely pathogenic	4/5	179221	PTN11_HUMAN	ENST00000351677	Q06124	PF00017	0.967	-1.188	-2.155	NA	0	0	0	0	0	1	1	0	0	0	0	0	0	1	0	1	0	0	0	0	0	0	0	0	0
175540	PTPN11	121918453	NC_000012.12	112450394	NC_000012.11	112888198	12	G	A	2	NM_002834.5	c.214G>A	p.Ala72Thr	Pathogenic/Likely pathogenic	4/5	177754	PTN11_HUMAN	ENST00000351677	Q06124	PF00017	-0.322	-0.216	0.106	0	0	0	0	0	0	1	1	0	0	0	0	0	0	1	0	1	0	0	0	0	0	0	0	0	0
175594	MYH7	45544633	NC_000014.9	23417174	NC_000014.8	23886383	14	G	A	2	NM_000257.4	c.4498C>T	p.Arg1500Trp	Pathogenic/Likely pathogenic	4/5	164284	MYH7_HUMAN	ENST00000355349	P12883	PF01576	2.314	-3.253	-5.567	1	0	0	0	0	0	1	1	0	0	0	0	0	1	0	0	1	0	1	0	0	0	0	0	0	0
175600	MYH7	727503246	NC_000014.9	23418313	NC_000014.8	23887522	14	C	T	3	NM_000257.4	c.4066G>A	p.Glu1356Lys	Likely pathogenic	4	164294	MYH7_HUMAN	ENST00000355349	P12883	PF01576	1.665	-0.86	-2.525	NA	0	0	0	0	0	1	1	0	0	0	0	0	1	1	0	1	0	1	0	0	0	0	0	0	0
175610	MYH7	397516171	NC_000014.9	23424041	NC_000014.8	23893250	14	C	G	2	NM_000257.4	c.2788G>C	p.Glu930Gln	Pathogenic/Likely pathogenic	4/5	164312	MYH7_HUMAN	ENST00000355349	P12883	PF01576	2.09	-2.767	-4.857	1	0	0	0	0	0	1	1	0	0	0	0	0	1	1	0	1	0	1	0	0	0	0	0	0	0
175611	MYH7	727503252	NC_000014.9	23424047	NC_000014.8	23893256	14	C	T	2	NM_000257.4	c.2782G>A	p.Asp928Asn	Pathogenic/Likely pathogenic	4/5	164313	MYH7_HUMAN	ENST00000355349	P12883	PF01576	1.569	-2.557	-4.126	NA	0	0	0	0	0	1	1	0	0	0	0	0	1	1	0	1	0	1	0	0	0	0	0	0	0
175617	MYH7	2754158	NC_000014.9	23424876	NC_000014.8	23894085	14	G	A	2	NM_000257.4	c.2572C>T	p.Arg858Cys	Likely pathogenic	4	164324	MYH7_HUMAN	ENST00000355349	P12883	PF01576	0.027	-4.556	-4.583	NA	0	0	0	0	0	1	1	0	0	0	0	0	1	1	0	1	0	1	0	0	0	0	0	0	0
175619	MYH7	727504310	NC_000014.9	23424909	NC_000014.8	23894118	14	T	C	3	NM_000257.4	c.2539A>G	p.Lys847Glu	Likely pathogenic	4	177757	MYH7_HUMAN	ENST00000355349	P12883	PF01576	1.372	1.205	-0.167	0	0	0	0	0	0	1	1	0	0	0	0	0	1	1	0	1	0	1	0	0	0	0	0	0	0
175632	MYH7	727504239	NC_000014.9	23427242	NC_000014.8	23896451	14	T	C	2	NM_000257.4	c.1954A>G	p.Arg652Gly	Pathogenic	5	177626	MYH7_HUMAN	ENST00000355349	P12883	PF00063	1.33	-4.801	-6.131	1	0	0	0	0	0	1	1	0	0	0	0	0	1	1	0	1	0	1	0	0	0	0	0	0	0
175634	MYH7	727504925	NC_000014.9	23427647	NC_000014.8	23896856	14	T	C	2	NM_000257.4	c.1826A>G	p.Tyr609Cys	Likely pathogenic	4	179525	MYH7_HUMAN	ENST00000355349	P12883	PF00063	0.846	-1.98	-2.826	NA	0	0	0	0	0	1	1	0	0	0	0	0	1	1	0	1	0	1	0	0	0	0	0	0	0
175638	MYH7	727504237	NC_000014.9	23428529	NC_000014.8	23897738	14	G	T	2	NM_000257.4	c.1549C>A	p.Leu517Met	Likely pathogenic	4	177624	MYH7_HUMAN	ENST00000355349	P12883	PF00063	0.735	-3.258	-3.993	NA	0	0	0	0	0	1	1	0	0	0	0	0	1	1	0	1	0	1	0	0	0	0	0	0	0
175641	MYH7	727504236	NC_000014.9	23428642	NC_000014.8	23897851	14	T	C	2	NM_000257.4	c.1436A>G	p.Asn479Ser	Pathogenic/Likely pathogenic	4/5	177623	MYH7_HUMAN	ENST00000355349	P12883	PF00063	2.916	-4.561	-7.477	1	0	0	0	0	0	1	1	0	0	0	0	0	1	1	0	1	0	1	0	0	0	0	0	0	0
175645	MYH7	727503269	NC_000014.9	23429329	NC_000014.8	23898538	14	T	C	3	NM_000257.4	c.1157A>G	p.Tyr386Cys	Likely pathogenic	4	164378	MYH7_HUMAN	ENST00000355349	P12883	PF00063	1.581	-2.116	-3.697	NA	0	0	0	0	0	1	1	0	0	0	0	0	1	1	0	1	0	1	0	0	0	0	0	0	0
175716	KRAS	727503109	NC_000012.12	25245277	NC_000012.11	25398211	12	T	C	2	NM_033360.4	c.108A>G	p.Ile36Met	Pathogenic/Likely pathogenic	4/5	163768	RASK_HUMAN	ENST00000256078	P01116	PF00071	2.102	-1.56	-3.662	NA	0	0	0	0	0	1	1	0	0	0	0	0	0	1	0	1	0	0	0	0	0	0	0	0	0
175732	MYO1A	76394585	NC_000012.12	57028861	NC_000012.11	57422645	12	T	G	2	NM_005379.4	c.3026A>C	p.Glu1009Ala	Benign/Likely benign	1/2	178621	MYO1A_HUMAN	ENST00000300119	Q9UBC5	PF06017	-1.013	-0.752	0.261	0	0	0	0	0	0	0	0	0	0	0	0	0	0	0	0	0	0	0	0	0	0	0	1	0	1
175739	MYO1A	151269703	NC_000012.12	57037571	NC_000012.11	57431355	12	T	A	2	NM_005379.4	c.2032A>T	p.Ile678Phe	Benign/Likely benign	1/2	164588	MYO1A_HUMAN	ENST00000300119	Q9UBC5	PF00063	1.282	-6.191	-7.473	1	0	0	0	0	0	0	0	0	0	0	0	0	0	1	0	0	0	0	0	0	0	0	1	0	0
175742	MYO1A	12297756	NC_000012.12	57038825	NC_000012.11	57432609	12	C	G	2	NM_005379.4	c.1517G>C	p.Cys506Ser	Benign/Likely benign	1/2	164594	MYO1A_HUMAN	ENST00000300119	Q9UBC5	PF00063	1.196	-0.644	-1.84	NA	0	0	0	0	0	0	0	0	0	0	0	0	0	0	0	0	0	0	0	0	1	0	1	0	1
175749	SCNN1A	11542844	NC_000012.12	6355415	NC_000012.11	6464581	12	C	T	2	NM_001038.6	c.1000G>A	p.Ala334Thr	Benign	1	165165	SCNNA_HUMAN	ENST00000228916	P37088	PF00858	-0.227	0.128	0.355	0	0	0	0	0	0	1	0	0	0	0	0	0	0	0	0	0	1	1	0	0	0	0	1	0	1
175763	GJB2	727503066	NC_000013.11	20189203	NC_000013.10	20763342	13	G	A	2	NM_004004.6	c.379C>T	p.Arg127Cys	Pathogenic/Likely pathogenic	4/5	163514	CXB2_HUMAN	ENST00000382848	P29033	PF00029	1.811	-1.298	-3.109	NA	0	0	0	0	0	0	1	0	0	0	0	0	0	1	0	1	0	0	0	0	0	0	0	0	0
175905	GJB2	727504302	NC_000013.11	20189343	NC_000013.10	20763482	13	T	G	2	NM_004004.6	c.239A>C	p.Gln80Pro	Likely pathogenic	4	177735	CXB2_HUMAN	ENST00000382848	P29033	PF00029	3.072	-8.418	-11.49	1	0	0	0	0	0	0	1	0	0	0	0	0	0	1	0	1	0	0	0	0	0	0	0	0	0
176013	SCNN1B	1799980	NC_000016.10	23377219	NC_000016.9	23388540	16	G	T	2	NM_000336.3	c.1325G>T	p.Gly442Val	Benign	1	178804	SCNNB_HUMAN	ENST00000343070	P51168	PF00858	-1.791	-3.605	-1.814	0	0	0	0	0	0	1	0	0	0	0	0	0	0	0	0	0	0	0	0	0	1	0	1	0	1
176031	MAP2K2	727504370	NC_000019.10	4110558	NC_000019.9	4110556	19	T	C	3	NM_030662.4	c.401A>G	p.Tyr134Cys	Pathogenic	5	177868	MP2K2_HUMAN	ENST00000262948	P36507	PF00069	1.815	-1.019	-2.834	NA	0	0	0	0	0	1	1	0	0	0	0	0	0	1	0	1	0	0	0	0	0	0	0	0	0
176036	MYH14	199910006	NC_000019.10	50210759	NC_000019.9	50714016	19	G	A	2	NM_001145809.2	c.394G>A	p.Gly132Ser	Benign/Likely benign	1/2	178410	MYH14_HUMAN	ENST00000642316	Q7Z406	PF00063	0.46	-0.869	-1.329	0	0	0	0	0	0	1	0	0	0	0	0	0	0	0	0	0	0	0	0	0	0	0	1	0	0
[truncated: 7,522 more rows]
[truncated: 7 more columns]
